# Supplementary material for: A Potential Role for Epigenetic Processes in the Acclimation Response to Elevated pCO2 in the Model Diatom Phaeodactylum tricornutum
Source: Front Microbiol. 2019 Jan 14;9:3342. doi: 10.3389/fmicb.2018.03342 (PMC6340190; doi:10.3389/fmicb.2018.03342)
Supplement: Supplementary file 2 [file Table_2.XLSX]

## Sheet: proteasome
Description	gene ID	foldchange	log2foldchange	p adj	function
proteasome core complex	Phatr3_Jdraft611	0.284484	-1.81358	4.06e-09	Proteasome subunit beta type-1
proteasome core complex	Phatr3_Jdraft866	0.328225	-1.60724	6.62e-05	Proteasome subunit beta type-4
proteasome core complex	Phatr3_EG00973	0.330512	-1.59723	0.706029	Proteasome subunit beta type-7
proteasome core complex	Phatr3_J30003	0.3985	-1.32735	2.83e-05	Proteasome subunit beta type-3
proteasome core complex	Phatr3_J5685	0.454598	-1.13734	2.11e-07	Proteasome subunit alpha type-3
proteasome core complex	Phatr3_EG02026	0.459426	-1.1221	0.000123303	Proteasome subunit alpha type-1
proteasome core complex	Phatr3_J27508	0.469641	-1.09037	0.0155536	Proteasome subunit alpha type-1
proteasome core complex	Phatr3_J49897	0.527016	-0.92408	0.000208682	Proteasome subunit alpha type-2
proteasome core complex	Phatr3_J51691	0.586704	-0.769296	0.00348884	Proteasome subunit beta type-6
proteasome core complex	Phatr3_J20007	0.591812	-0.756789	0.00327743	Proteasome subunit beta type-5
proteasome core complex	Phatr3_EG02638	0.611922	-0.70858	0.00488236	Proteasome subunit alpha type-7
proteasome core complex	Phatr3_J24474	0.620862	-0.687656	0.010643	Proteasome subunit alpha type-4-A
proteasome core complex	Phatr3_J28202	0.685411	-0.544959	0.122645	Proteasome subunit alpha type-5
proteasome core complex	Phatr3_J53939	0.685829	-0.544079	0.0809232	Proteasome subunit alpha type-6
proteasome core complex	Phatr3_Jdraft206	0.69325	-0.528552	0.695768	Proteasome subunit alpha type-2
proteasome core complex	Phatr3_J14449	0.699277	-0.516065	0.415893	Proteasome subunit beta type-1
proteasome core complex	Phatr3_J19341	0.77582	-0.366207	0.213546	Proteasome subunit beta type-2
proteasome core complex	Phatr3_J12731	0.782168	-0.354449	0.586	Proteasome subunit beta type-3
proteasome core complex	Phatr3_EG02306	0.804833	-0.313238	0.306188	Proteasome subunit beta type-7-B
proteasome core complex	Phatr3_J11795	0.857705	-0.221447	0.834418	Proteasome subunit beta type-2
proteasome core complex	Phatr3_EG00657	0.953383	-0.0688726	0.918831	Proteasome subunit alpha type-3 (Fragment)
proteasome core complex	Phatr3_J43079	1.12501	0.169939	0.857282	Proteasome subunit alpha type-7-B
proteasome core complex	Phatr3_J6151	1.21531	0.281327	0.662413	Proteasome subunit beta type-6
proteasome core complex	Phatr3_J14571	1.25593	0.328761	0.429621	Proteasome subunit beta type-10
proteasome core complex	Phatr3_J21135	1.26684	0.341229	0.484546	ATP-dependent protease subunit HslV
proteasome core complex	Phatr3_J5889	1.33094	0.412442	0.380911	Proteasome subunit alpha

## Sheet: nucleosome
Description	gene ID	foldchange	log2foldchange	p adj	function
nucleosome	Phatr3_J34971	0.251617	-1.9907	3.29e-08	Histone H4
nucleosome	Phatr3_J54360	0.235399	-2.08682	3.83e-07	Histone H2B
nucleosome	Phatr3_J46020	0.379929	-1.3962	5.51e-07	Histone H2A
nucleosome	Phatr3_J11841	0.510913	-0.96885	1.15e-05	Histone H3
nucleosome	Phatr3_J26896	0.275328	-1.86078	7.23e-05	Histone H4
nucleosome	Phatr3_J26802	0.47496	-1.07412	0.000125685	Histone H2A
nucleosome	Phatr3_J34798	0.373552	-1.42062	0.00017762	Histone H2A
nucleosome	Phatr3_J50872	0.541393	-0.885253	0.000263879	Histone H3
nucleosome	Phatr3_J11823	0.247401	-2.01508	0.000580319	Histone H2B
nucleosome	Phatr3_EG02092	0.599558	-0.738028	0.00185565	Histone H1
nucleosome	Phatr3_EG01358	0.0978196	-3.35373	0.00859688	Histone H2A
nucleosome	Phatr3_J50695	0.594583	-0.75005	0.0121116	Histone H3
nucleosome	Phatr3_J28445	0.704539	-0.50525	0.0414074	Probable histone H2A variant 3
nucleosome	Phatr3_J44318	0.668542	-0.580909	0.0811291	Histone H1A (Fragment)
nucleosome	Phatr3_J44318	0.707353	-0.499498	0.241516	Histone H3.3
nucleosome	Phatr3_J21239	0.766442	-0.383751	0.520321	Histone H3-like centromeric protein CSE4
nucleosome	Phatr3_J16843	0.967053	-0.0483337	0.914086	linker histone H1 and H5 familystructure
	Phatr3_J50493

## Sheet: chromatin
Description	gene ID	foldchange	log2foldchange	p adj	function
chromatin	Phatr3_J45765	2.17634	1.12191	2.22e-05	Inner centromere protein
chromatin	Phatr3_J49808	2.04252	1.03035	5.59e-05	Nuclear receptor corepressor 1
chromatin	Phatr3_EG02497	2.04779	1.03407	0.000421331	Nuclear receptor corepressor 1
chromatin	Phatr3_EG02503	1.8767	0.908197	0.0015509	Transcription elongation factor spt6
chromatin	Phatr3_J44394	2.43146	1.28182	0.00227256	Ribosomal RNA processing protein 1 homolog B
chromatin	Phatr3_J22703	2.23198	1.15832	0.00655216	Exosome component 10
chromatin	Phatr3_J53969	1.64846	0.721117	0.00723634	DNA mismatch repair protein Msh6
chromatin	Phatr3_J24019	1.5569	0.638675	0.0152132	Paired amphipathic helix protein Sin3a
chromatin	Phatr3_J42758	1.51463	0.598966	0.0260624	RNA polymerase-associated protein CTR9 homolog
chromatin	Phatr3_J54343	1.56179	0.643204	0.0266646	Histone acetyltransferase type B catalytic subunit
chromatin	Phatr3_J46863	1.51464	0.598973	0.0374258	DNA repair protein rad5
chromatin	Phatr3_J17948	0.546721	-0.871123	0.0460359	Histone-binding protein RBBP4
chromatin	Phatr3_J42892	1.62441	0.699913	0.073825	Transformation/transcription domain-associated protein
chromatin	Phatr3_J13057	1.40635	0.49196	0.0791602	Paired amphipathic helix protein Sin3-like 1
chromatin	Phatr3_J54699	1.36171	0.445418	0.135768	Double-strand break repair protein MRE11A
chromatin	Phatr3_J54139	1.41285	0.498607	0.149224	Chromatin structure-remodeling complex subunit snf21
chromatin	Phatr3_J46372	0.736219	-0.441793	0.20239	Set1 complex component ash2
chromatin	Phatr3_J36476	1.4768	0.562478	0.225601	Regulator of chromosome condensation
chromatin	Phatr3_J39304	1.69464	0.760983	0.231051	Ultraviolet-B receptor UVR8
chromatin	Phatr3_J10282	1.3208	0.401413	0.245068	Probable ATP-dependent RNA helicase DDX11
chromatin	Phatr3_EG02566	3.9496	1.98171	0.274332	Exosome complex component RRP41
chromatin	Phatr3_J20837	0.679619	-0.557202	0.307928	Actin-related protein 4
chromatin	Phatr3_J47011	1.30643	0.385629	0.333135	Probable global transcription activator SNF2L1
chromatin	Phatr3_J39794	5.37192	2.42544	0.348827	Heat shock factor protein
chromatin	Phatr3_EG01368	1.25556	0.328333	0.36206	Heterochromatin protein 1
chromatin	Phatr3_J45954	1.23334	0.302572	0.366774	E3 ubiquitin-protein ligase UHRF1
chromatin	Phatr3_J6698	1.36709	0.451108	0.39482	Histone-lysine N-methyltransferase E(z)
chromatin	Phatr3_J43821	0.80965	-0.304631	0.415245	Postreplication repair E3 ubiquitin-protein ligase rad18
chromatin	Phatr3_EG00594	2.13131	1.09174	0.436516	Protein lin-54 homolog
chromatin	Phatr3_J48179	1.19826	0.260936	0.457778	RNA polymerase I termination factor
chromatin	Phatr3_J32848	0.819688	-0.286853	0.46837	DNA replication licensing factor mcm10
chromatin	Phatr3_J18239	1.18626	0.246424	0.491209	FACT complex subunit SPT16
chromatin	Phatr3_J51026	0.7715	-0.374261	0.501267	Histone deacetylase 1
chromatin	Phatr3_EG02456	0.802443	-0.317529	0.523839	Serine/threonine-protein phosphatase PP1-1
chromatin	Phatr3_J44463	0.731915	-0.450251	0.534122	Chromatin modification-related protein eaf3
chromatin	Phatr3_J19333	0.738688	-0.436963	0.534716	Uncharacterized WD repeat-containing protein C26H5.03
chromatin	Phatr3_J27762	0.848118	-0.237663	0.551187	SUMO-conjugating enzyme ubc9
chromatin	Phatr3_EG00391	1.84985	0.887409	0.555272	Helicase sen1
chromatin	Phatr3_J47425	0.834948	-0.260242	0.600229	Mortality factor 4-like protein 1
chromatin	Phatr3_J14090	1.89397	0.92141	0.63016	Helicase sen1
chromatin	Phatr3_J35869	0.894449	-0.160929	0.713316	Histone deacetylase clr3
chromatin	Phatr3_J52135	0.778792	-0.36069	0.714169	NAD-dependent protein deacetylase sirtuin-6
chromatin	Phatr3_J42935	0.8816	-0.181804	0.73294	Origin recognition complex subunit 2
chromatin	Phatr3_J49507	0.902381	-0.148191	0.74488	Condensin-2 complex subunit D3
chromatin	Phatr3_J2957	0.863325	-0.212024	0.748318	Histone acetyltransferase gcn5
chromatin	Phatr3_EG01837	1.57401	0.654442	0.748672	Non-histone chromosomal protein 6
chromatin	Phatr3_J19568	1.36132	0.445011	0.811365	RuvB-like 1
chromatin	Phatr3_J16859	1.22577	0.293694	0.830366	NAD-dependent protein deacetylase hst2
chromatin	Phatr3_J48391	0.856141	-0.22408	0.835474	JmjC domain-containing protein 4
chromatin	Phatr3_J7553	0.754879	-0.405682	0.845602	SET domain-containing protein 7
chromatin	Phatr3_EG00450	1.93019	0.948742	0.887545	Protein lin-54 homolog
chromatin	Phatr3_J44595	1.04537	0.0640166	0.895351	Double-strand-break repair protein rad21 homolog
chromatin	Phatr3_J49800	1.04552	0.0642231	0.931939	Histone deacetylase 1
chromatin	Phatr3_J3924	0.962689	-0.0548584	0.934025	Ubiquitin carboxyl-terminal hydrolase isozyme L5
chromatin	Phatr3_J46156	0.976844	-0.0338005	0.945041	DNA (cytosine-5)-methyltransferase 3B
chromatin	Phatr3_J45153	0.947534	-0.0777499	0.949187	Actin-related protein 4
chromatin	Phatr3_J52607	1.02445	0.0348513	0.958767	Structural maintenance of chromosomes protein 3
chromatin	Phatr3_J8827	0.962822	-0.0546595	0.959902	NAD-dependent protein deacetylase hst1
chromatin	Phatr3_J42584	1.02312	0.032972	0.970629	Cell division control protein 18
chromatin	Phatr3_J14177	0.997682	-0.00334842	0.977654	E3 ubiquitin-protein ligase NEDD4
chromatin	Phatr3_J43362	0.98864	-0.0164829	0.984767	N-acetyltransferase ESCO2
chromatin	Phatr3_J50825	1.00431	0.00620557	0.984973	RuvB-like helicase 2
chromatin	Phatr3_J3578	0.967636	-0.0474633	0.995763	tRNA pseudouridine synthase A, mitochondrial
chromatin	Phatr3_J54331	0.986798	-0.019173	0.995977	DNA mismatch repair protein MLH1
chromatin	Phatr3_J54092	1.00458	0.00658903	0.996194	SWI/SNF and RSC complexes subunit ssr1
chromatin	Phatr3_J32118	0.950433	-0.0733436	1	DNA replication complex GINS protein PSF3

## Sheet: protein dna 
Description	gene ID	foldchange	log2foldchange	p adj	function
protein-DNA complex	Phatr3_J15264	2.20181	1.13869	0.000182404	Centromere-associated protein E
protein-DNA complex	Phatr3_J50520	0.437292	-1.19333	0.000642447	Protein RCC2
protein-DNA complex	Phatr3_J35556	2.39018	1.25712	0.00324356	Nucleoprotein TPR (Fragment)
protein-DNA complex	Phatr3_J46806	0.512644	-0.963971	0.0058423	DNA primase large subunit
protein-DNA complex	Phatr3_J12339	1.66236	0.733229	0.0252771	Probable serine/threonine-protein kinase mps1
protein-DNA complex	Phatr3_J35463	1.39129	0.476419	0.119845	Aurora kinase A
protein-DNA complex	Phatr3_J14457	0.719332	-0.475271	0.132937	Replication protein A 70 kDa DNA-binding subunit
protein-DNA complex	Phatr3_J32949	0.7445	-0.425656	0.157758	Mitotic checkpoint protein BUB3.2
protein-DNA complex	Phatr3_J20773	1.52686	0.610566	0.16667	Centromere/microtubule-binding protein CBF5
protein-DNA complex	Phatr3_J50489	0.639679	-0.644581	0.16667	Serine/threonine-protein kinase ark1
protein-DNA complex	Phatr3_J13192	1.37033	0.454524	0.178132	Cell division cycle 5-like protein
protein-DNA complex	Phatr3_J25506	0.759164	-0.397517	0.221304	Structural maintenance of chromosomes protein 1A
protein-DNA complex	Phatr3_J54992	0.681255	-0.553733	0.229119	DNA primase small subunit
protein-DNA complex	Phatr3_J50274	1.42661	0.512595	0.312577	DNA polymerase epsilon subunit 2
protein-DNA complex	Phatr3_J42826	1.32288	0.403678	0.324659	DNA primase
protein-DNA complex	Phatr3_J51406	0.761859	-0.392403	0.355052	Histone acetyltransferase KAT8
protein-DNA complex	Phatr3_J47127	1.22765	0.295896	0.516415	X-ray repair cross-complementing protein 5
protein-DNA complex	Phatr3_EG01006	0.784648	-0.349882	0.533513	DNA polymerase alpha subunit B
protein-DNA complex	Phatr3_J43019	1.21934	0.286106	0.554648	Centromere/kinetochore protein zw10 homolog
protein-DNA complex	Phatr3_EG00417	12.5341	3.64778	0.605822	DNA primase small subunit
protein-DNA complex	Phatr3_J43664	0.861257	-0.215484	0.614756	Kinetochore protein NDC80 homolog
protein-DNA complex	Phatr3_EG00902	1.29472	0.37264	0.628815	Telomerase reverse transcriptase
protein-DNA complex	Phatr3_J48573	1.13906	0.187843	0.635573	Telomeric repeat-binding factor 2
protein-DNA complex	Phatr3_J11198	1.16934	0.225689	0.666789	Kinesin-like protein KIF2C
protein-DNA complex	Phatr3_J46440	1.14133	0.19071	0.668053	Nuclear pore complex protein Nup107
protein-DNA complex	Phatr3_J51017	0.79734	-0.326733	0.673234	Serine/threonine-protein phosphatase 2A catalytic subunit alpha isoform
protein-DNA complex	Phatr3_J43730	0.852896	-0.229558	0.748517	DNA polymerase epsilon subunit 3
protein-DNA complex	Phatr3_J47041	1.1333	0.180524	0.750896	DNA polymerase epsilon subunit 4
protein-DNA complex	Phatr3_EG02362	1.11455	0.156463	0.77556	DNA polymerase alpha catalytic subunit
protein-DNA complex	Phatr3_J51024	0.894728	-0.160479	0.81039	Mitotic spindle assembly checkpoint protein MAD2A
protein-DNA complex	Phatr3_J40942	1.26752	0.342009	0.838544	DNA replication complex GINS protein PSF2
protein-DNA complex	Phatr3_J3246	0.283997	-1.81605	0.849419	Centromere-associated protein E
protein-DNA complex	Phatr3_J9344	1.12714	0.172664	0.883088	Cell division control protein 45 homolog
protein-DNA complex	Phatr3_J46838	0.937554	-0.0930257	0.897558	Probable kinetochore protein nuf2
protein-DNA complex	Phatr3_J24186	1.04351	0.0614488	0.908779	Exportin-1
protein-DNA complex	Phatr3_J8815	0.956457	-0.0642273	0.918597	E3 ubiquitin ligase complex SCF subunit sconC
protein-DNA complex	Phatr3_J14068	1.35211	0.435211	0.94538	Putative methyltransferase C9orf114
protein-DNA complex	Phatr3_Jdraft800	0.922574	-0.116264	0.946696	Serine/threonine-protein phosphatase 2A catalytic subunit alpha isoform
protein-DNA complex	Phatr3_J9728	1.10978	0.150279	0.946779	Centromere protein V
protein-DNA complex	Phatr3_J52678	0.956988	-0.0634269	0.951572	DNA polymerase epsilon catalytic subunit A
protein-DNA complex	Phatr3_EG01924	0.989553	-0.0151513	0.979438	WD repeat and HMG-box DNA-binding protein 1
protein-DNA complex	Phatr3_J35504	0.9888	-0.0162487	0.990616	DNA replication complex GINS protein PSF1
protein-DNA complex	Phatr3_J4700	1.00225	0.00323605	0.994132	Nucleoporin seh1-A

## Sheet: chromosomal part
Description	gene ID	foldchange	log2foldchange	p adj	function
chromosomal part	Phatr3_EG01078	0.644395	-0.633983	0.00724883	DNA repair protein RAD51 homolog 1
chromosomal part	Phatr3_J11922	0.495095	-1.01422	0.00801624	Replication factor C subunit 5
chromosomal part	Phatr3_EG01283	0.608208	-0.717363	0.012043	Uncharacterized RING finger protein C548.05c
chromosomal part	Phatr3_J52173	1.82101	0.864738	0.0202686	DNA mismatch repair protein MSH5
chromosomal part	Phatr3_J30352	1.64086	0.714449	0.0237649	Structural maintenance of chromosomes protein 2
chromosomal part	Phatr3_J54192	1.81377	0.858989	0.0288347	Structural maintenance of chromosomes protein 5
chromosomal part	Phatr3_J28237	1.51998	0.604051	0.130301	Structural maintenance of chromosomes protein 6
chromosomal part	Phatr3_J36284	1.32987	0.41129	0.143118	Condensin complex subunit 2
chromosomal part	Phatr3_J49374	0.651677	-0.617771	0.146091	Replication factor C subunit 2
chromosomal part	Phatr3_J46007	1.53509	0.618326	0.184255	DNA annealing helicase and endonuclease ZRANB3
chromosomal part	Phatr3_J51876	1.43045	0.516464	0.19244	DNA repair protein RAD50
chromosomal part	Phatr3_J43614	0.491281	-1.02538	0.278015	Cell cycle checkpoint control protein RAD9A
chromosomal part	Phatr3_J26057	1.38492	0.469802	0.36206	tRNA N6-adenosine threonylcarbamoyltransferase
chromosomal part	Phatr3_EG02353	1.21817	0.284721	0.440977	DNA annealing helicase and endonuclease ZRANB3
chromosomal part	Phatr3_J45115	1.28207	0.358471	0.462373	Origin recognition complex subunit 1
chromosomal part	Phatr3_EG01462	0.621276	-0.686694	0.492542	Origin recognition complex subunit 4
chromosomal part	Phatr3_J33013	1.26126	0.33487	0.551686	Cell cycle checkpoint protein RAD17
chromosomal part	Phatr3_EG02558	0.853062	-0.229277	0.560165	Tonsoku-like protein
chromosomal part	Phatr3_J42735	1.29245	0.370104	0.593292	Zinc finger MIZ domain-containing protein 2
chromosomal part	Phatr3_J43994	1.15071	0.202529	0.605175	Replication factor C subunit 1
chromosomal part	Phatr3_J30908	1.17722	0.235388	0.642462	DNA repair endonuclease XPF
chromosomal part	Phatr3_J45914	1.16347	0.218429	0.668053	ATP-dependent DNA helicase II subunit 1
chromosomal part	Phatr3_J36531	3.12588	1.64426	0.691459	Meiotic recombination protein SPO11
chromosomal part	Phatr3_J36555	0.883339	-0.178961	0.778228	Tankyrase-2
chromosomal part	Phatr3_J48922	1.06856	0.0956735	0.81039	Condensin complex subunit 3
chromosomal part	Phatr3_J1905	1.07284	0.101441	0.814698	E3 ubiquitin-protein ligase dbl4
chromosomal part	Phatr3_J27817	0.892098	-0.164725	0.822744	Ubiquitin-like protein pmt3/smt3
chromosomal part	Phatr3_EG00286	1.9607	0.971372	0.83699	DNA repair protein RAD51 homolog 2
chromosomal part	Phatr3_J45548	0.950267	-0.0735958	0.882176	DNA methyltransferase 1-associated protein 1
chromosomal part	Phatr3_J46912	1.0551	0.0773813	0.882261	SUN domain-containing protein 2
chromosomal part	Phatr3_J31781	0.755678	-0.404157	0.908779	DNA repair protein XRCC3
chromosomal part	Phatr3_J15848	1.04289	0.0605881	0.925515	EKC/KEOPS complex subunit BUD32
chromosomal part	Phatr3_EG02598	1.09393	0.129516	0.928526	DNA repair protein RAD51 homolog 3
chromosomal part	Phatr3_EG01984	1.03864	0.0547	0.94911	Clathrin heavy chain 1
chromosomal part	Phatr3_J51916	0.977399	-0.0329807	0.961076	MutS protein homolog 4
chromosomal part	Phatr3_J50732	1.02188	0.031225	0.972301	Replication factor C subunit 3
chromosomal part	Phatr3_J48177	0.985861	-0.0205436	0.979672	Putative ATP-dependent helicase hrq1
chromosomal part	Phatr3_J49572	0.975767	-0.035392	0.987298	DNA repair protein rhp54
chromosomal part	Phatr3_J13221	1.01794	0.0256477	1	DNA excision repair protein ERCC-1

## Sheet: chromosome
Description	gene ID	foldchange	log2foldchange	p adj	function
chromosome	Phatr3_J50240	2.31545	1.21129	0.000604152	Non-histone chromosomal protein 6
chromosome	Phatr3_J19211	2.30146	1.20255	0.000886174	Chromosome-associated kinesin KIF4
chromosome	Phatr3_J12674	0.590136	-0.76088	0.00267625	High mobility group-T protein
chromosome	Phatr3_J28234	0.713657	-0.486698	0.0596893	60S ribosomal protein L8
chromosome	Phatr3_J11888	1.62947	0.704406	0.076742	Non-histone chromosomal protein 6
chromosome	Phatr3_EG00262	2.18753	1.1293	0.0776736	Histone-lysine N-methyltransferase, H3 lysine-4 specific
chromosome	Phatr3_J21316	1.40845	0.494107	0.0978696	DNA gyrase subunit B, mitochondrial
chromosome	Phatr3_J43956	1.32582	0.40689	0.144223	Condensin complex subunit 1
chromosome	Phatr3_J46994	2.46772	1.30318	0.179565	U3 small nucleolar ribonucleoprotein protein MPP10
chromosome	Phatr3_J2418	1.33952	0.421721	0.196744	Chromosome-associated kinesin KIF4
chromosome	Phatr3_J33633	1.44884	0.534903	0.211115	DNA gyrase subunit A
chromosome	Phatr3_J16560	1.44156	0.527628	0.229119	Exosome complex component RRP45
chromosome	Phatr3_EG02296	1.49519	0.580325	0.230154	DNA topoisomerase 1
chromosome	Phatr3_EG02658	0.744768	-0.425138	0.357523	Sister-chromatid cohesion protein 3
chromosome	Phatr3_J19604	0.804798	-0.313301	0.385924	DNA mismatch repair protein Msh2
chromosome	Phatr3_EG02355	1.22122	0.288326	0.398373	FACT complex subunit SSRP1
chromosome	Phatr3_J44165	1.20758	0.272122	0.434403	Structural maintenance of chromosomes protein 4
chromosome	Phatr3_J8737	1.2019	0.265317	0.442708	Non-histone chromosomal protein 6
chromosome	Phatr3_J15913	1.28057	0.356784	0.542162	Histone-lysine N-methyltransferase, H3 lysine-4 specific
chromosome	Phatr3_EG02211	1.15661	0.209898	0.563728	Histone-lysine N-methyltransferase SETD2
chromosome	Phatr3_J48411	0.709009	-0.496124	0.571656	40S ribosomal protein S2
chromosome	Phatr3_J2208	0.845078	-0.242844	0.584207	Fidgetin-like protein 1
chromosome	Phatr3_J24886	0.850125	-0.234254	0.606291	High mobility group-T protein
chromosome	Phatr3_EG02554	1.14815	0.199312	0.624713	Non-histone chromosomal protein 6
chromosome	Phatr3_J44204	0.794373	-0.332111	0.665278	Histone-lysine N-methyltransferase SUVR4
chromosome	Phatr3_J53933	0.874842	-0.192906	0.685498	DNA mismatch repair protein MSH1, mitochondrial
chromosome	Phatr3_J46142	0.843116	-0.246197	0.72484	DNA topoisomerase 2-binding protein 1
chromosome	Phatr3_J29317	1.09493	0.130844	0.738513	Cullin-1
chromosome	Phatr3_EG01372	2.79756	1.48417	0.794948	DNA mismatch repair protein Msh2
chromosome	Phatr3_EG01010	1.30399	0.382936	0.797286	Ribosome biogenesis regulatory protein homolog
chromosome	Phatr3_J49083	1.09524	0.131252	0.8047	DNA repair and recombination protein RAD52
chromosome	Phatr3_J43274	0.924167	-0.113774	0.838964	Histone-lysine N-methyltransferase NSD2
chromosome	Phatr3_J6915	1.09953	0.136885	0.839819	Histone-lysine N-methyltransferase, H3 lysine-4 specific
chromosome	Phatr3_J6093	1.20721	0.271675	0.86062	Histone-lysine N-methyltransferase NSD2
chromosome	Phatr3_J43419	1.08661	0.119831	0.896869	Non-histone chromosomal protein 6
chromosome	Phatr3_J24838	1.0565	0.0792968	0.915109	Topoisomerase 6 subunit A3
chromosome	Phatr3_J28551	0.97687	-0.0337618	0.948904	SWI/SNF-related matrix-associated actin-dependent regulator of chromatin subfamily A member 5
chromosome	Phatr3_J45968	0.967617	-0.0474915	0.984301	Non-histone chromosomal protein 6
chromosome	Phatr3_J47778	1.01995	0.0285015	0.985951	Non-histone chromosomal protein 6
chromosome	Phatr3_J19661	0.99701	-0.00432046	1	Probable membrane-associated 30 kDa protein, chloroplastic

## Sheet: histone modification
Descripton	gene	FoldChange	Log2FoldChange	pval	padj	funcation based on Achal et al 2015	Function
Histone modification	Phatr3_EG02442	1.85591	0.892125	5.81428e-06	0.000384265	DOT1 histone methylation protein DOT1	.
Histone modification	Phatr3_J45644	1.86653	0.900357	5.88822e-05	0.00229432	histone acetylation protein	.
Histone modification	Phatr3_J45703	2.23391	1.15957	9.28179e-05	0.0032115	H3 (K14, K18, Lysine Acetyltransferases	Probable histone acetyltransferase HAC-like 1
Histone modification	Phatr3_J45764	1.75641	0.812628	0.000286038	0.00761288	H3 (K14, K18,Lysine Acetyltransferases	Histone acetyltransferase HAC1
Histone modification	Phatr3_J4423	1.50347	0.588299	0.00148244	0.024202	histone decetylase	Histone deacetylase 14
Histone modification	Phatr3_J54343	1.56179	0.643204	0.00168864	0.0266646	H4 (K5, K12) Lysine Acetyltransferases	Histone acetyltransferase type B catalytic subunit
Histone modification	Phatr3_J44935	1.57929	0.659278	0.00389129	0.0462629	H3 (K4) lysine Methyltransferases	Histone-lysine N-methyltransferase ATXR3
Histone modification	Phatr3_J44106	1.60417	0.681828	0.00645167	0.0654853	LSD1 (KDM1)H3 (K4, K9) lysine demethylase	Polyamine oxidase 3
Histone modification	Phatr3_J54505	1.37937	0.464007	0.014473	0.108862	K56) H4 (K5,K8);H2A(K5)H2B(K12,K15)	Histone acetyltransferase HAC12
Histone modification	Phatr3_J3062	1.40529	0.490865	0.0257152	0.156096	H4 (K16) lysine acetyltransferase	Histone acetyltransferase of the MYST family 2
Histone modification	Phatr3_J51708	1.53743	0.620516	0.0476092	0.225786	LSD1 (KDM1)H3 (K4, K9) lysine demethylase	Lysine-specific histone demethylase 1 homolog 2
Histone modification	Phatr3_EG02316	0.732772	-0.448563	0.0598071	0.260582	H3 (K4) lysine Methyltransferases	ERO1-like protein beta
Histone modification	Phatr3_J50482	1.39384	0.479066	0.0765755	0.300478	H2, H3, H4	Type-2 histone deacetylase 2
Histone modification	Phatr3_J51406	0.761859	-0.392403	0.103174	0.355052	H4 (K16) lysine acetyltransferase	Histone acetyltransferase KAT8
Histone modification	Phatr3_J48603	1.43337	0.519412	0.108011	0.362685	LSD1 (KDM1)H3 (K4, K9) lysine demethylase	Polyamine oxidase 3
Histone modification	Phatr3_J6698	1.36709	0.451108	0.125353	0.39482	H3 (K9, K27) Lysine Methyltransferases	Histone-lysine N-methyltransferase E(z)
Histone modification	Phatr3_J51026	0.7715	-0.374261	0.199878	0.501267	H2, H3, H4	Histone deacetylase 1
Histone modification	Phatr3_J15913	1.28057	0.356784	0.231794	0.542162	H3 (K4) lysine Methyltransferases	Histone-lysine N-methyltransferase, H3 lysine-4 specific
Histone modification	Phatr3_J42595	1.18314	0.242625	0.246443	0.557938	H3 (K36) Lysine Demethylases	Lysine-specific demethylase 2B
Histone modification	Phatr3_EG02211	1.15661	0.209898	0.251723	0.563728	H3 (K36) lysine Methyltransferases	Histone-lysine N-methyltransferase SETD2
Histone modification	Phatr3_J50848	1.41042	0.496123	0.322763	0.635502	H3	Elongator complex protein 3
Histone modification	Phatr3_J45850	0.730352	-0.453337	0.336783	0.647525	H4 (K16)	NAD-dependent protein deacetylase Sirt2
Histone modification	Phatr3_J43708	1.187	0.247318	0.354494	0.662413	H3 (K4) lysine Methyltransferases	SET and MYND domain-containing protein 5
Histone modification	Phatr3_J40322	3.01124	1.59036	0.356567	0.662413	JMJ-CHROMO	.
Histone modification	Phatr3_J35869	0.894449	-0.160929	0.427318	0.713316	H2, H3, H4	Histone deacetylase clr3
Histone modification	Phatr3_J52135	0.778792	-0.36069	0.429245	0.714169	H4 (K16)	NAD-dependent protein deacetylase sirtuin-6
Histone modification	Phatr3_J12305	1.17964	0.238348	0.461922	0.738121	(Class III HDACS)	NAD-dependent protein deacetylase Sirt2
Histone modification	Phatr3_J45906	1.14182	0.19133	0.472728	0.747269	H2, H3, H4	Histone deacetylase 6
Histone modification	Phatr3_J2957	0.863325	-0.212024	0.473645	0.748318	H3 (K9, K14,K18,K23,K36 Lysine Acetyltransferases	Histone acetyltransferase gcn5
Histone modification	Phatr3_J47328	1.15909	0.212987	0.512895	0.772461	H3 (K4) lysine Methyltransferases	.
Histone modification	Phatr3_J48747	1.08686	0.120167	0.628948	0.844863	H3 (K9, K36) lysine demethylase	Probable lysine-specific demethylase JMJ14
Histone modification	Phatr3_J6093	1.20721	0.271675	0.659913	0.86062	H3 (K4) lysine Methyltransferases	Histone-lysine N-methyltransferase NSD2
Histone modification	Phatr3_J21543	1.07862	0.109187	0.661485	0.860809	(Class III HDACS)	NAD-dependent protein deacetylase 2
Histone modification	Phatr3_EG00277	0.767548	-0.381672	0.761055	0.914789	H3 (K4) lysine Methyltransferases	.
Histone modification	Phatr3_J48109	1.04584	0.0646674	0.761091	0.914789	JMJ-MBT	Lysine-specific demethylase 4A
Histone modification	Phatr3_J49800	1.04552	0.0642231	0.794572	0.931939	H2, H3, H4	Histone deacetylase 1
Histone modification	Phatr3_J8827	0.962822	-0.0546595	0.862166	0.959902	(Class III HDACS)	NAD-dependent protein deacetylase hst1
Histone modification	Phatr3_J39523	1.00232	0.00334978	0.982324	1	(Class III HDACS)	NAD-dependent deacetylase sir2E

## Sheet: glycolysis TCA cycle
Description	gene ID	foldchange	log2foldchange	p adj	function
glycolysis	Phatr3_22122	0.4421	-1.17755	3.6e-06	Glyceraldehyde-3-phosphate dehydrogenase,chloroplastic
glycolysis	Phatr3_J48983	0.25692	-1.96061	6.36e-06	Phosphoglycerate kinase
glycolysis	Phatr3_32747	0.266666	-1.90691	4.5e-05	Glyceraldehyde-3-phosphate dehydrogenase
TCA cycle	Phatr3_J42398	0.501888	-0.994562	0.000423093	Malate dehydrogenase
glycolysis	Phatr3_25308	0.40856	-1.29138	0.00595083	Glyceraldehyde-3-phosphate dehydrogenase, mitochondria
TCA cycle	Phatr3_J39708	1.60038	0.678414	0.0506158	ATP-binding cassette sub-family A member 1
glycolysis	Phatr3_J41515	0.653418	-0.613921	0.0535467	Gamma-enolase
TCA cycle	Phatr3_J45017	0.723652	-0.466631	0.0918467	Isocitrate dehydrogenase [NADP]
glycolysis	Phatr3_J5629	0.693252	-0.528549	0.100126	2,3-bisphosphoglycerate-dependent phosphoglycerate mutase
glycolysis	Phatr3_J54378	0.723474	-0.466986	0.114928	NADP-dependent glyceraldehyde-3-phosphate dehydrogenase
glycolysis	Phatr3_J54738	0.662463	-0.594089	0.121275	Triosephosphate isomerase
TCA cycle	Phatr3_J26921	0.749597	-0.415813	0.139865	Succinyl-CoA ligase [ADP-forming] subunit beta
glycolysis	Phatr3_J18228	0.596058	-0.746476	0.146103	Triosephosphate isomerase
TCA cycle	Phatr3_J42015	0.761784	-0.392545	0.156148	Succinyl-CoA ligase [ADP-forming] subunit alpha-1
TCA cycle	Phatr3_J51720	0.736234	-0.441764	0.158717	Fumarate reductase
TCA cycle	Phatr3_J52539	0.675372	-0.566247	0.169355	Succinate dehydrogenase [ubiquinone] iron-sulfur subunit
glycolysis	Phatr3_J49098	1.38204	0.466802	0.189339	Pyruvate kinase
glycolysis	Phatr3_J29157	0.696846	-0.521088	0.192621	Phosphoglycerate kinase
TCA cycle	Phatr3_J54834	0.772749	-0.371928	0.193744	L-sulfolactate dehydrogenase
TCA cycle	Phatr3_J41812	0.738841	-0.436665	0.211202	Succinate dehydrogenase [ubiquinone] flavoprotein subunit 2
glycolysis	Phatr3_J29014	0.774075	-0.369454	0.213669	Fructose-bisphosphate aldolase
glycolysis	Phatr3_J22404	0.770037	-0.377001	0.215292	Pyruvate kinase
glycolysis	Phatr3_J44745	1.32054	0.401126	0.260065	Ubiquitin carboxyl-terminal hydrolase 27
glycolysis	Phatr3_J15495	1.30639	0.385586	0.26803	Glucokinase
glycolysis	Phatr3_J22993	0.743523	-0.42755	0.293729	Fructose-bisphosphate aldolase
glycolysis	Phatr3_J14792	0.74298	-0.428604	0.314208	Phosphoglycerate kinase
TCA cycle	Phatr3_J28191	1.35478	0.438063	0.342729	Glutarate-semialdehyde dehydrogenase DavD
glycolysis	Phatr3_Jdraft1572	0.579292	-0.787637	0.377602	Gamma-enolase
glycolysis	Phatr3_J14284	0.793576	-0.33356	0.417469	ATP-dependent 6-phosphofructokinase 6
glycolysis	Phatr3_J55126	0.819767	-0.286715	0.420501	Pyrophosphate--fructose 6-phosphate 1-phosphotransferase
glycolysis	Phatr3_J21988	0.775297	-0.36718	0.436344	Pyruvate, phosphate dikinase
glycolysis	Phatr3_J17086	0.741473	-0.431534	0.448899	Probable phosphoglycerate mutase
glycolysis	Phatr3_J17086	0.741473	-0.431534	0.448899	Probable phosphoglycerate mutase
TCA cycle	Phatr3_J14762	0.727216	-0.459543	0.487645	Isocitrate dehydrogenase [NADP]
TCA cycle	Phatr3_EG00623	0.54213	-0.88329	0.501267	Isocitrate lyase
TCA cycle	Phatr3_J14401	0.845472	-0.242172	0.572822	Isocitrate lyase
glycolysis	Phatr3_J54998	1.17209	0.229081	0.5875	Pyruvate kinase
glycolysis	Phatr3_J23924	0.819438	-0.287293	0.597152	Glucose-6-phosphate isomerase
glycolysis	Phatr3_J16722	0.824187	-0.278956	0.60398	Glucose-6-phosphate isomerase
TCA cycle	Phatr3_J31599	1.17153	0.228389	0.609171	Glutarate-semialdehyde dehydrogenase DavD
glycolysis	Phatr3_EG02208	0.880831	-0.183062	0.63509	Glucose-6-phosphate isomerase
glycolysis	Phatr3_J2793	0.872563	-0.196668	0.660058	Fructose-1,6-bisphosphatase
glycolysis	Phatr3_J42962	1.12817	0.173984	0.661565	Putative 3,4-dihydroxy-2-butanone kinase
glycolysis	Phatr3_J23247	0.840363	-0.250915	0.684786	Fructose-1,6-bisphosphatase
glycolysis	Phatr3_J51404	1.17301	0.230219	0.693447	2,3-bisphosphoglycerate-dependent phosphoglycerate mutase
TCA cycle	Phatr3_J26290	1.10171	0.139747	0.721431	Aconitate hydratase B
glycolysis	Phatr3_J55079	1.31698	0.397235	0.740112	Pyruvate kinase
TCA cycle	Phatr3_J27976	0.911682	-0.133398	0.758122	Phosphoenolpyruvate carboxylase
TCA cycle	Phatr3_EG02261	1.12394	0.168568	0.770617	Phosphoenolpyruvate carboxylase
glycolysis	Phatr3_J46001	1.11353	0.155135	0.810646	Pyruvate kinase, cytosolic isozyme
glycolysis	Phatr3_Jdraft1192	1.24946	0.321303	0.835474	Enolase
glycolysis	Phatr3_EG02209	1.06082	0.085178	0.846918	ATP-dependent 6-phosphofructokinase 4
TCA cycle	Phatr3_J30145	1.06832	0.0953387	0.847802	Citrate synthase
glycolysis	Phatr3_J5857	1.08712	0.120505	0.849616	Glucose-6-phosphate isomerase
glycolysis	Phatr3_J23598	1.11539	0.157551	0.850966	Glyceraldehyde-3-phosphate dehydrogenase 3
glycolysis	Phatr3_J45997	0.931015	-0.103123	0.867729	Pyruvate kinase, cytosolic isozyme
glycolysis	Phatr3_J42447	0.950377	-0.0734283	0.870301	Fructose-bisphosphate aldolase class 1
glycolysis	Phatr3_J29456	0.932781	-0.10039	0.872359	Glyceraldehyde-3-phosphate dehydrogenase
glycolysis	Phatr3_J5512	1.07245	0.100912	0.884337	Proline synthase co-transcribed bacterial homolog protein
glycolysis	Phatr3_J50738	0.850603	-0.233443	0.906807	Triosephosphate isomerase
TCA cycle	Phatr3_J20934	1.03189	0.0452886	0.925075	3-isopropylmalate dehydrogenase
glycolysis	Phatr3_J51128	0.956188	-0.0646341	0.932507	Glyceraldehyde-3-phosphate dehydrogenase
TCA cycle	Phatr3_J54478	0.968813	-0.0457094	0.946696	Malate synthase
glycolysis	Phatr3_J11943	1.12135	0.165231	0.947711	2,3-bisphosphoglycerate-dependent phosphoglycerate mutase
glycolysis	Phatr3_J22913	1.03824	0.0541431	0.95723	Pyruvate kinase I
TCA cycle	Phatr3_J10356	0.943041	-0.084608	0.961054	Succinate dehydrogenase cytochrome b560 subunit
TCA cycle	Phatr3_J36139	1.00005	6.94e-05	0.980307	Fumarate hydratase
TCA cycle	Phatr3_J19708	0.978503	-0.0313522	0.980307	Fumarate hydratase class I
TCA cycle	Phatr3_J29016	0.993011	-0.0101178	0.992945	2-oxoglutarate dehydrogenase

## Sheet: photosynthesis(light part)
Description	gene ID	foldchange	log2foldchange	p adj	function
Photosynthesis	Phatr3_EG00390	0.589296	-0.762935	0.415998	Fucoxanthin-chlorophyll a-c binding protein E
Photosynthesis	Phatr3_EG00427	0.586876	-0.768871	0.547003	Fucoxanthin-chlorophyll a-c binding protein F
Photosynthesis	Phatr3_EG00460	0.761601	-0.392892	0.744095	Chlorophyll a-b binding protein 1B-21
Photosynthesis	Phatr3_EG02221	0.873045	-0.195872	0.641862	Fucoxanthin-chlorophyll a-c binding protein E
Photosynthesis	Phatr3_EG02404	0.842567	-0.247136	0.659361	Fucoxanthin-chlorophyll a-c binding protein
Photosynthesis	Phatr3_J10243	0.164278	-2.60579	0.753925	Chlorophyll a-b binding protein 7
Photosynthesis	Phatr3_J11006	0.825649	-0.2764	0.477265	Fucoxanthin-chlorophyll a-c binding protein
Photosynthesis	Phatr3_J13240	1.07225	0.100643	0.895351	Protease Do-like 1
Photosynthesis	Phatr3_J13877	0.70169	-0.511095	0.121878	Chlorophyll a-b binding protein L1818
Photosynthesis	Phatr3_J14242	0.915689	-0.12707	0.896532	Chlorophyll a-b binding protein 1B-21
Photosynthesis	Phatr3_J14386	0.85131	-0.232244	0.580249	Fucoxanthin-chlorophyll a-c binding protein A
Photosynthesis	Phatr3_J14442	0.832482	-0.264508	0.478645	Chlorophyll a-b binding protein 6A
Photosynthesis	Phatr3_J14986	0.789761	-0.340512	0.730388	Fucoxanthin-chlorophyll a-c binding protein
Photosynthesis	Phatr3_J16302	0.830744	-0.267525	0.378487	Fucoxanthin-chlorophyll a-c binding protein B
Photosynthesis	Phatr3_J16481	1.02608	0.0371444	0.988866	Chlorophyll a-b binding protein 6A
Photosynthesis	Phatr3_J17531	0.954571	-0.0670753	0.879698	Fucoxanthin-chlorophyll a-c binding protein E
Photosynthesis	Phatr3_J17766	0.709458	-0.49521	0.102128	Chlorophyll a-b binding protein 1B-21
Photosynthesis	Phatr3_J18049	0.627644	-0.671982	0.0336583	Fucoxanthin-chlorophyll a-c binding protein A
Photosynthesis	Phatr3_J18180	0.990864	-0.0132406	0.997331	Fucoxanthin-chlorophyll a-c binding protein
Photosynthesis	Phatr3_J22006	0.656175	-0.607848	0.179481	Fucoxanthin-chlorophyll a-c binding protein E
Photosynthesis	Phatr3_J22395	0.769379	-0.378234	0.262317	Fucoxanthin-chlorophyll a-c binding protein E
Photosynthesis	Phatr3_J22680	0.752174	-0.410861	0.209543	Fucoxanthin-chlorophyll a-c binding protein E
Photosynthesis	Phatr3_J22956	0.548044	-0.867635	0.0899033	Chlorophyll a-b binding protein 1B-21
Photosynthesis	Phatr3_J23257	0.768511	-0.379863	0.371436	Chlorophyll a-b binding protein 1B-21
Photosynthesis	Phatr3_J24119	0.651309	-0.618585	0.0234025	Fucoxanthin-chlorophyll a-c binding protein A
Photosynthesis	Phatr3_J25168	0.597678	-0.74256	0.142494	Fucoxanthin-chlorophyll a-c binding protein D
Photosynthesis	Phatr3_J25172	0.967033	-0.0483631	0.938557	Fucoxanthin-chlorophyll a-c binding protein B
Photosynthesis	Phatr3_J25893	0.576773	-0.793924	0.0328837	Fucoxanthin-chlorophyll a-c binding protein B
Photosynthesis	Phatr3_J27278	0.363921	-1.4583	0.0111977	Chlorophyll a-b binding protein L1818
Photosynthesis	Phatr3_J29266	0.885707	-0.175099	0.677136	Fucoxanthin-chlorophyll a-c binding protein B
Photosynthesis	Phatr3_J30031	0.63127	-0.663671	0.174512	Fucoxanthin-chlorophyll a-c binding protein F
Photosynthesis	Phatr3_J30643	1.01362	0.0195196	0.991629	Fucoxanthin-chlorophyll a-c binding protein B
Photosynthesis	Phatr3_J30648	0.853105	-0.229205	0.810646	Fucoxanthin-chlorophyll a-c binding protein E
Photosynthesis	Phatr3_J32294	0.401726	-1.31572	0.300219	Chlorophyll a-b binding protein 37
Photosynthesis	Phatr3_J34536	0.682939	-0.550171	0.0326796	Fucoxanthin-chlorophyll a-c binding protein C
Photosynthesis	Phatr3_J38720	1.16625	0.221882	0.685491	Fucoxanthin-chlorophyll a-c binding protein
Photosynthesis	Phatr3_J42519	1.20217	0.265636	0.716537	Fucoxanthin-chlorophyll a-c binding protein
Photosynthesis	Phatr3_J44733	1.2827	0.359189	0.649449	Chlorophyll a-b binding protein L1818
Photosynthesis	Phatr3_J48882	0.827807	-0.272633	0.604777	Fucoxanthin-chlorophyll a-c binding protein E
Photosynthesis	Phatr3_J49223	1.7168	0.779725	0.0353075	Protease Do-like 1
Photosynthesis	Phatr3_J50705	0.768545	-0.379798	0.288655	Fucoxanthin-chlorophyll a-c binding protein D
Photosynthesis	Phatr3_J51230	0.596284	-0.745929	0.0671349	Fucoxanthin-chlorophyll a-c binding protein F
Photosynthesis	Phatr3_J54027	0.646649	-0.628946	0.0438689	Chlorophyll a-b binding protein 1B-21
Photosynthesis	Phatr3_J6062	0.800083	-0.321778	0.484546	Chlorophyll a-b binding protein CP29.2
Photosynthesis	Phatr3_J9078	0.738368	-0.437588	0.107925	Photosystem II lipoprotein Psb27
Photosynthesis	Phatr3_J9799	1.01384	0.0198235	0.987456	Chlorophyll a-b binding protein 4
Photosynthesis	EPrPhatr3G00000013113	0.851246	-0.232352	0.814893	Photosystem II CP43 reaction center protein
Photosynthesis	Phatr3_EG00741	1.16941	0.225778	0.94538	Isopentenyl-diphosphate Delta-isomerase I
Photosynthesis	Phatr3_EG01588	1.16275	0.217538	0.572332	Protein PHYLLO
Photosynthesis	Phatr3_EG02321	0.69879	-0.51707	0.164228	Ferredoxin--NADP reductase
Photosynthesis	Phatr3_J10100	1.50118	0.586099	0.0604503	Magnesium-chelatase subunit H
Photosynthesis	Phatr3_J12155	0.848272	-0.237402	0.513986	Protochlorophyllide reductase A
Photosynthesis	Phatr3_J12884	1.1564	0.209637	0.560165	Digalactosyldiacylglycerol synthase 1
Photosynthesis	Phatr3_J13001	0.797443	-0.326546	0.334208	Protochlorophyllide reductase A
Photosynthesis	Phatr3_J13265	0.829788	-0.269186	0.495862	Magnesium-chelatase subunit ChlH
Photosynthesis	Phatr3_J13358	0.416486	-1.26366	0.00552728	Cytochrome b6-f complex iron-sulfur subunit
Photosynthesis	Phatr3_J13895	0.770177	-0.376738	0.233591	Photosystem II stability/assembly factor HCF136
Photosynthesis	Phatr3_J15468	0.97432	-0.0375331	0.940235	Phototropin-2
Photosynthesis	Phatr3_J15777	0.66518	-0.588183	0.195137	Ferredoxin--NADP reductase
Photosynthesis	Phatr3_J18872	0.652178	-0.616663	0.00972327	Magnesium-protoporphyrin O-methyltransferase
Photosynthesis	Phatr3_J20331	0.673311	-0.570655	0.159107	Oxygen-evolving enhancer protein 1
Photosynthesis	Phatr3_J23717	0.553125	-0.854323	0.10975	Ferredoxin--NADP reductase
Photosynthesis	Phatr3_J26293	0.567289	-0.817844	0.0680035	Photosystem II 12 kDa extrinsic protein
Photosynthesis	Phatr3_J31683	0.72536	-0.46323	0.173318	Geranylgeranyl diphosphate reductase
Photosynthesis	Phatr3_J32923	0.845953	-0.24135	0.724471	Soluble inorganic pyrophosphatase 1
Photosynthesis	Phatr3_J33017	0.956773	-0.0637513	0.895351	Magnesium-chelatase subunit ChlD
Photosynthesis	Phatr3_J33462	0.889225	-0.169379	0.749943	Probable zinc metalloprotease EGY1
Photosynthesis	Phatr3_J34307	1.0064	0.00920591	1	Protochlorophyllide reductase
Photosynthesis	Phatr3_J37509	0.953164	-0.0692035	0.960055	Cytochrome c6
Photosynthesis	Phatr3_J37918	0.478254	-1.06415	0.11837	Protein PROTON GRADIENT REGULATION 5
Photosynthesis	Phatr3_J38261	1.06508	0.0909643	0.855201	Probable adenylate kinase 5
Photosynthesis	Phatr3_J42018	0.67295	-0.571429	0.0580636	Ferredoxin--NADP reductase
Photosynthesis	Phatr3_J42543	0.802829	-0.316835	0.359331	PGR5-like protein 1B
Photosynthesis	Phatr3_J43164	0.487204	-1.0374	0.336409	Light-dependent protochlorophyllide reductase
Photosynthesis	Phatr3_J43587	0.894881	-0.160232	0.663436	PsbB mRNA maturation factor Mbb1
Photosynthesis	Phatr3_J44056	0.628118	-0.670892	0.039965	Cytochrome c6
Photosynthesis	Phatr3_J44212	0.69005	-0.535227	0.152096	Protein LOW PSII ACCUMULATION 3
Photosynthesis	Phatr3_J44306	1.2335	0.302758	0.355121	Serine/threonine-protein kinase STN7
Photosynthesis	Phatr3_J44486	0.998588	-0.00203821	0.996871	Probable zinc metalloprotease EGY1
Photosynthesis	Phatr3_J44748	0.641723	-0.639978	0.0251308	Protein PROTON GRADIENT REGULATION 5
Photosynthesis	Phatr3_J44899	0.504319	-0.987591	0.0110703	Protein PAM68
Photosynthesis	Phatr3_J44955	0.888981	-0.169776	0.67917	4-hydroxy-3-methylbut-2-en-1-yl diphosphate synthase (ferredoxin)
Photosynthesis	Phatr3_J46359	0.584894	-0.773753	0.00260907	Thioredoxin-like 2-1
Photosynthesis	Phatr3_J47622	1.15801	0.211652	0.609511	PsbB mRNA maturation factor Mbb1
Photosynthesis	Phatr3_J48122	0.922076	-0.117042	0.825624	Thiol-disulfide oxidoreductase LTO1
Photosynthesis	Phatr3_J49987	0.604145	-0.727034	0.463143	Protein CrtK
Photosynthesis	Phatr3_J51811	0.572596	-0.80441	0.00031558	Porphobilinogen deaminase
Photosynthesis	Phatr3_J54486	1.32174	0.402441	0.323645	Ferric reduction oxidase 7
Photosynthesis	Phatr3_J54952	0.83965	-0.25214	0.43461	Glutamyl-tRNA reductase-binding protein
Photosynthesis	Phatr3_J5851	0.854953	-0.226082	0.533063	Heme oxygenase 1
Photosynthesis	Phatr3_J5902	1.3137	0.39363	0.965219	Heme oxygenase 1
Photosynthesis	Phatr3_J7784	0.445962	-1.16501	0.0573731	Thiol-disulfide oxidoreductase LTO1

## Sheet: carbon assimilation
Description	gene ID	foldchange	log2foldchange	p adj	function
carbon assimilation	Phatr3_Jdraft1806	2.17568	1.12147	0.793508	Anion exchange protein 3					HCO3- transport
carbon assimilation	Phatr3_EG02360	1.46667	0.552548	0.753777	Sodium-driven chloride bicarbonate exchanger					HCO4- transport
carbon assimilation	Phatr3_J43194	0.637693	-0.649066	0.174455	Sodium bicarbonate cotransporter 3					HCO5- transport
carbon assimilation	Phatr3_J54405	0.513437	-0.961742	0.0336583	Band 3 anion transport protein					HCO6- transport
carbon assimilation	Phatr3_Jdraft52	1.29792	0.376196	0.619125	Putative transporter C543.05c					HCO7- transport
carbon assimilation	Phatr3_J45656	0.659781	-0.599941	0.128046	Band 3 anion transport protein					HCO8- transport
carbon assimilation	Phatr3_EG02538	0.889012	-0.169725	0.914657	Band 3 anion transport protein					HCO9- transport
carbon assimilation	Phatr3_J38227	0.641281	-0.640972	0.0132484	CO2 hydration protein (ChpXY)					CO2 hydration
carbon assimilation	Phatr3_J35370	1.08089	0.112216	0.93123	Carbonic anhydrase 1					CA
carbon assimilation	Phatr3_J44526	1.28642	0.363361	0.314493	Carbonic anhydrase 2					CA
carbon assimilation	Phatr3_J55029	1.02899	0.0412291	0.955843	Carbonic anhydrase 3					CA
carbon assimilation	Phatr3_J51305	0.391618	-1.35248	3.08e-05	Pt Carbonic anhydrase 1					CA
carbon assimilation	Phatr3_J45443	0.571597	-0.80693	0.00259728	Pt Carbonic anhydrase 2					CA
carbon assimilation	Phatr3_J54251	1.17325	0.23051	0.595605	Carbonic anhydrase 6					CA
carbon assimilation	Phatr3_J42574	1.15636	0.209596	0.574374	Carbonic anhydrase 7					CA
carbon assimilation	Phatr3_EG02042	0.907291	-0.140362	0.73573	Carbonic anhydrase 8					CA
carbon assimilation	Phatr3_J36906	0.961686	-0.0563627	0.943898	Carbonic anhydrase 9					CA
carbon assimilation	Phatr3_J21988	0.775297	-0.36718	0.436344	Pyruvate, phosphate dikinase					C4
carbon assimilation	Phatr3_EG02261	1.12394	0.168568	0.770617	Phosphoenolpyruvate carboxylase					C4
carbon assimilation	Phatr3_J27976	0.911682	-0.133398	0.758122	Phosphoenolpyruvate carboxylase					C4
carbon assimilation	Phatr3_EG02232	0.808495	-0.306689	0.650904	Phosphoenolpyruvate carboxykinase [ATP]					C4
carbon assimilation	Phatr3_J51970	1.06503	0.0908891	0.848665	NADP-dependent malic enzyme					C4
carbon assimilation	Phatr3_J54082	0.687951	-0.539623	0.600093	NADP-dependent malic enzyme					C4
carbon assimilation	Phatr3_J42398	0.501888	-0.994562	0.000423093	Malate dehydrogenase					C4
carbon assimilation	Phatr3_J30519	1.0804	0.111559	0.82566	Pyruvate carboxylase 1					C4
carbon assimilation	Phatr3_J8990	0.616361	-0.698151	0.13856	Mitochondrial 2-oxoglutarate/malate carrier protein					C4
carbon assimilation	Phatr3_J55079	1.31698	0.397235	0.740112	Pyruvate kinase					C4
carbon assimilation	Phatr3_EG00576	1.0425	0.0600408	1	Phosphoglycerate kinase					C assimilation
carbon assimilation	Phatr3_EG01621	1.48567	0.571109	0.809026	Phosphoribulokinase					C assimilation
carbon assimilation	Phatr3_EG02409	0.94681	-0.078853	0.951538	Fructose-1,6-bisphosphatase					C assimilation
carbon assimilation	Phatr3_J10208	0.930402	-0.104073	0.822009	Phosphoribulokinase					C assimilation
carbon assimilation	Phatr3_J13382	1.80136	0.849089	0.330334	Probable ribose-5-phosphate isomerase 3					C assimilation
carbon assimilation	Phatr3_J22122	0.4421	-1.17755	3.6e-06	Glyceraldehyde-3-phosphate dehydrogenase					C assimilation
carbon assimilation	Phatr3_J29157	0.696846	-0.521088	0.192621	Phosphoglycerate kinase					C assimilation
carbon assimilation	Phatr3_J31994	0.56971	-0.8117	0.693707	Fructose-1,6-bisphosphatase					C assimilation
carbon assimilation	Phatr3_J9359	0.765809	-0.384943	0.378583	Fructose-1,6-bisphosphatase					C assimilation
carbon assimilation	Phatr3_J53935	0.554295	-0.851274	0.0163779	Ribulose-phosphate 3-epimerase					C assimilation
carbon assimilation	Phatr3_J22993	0.743523	-0.42755	0.293729	Fructose-bisphosphate aldolase					C assimilation
carbon assimilation	Phatr3_J48983	0.25692	-1.96061	6.36e-06	Phosphoglycerate kinase					C assimilation
carbon assimilation	Phatr3_J42447	0.950377	-0.0734283	0.870301	Fructose-bisphosphate aldolase class 1					C assimilation
carbon assimilation	Phatr3_J54834	0.772749	-0.371928	0.193744	L-sulfolactate dehydrogenase					C assimilation
carbon assimilation	Phatr3_J54738	0.662463	-0.594089	0.121275	Triosephosphate isomerase					C assimilation
carbon assimilation	Phatr3_J3145	1.28287	0.35938	0.417444	Pantothenate kinase 2					C assimilation
carbon assimilation	Phatr3_J20015	0.843324	-0.24584	0.714468	Ribulose-phosphate 3-epimerase					C assimilation
carbon assimilation	Phatr3_J29014	0.774075	-0.369454	0.213669	Fructose-bisphosphate aldolase					C assimilation
carbon assimilation	Phatr3_J50738	0.850603	-0.233443	0.906807	Triosephosphate isomerase					C assimilation
carbon assimilation	Phatr3_J23247	0.840363	-0.250915	0.684786	Fructose-1,6-bisphosphatase					C assimilation
carbon assimilation	Phatr3_J43018	1.30558	0.384686	0.266798	NADPH:adrenodoxin oxidoreductase					C assimilation
carbon assimilation	Phatr3_J41423	0.977547	-0.0327621	0.983072	Probable fructose-bisphosphate aldolase 2					C assimilation
carbon assimilation	Phatr3_J18228	0.596058	-0.746476	0.146103	Triosephosphate isomerase					C assimilation
carbon assimilation	Phatr3_J29260	0.89551	-0.159218	0.666129	Transketolase 1					C assimilation
carbon assimilation	Phatr3_J51128	0.956188	-0.0646341	0.932507	Glyceraldehyde-3-phosphate dehydrogenase					C assimilation

[truncated: 1 more sheets: N uptake and assimilation]
