# Supplementary material for: A Potential Role for Epigenetic Processes in the Acclimation Response to Elevated pCO2 in the Model Diatom Phaeodactylum tricornutum
Source: Front Microbiol. 2019 Jan 14;9:3342. doi: 10.3389/fmicb.2018.03342 (PMC6340190; doi:10.3389/fmicb.2018.03342)
Supplement: Supplementary file 3 [file Table_3.XLSX]

## Sheet: Sheet1
Gene	Forward Primer	Reverse Primer
Reference
Phatr3_J10847	CGAAGTCAACCAGGAAACCAA	GTGCAAGAGACCGGACATACC
Phatr3_J20262	CGAAGTCGTTACCCTGTGGT	CCAATTGATCGGCTTCAGAT
validation
Phatr3_J54360	CGGACACAGGTATCTCCAA	GCGTTGCCTTCTTGTTGTA
Phatr3_J27278	CCCACTTTGAAGCGATACC	GAGGAACGACGAACCTTCTA
Phatr3_J51305	TGAGGTGTCTTCGGAATCC	TTGGGAGAGTGGACTGTTC
Phatr3_J54405	GCCGTGGTATCGTGAAAG	CAGCCGCAAAGAAGATGAA
Phatr3_EG00775	ACGACAGCAACTGAAGAGA	TTCGCCCTGTTCTTTCTTTC
Phatr3_J46216	CGACGACGATATGACAATTCC	CGTAGTATGGCGGAGCATA
Phatr3_EG00097	GCGAATACCTTGACGAGTTG	GCACAATGGAACTGGTGAA
Phatr3_J36981	GACTGTTGAGAGCGACAAG	GGCTAGAGCTATCGGTCAA
Phatr3_J54150	GACAGTTGATGTTGACTCGATTA	TCGCTGGTGGAATTCTCA
Phatr3_J52750	GAAAGCGGTGGCACTAATGT	CCGTTCCATGGTCTCGTAGA
Phatr3_J50171	TCCTGATCGAATTCAAACACTTC	CAGACAGAGGTCATACATGGA
