# Supplementary material for: A Potential Role for Epigenetic Processes in the Acclimation Response to Elevated pCO2 in the Model Diatom Phaeodactylum tricornutum
Source: Front Microbiol. 2019 Jan 14;9:3342. doi: 10.3389/fmicb.2018.03342 (PMC6340190; doi:10.3389/fmicb.2018.03342)
Supplement: Supplementary file 4 [file Table_4.XLS]

## Sheet: mapping.stat
Library	H15_3	L15_3	L15_1	L15_2	H15_2	H15_1
Total Reads	42023328	46877706	46592406	43650304	42399340	47602664
Mapped Reads	31746502	36910385	36004683	33200716	32244014	36805856
Mapping Rate	0.76	0.79	0.77	0.76	0.76	0.77
UnMapped Reads	10276826	9967321	10587723	10449588	10155326	10796808
MultiMap Reads	716133	885823	982380	786853	756406	890956
MultiMap Rate	0.02	0.02	0.02	0.02	0.02	0.02
Exon mapping rate	20,850,966(74.79%)	21,987,454(68.75%)	25,306,591(83.71%)	21,534,741(75.35%)	20,445,234(72.19%)	23,771,482(74.33%)
Intron mapping rate	103,697(0.37%)	111,125(0.35%)	88,463(0.29%)	90,533(0.32%)	92,977(0.33%)	107,250(0.34%)
Intergenic mapping rate	6,925,691(24.84%)	9,883,697(30.90%)	4,835,873(16.00%)	6,955,835(24.34%)	7,784,843(27.49%)	8,103,865(25.34%)
The average mapping rate of generation 15	0.768333
