# Supplementary material for: A Potential Role for Epigenetic Processes in the Acclimation Response to Elevated pCO2 in the Model Diatom Phaeodactylum tricornutum
Source: Front Microbiol. 2019 Jan 14;9:3342. doi: 10.3389/fmicb.2018.03342 (PMC6340190; doi:10.3389/fmicb.2018.03342)
Supplement: Supplementary file 5 [file Table_5.XLSX]

## Sheet: 15 generations
gene	H15_1_count	H15_2_count	H15_3_count	H15_normalize	L15_1_count	L15_2_count	L15_3_count	L15_normalize	FoldChange	Log2FoldChange	pval	padj	Up/Down	Significant	Position	NR:Seq-id	NR:Score	NR:Evalue	NR:Description	NT:Seq-id	NT:Score	NT:Evalue	NT:Description	Uniprot:UniProtKB-AC	Uniprot:Score	Uniprot:Evalue	Uniprot:Description	COG:gene	COG:Score	COG:Eval	COG:num	Pfam:pfam_ID	Pfam:pfam_Name	Pfam:pfam_Description	GO:biological_process	GO:cellular_component	GO:molecular_function	KEGG:KO	KEGG:Description
Phatr3_EG01676	1	0	1	0.67156	46	39	16	31.8647	0.0210754	-5.5683	0.0012436	0.0215777	down	yes	chr3:513899-514690:+	.	.	.	.	gi|209582831|gb|CP001142.1|	792	0	Phaeodactylum tricornutum CCAP 1055/1 chromosome 3, complete sequence	.	.	.	.	.	.	.	.	pfam08917	ecTbetaR2	Transforming growth factor beta receptor 2 ectodomain. The Transforming growth factor beta receptor 2 ectodomain is a compact fold consisting of nine beta-strands and a single helix stabilized by a network of six intra strand disulphide bonds. The folding topology includes a central five-stranded antiparallel beta-sheet, eight-residues long at its centre, covered by a second layer consisting of t…	.	.	.	.	.
Phatr3_EG01358	16	2	17	11.8278	67	226	78	120.915	0.0978196	-3.35373	0.000341274	0.00859688	down	yes	chr6:431445-431883:+	gi|219116815|ref|XP_002179202.1|	554	1e-70	histone H2A isoform 3a [Phaeodactylum tricornutum CCAP 1055/1]	gi|219117264|ref|XM_002179391.1|	376	0	Phaeodactylum tricornutum CCAP 1055/1 histone H2A isoform 3b (H2A-3b), mRNA	P40282	192	1e-61	Histone H2A	SPAC19G12.06c	172	3e-54	COG5262	pfam00125	Histone	Core histone H2A/H2B/H3/H4.	.	GO:0000786|nucleosome;GO:0005634|nucleus;	GO:0003677|DNA binding;	.	.
Phatr3_J15393	735	214	534	497.581	4548	5569	3591	4370.14	0.113859	-3.13468	7.87e-10	4.87e-07	down	yes	chr19:128731-129405:+	gi|219126091|ref|XP_002183298.1|	999	4e-136	predicted protein [Phaeodactylum tricornutum CCAP 1055/1]	gi|219126090|ref|XM_002183262.1|	571	0	Phaeodactylum tricornutum CCAP 1055/1 predicted protein, mRNA	P25349	222	7e-71	Flavoprotein-like protein YCP4	YCR004c	222	2e-71	COG0655	pfam03358	FMN_red	NADPH-dependent FMN reductase.	GO:0045892|negative regulation of transcription, DNA-templated;	GO:0005737|cytoplasm;GO:0045121|membrane raft;GO:0005739|mitochondrion;	GO:0009055|electron carrier activity;GO:0010181|FMN binding;GO:0016491|oxidoreductase activity;	.	.
Phatr3_J45112	6	11	18	12.3463	161	71	112	107.362	0.114996	-3.12034	2.04e-06	0.00017762	down	yes	chr6:220882-222764:-	gi|219117185|ref|XP_002179387.1|	2112	0	predicted protein [Phaeodactylum tricornutum CCAP 1055/1]	gi|219117184|ref|XM_002179351.1|	1290	0	Phaeodactylum tricornutum CCAP 1055/1 predicted protein, mRNA	P38530	102	4e-22	Heat shock factor protein 2	YGL073w	92	4e-19	COG5169	pfam00447	HSF_DNA-bind	HSF-type DNA-binding.	GO:0007283|spermatogenesis;	GO:0005737|cytoplasm;GO:0005634|nucleus;	GO:0001162|RNA polymerase II intronic transcription regulatory region sequence-specific DNA binding;GO:0001228|transcriptional activator activity, RNA polymerase II transcription regulatory region sequence-specific binding;	K09415	HSF2; heat shock transcription factor 2
Phatr3_Jdraft1127	79	103	58	82.4849	407	512	593	482.539	0.170939	-2.54844	4.13e-13	8.1e-10	down	yes	chrbd_5x5:1142-2740:-	gi|219113919|ref|XP_002176144.1|	2281	0	predicted protein [Phaeodactylum tricornutum CCAP 1055/1]	gi|219113918|ref|XM_002176108.1|	1599	0	Phaeodactylum tricornutum CCAP 1055/1 predicted protein, mRNA	.	.	.	.	.	.	.	.	pfam13857	Ank_5	Ankyrin repeats (many copies).	.	.	.	.	.
Phatr3_EG01738	918	726	458	710.614	6181	2065	2467	3313.03	0.214491	-2.22101	1.14e-09	5.51e-07	down	yes	chr3:399611-399852:-	gi|397641250|gb|EJK74554.1|	168	4e-14	hypothetical protein THAOC_03764 [Thalassiosira oceanica]	gi|209582831|gb|CP001142.1|	242	3e-123	Phaeodactylum tricornutum CCAP 1055/1 chromosome 3, complete sequence	.	.	.	.	.	.	.	.	pfam03084	Sigma_1_2	Reoviral Sigma1/Sigma2 family. Reoviruses are double-stranded RNA viruses. They lack a membrane envelope and their capsid is organized in two concentric icosahedral layers: an inner core and an outer capsid layer. The sigma1 protein is found in the outer capsid, and the sigma2 protein is found in the core. There are four other kinds of protein (besides sigma2) in the core, termed lambda 1-3, mu2.…	.	.	.	.	.
Phatr3_J41348	111	87	108	104.756	775	421	343	480.787	0.217885	-2.19836	2.66e-11	3.13e-08	down	yes	chr29:236678-237586:+	gi|219130277|ref|XP_002185295.1|	1617	0	predicted protein [Phaeodactylum tricornutum CCAP 1055/1]	gi|219130276|ref|XM_002185259.1|	909	0	Phaeodactylum tricornutum CCAP 1055/1 predicted protein, mRNA	.	.	.	.	mlr0784	90.5	8e-21	COG3803	pfam06041	DUF924	Bacterial protein of unknown function (DUF924). This family consists of several hypothetical bacterial proteins of unknown function.	.	.	.	.	.
Phatr3_J48164	29	18	7	17.9602	73	80	101	80.8472	0.22215	-2.1704	0.00244054	0.0340171	down	yes	chr16:393379-394224:-	gi|219124782|ref|XP_002182675.1|	1359	0	predicted protein [Phaeodactylum tricornutum CCAP 1055/1]	gi|219124781|ref|XM_002182639.1|	762	0	Phaeodactylum tricornutum CCAP 1055/1 predicted protein, mRNA	.	.	.	.	.	.	.	.	pfam01814	Hemerythrin	Hemerythrin HHE cation binding domain. Iteration of the HHE family found it to be related to Hemerythrin. It also demonstrated that what has been described as a single domain in fact consists of two cation binding domains. Members of this family occur all across nature and are involved in a variety of processes. For instance, in Nereis diversicolor MP II binds Cadmium so as to protect the organis…	.	.	.	.	.
Phatr3_J45207	38	17	17	24.0077	120	111	99	104.556	0.229615	-2.12271	0.000567417	0.0121116	down	yes	chr6:482729-484201:+	gi|219116857|ref|XP_002179223.1|	2318	0	predicted protein [Phaeodactylum tricornutum CCAP 1055/1]	gi|219116856|ref|XM_002179187.1|	1405	0	Phaeodactylum tricornutum CCAP 1055/1 predicted protein, mRNA	.	.	.	.	slr0880	119	5e-28	COG1293	pfam05670	DUF814	Domain of unknown function (DUF814). This domain occurs in proteins that have been annotated as Fibronectin/fibrinogen binding protein by similarity. This annotation comes from B. subtilis yloA where the N-terminal region is involved in this activity. Hence the activity of this C-terminal domain is unknown. This domain contains a conserved motif D/E-X-W/Y-X-H that may be functionally important.	.	.	.	.	.
Phatr3_J54360	8773	4515	4330	5902.19	34255	23969	21465	25073.1	0.235399	-2.08682	5.87e-10	3.83e-07	down	yes	chr6:432259-432609:+	gi|219116831|ref|XP_002179210.1|	482	4e-60	histone H2B isoform 1b [Phaeodactylum tricornutum CCAP 1055/1]	gi|219116830|ref|XM_002179174.1|	351	0	Phaeodactylum tricornutum CCAP 1055/1 histone H2B isoform 1b (H2B-1b), mRNA	P82887	172	2e-54	Histone H2B	.	.	.	.	pfam00125	Histone	Core histone H2A/H2B/H3/H4.	.	GO:0000786|nucleosome;GO:0005634|nucleus;	GO:0003677|DNA binding;	.	.
Phatr3_J35557	53	28	12	30.7739	145	128	135	129.191	0.238204	-2.06973	0.00129292	0.0220753	down	yes	chr8:221926-222565:-	gi|219118855|ref|XP_002180194.1|	816	5e-109	predicted protein [Phaeodactylum tricornutum CCAP 1055/1]	gi|219118854|ref|XM_002180158.1|	400	0	Phaeodactylum tricornutum CCAP 1055/1 predicted protein, mRNA	Q9CWB7	72.8	3e-15	Glutaredoxin-like protein C5orf63 homolog	YDR286c	47.8	7e-07	COG0526	pfam05768	DUF836	Glutaredoxin-like domain (DUF836). These proteins are related to the pfam00462 family.	GO:0055114|oxidation-reduction process;	GO:0005739|mitochondrion;	.	.	.
Phatr3_Jdraft1189	56	24	19	32.8023	156	110	169	137.252	0.238994	-2.06495	0.000351544	0.00877426	down	yes	chrbd_11x23:10935-11681:+	gi|219114022|ref|XP_002176192.1|	1302	2e-180	predicted protein [Phaeodactylum tricornutum CCAP 1055/1]	gi|219114021|ref|XM_002176156.1|	747	0	Phaeodactylum tricornutum CCAP 1055/1 predicted protein, mRNA	Q9LYR5	54.3	2e-07	Peptidyl-prolyl cis-trans isomerase FKBP19, chloroplastic	RSc0784	48.1	1e-06	COG0545	pfam00254	FKBP_C	FKBP-type peptidyl-prolyl cis-trans isomerase.	GO:0006457|protein folding;	GO:0009507|chloroplast;GO:0009543|chloroplast thylakoid lumen;GO:0009535|chloroplast thylakoid membrane;GO:0009579|thylakoid;GO:0031977|thylakoid lumen;	GO:0003755|peptidyl-prolyl cis-trans isomerase activity;	.	.
Phatr3_J11823	1936	910	907	1253.78	8058	3688	4508	5067.79	0.247401	-2.01508	9.92e-06	0.000580319	down	yes	chr6:978446-978796:-	gi|219116831|ref|XP_002179210.1|	482	4e-60	histone H2B isoform 1b [Phaeodactylum tricornutum CCAP 1055/1]	gi|219117512|ref|XM_002179515.1|	351	0	Phaeodactylum tricornutum CCAP 1055/1 histone H2B isoform 1a (H2B-1a), mRNA	P82887	172	2e-54	Histone H2B	.	.	.	.	pfam00125	Histone	Core histone H2A/H2B/H3/H4.	.	GO:0000786|nucleosome;GO:0005634|nucleus;	GO:0003677|DNA binding;	.	.
Phatr3_J50522	158	212	129	171.851	838	776	573	692.592	0.248127	-2.01085	1.3e-10	1.09e-07	down	yes	chr30:303620-305197:-	gi|219130634|ref|XP_002185466.1|	2373	0	predicted protein [Phaeodactylum tricornutum CCAP 1055/1]	gi|219130633|ref|XM_002185430.1|	1578	0	Phaeodactylum tricornutum CCAP 1055/1 predicted protein, mRNA	.	.	.	.	.	.	.	.	pfam13857	Ank_5	Ankyrin repeats (many copies).	.	.	.	.	.
Phatr3_J34971	1175	586	626	800.503	4094	2735	3280	3181.44	0.251617	-1.9907	3.08e-11	3.29e-08	down	yes	chr6:779946-780351:-	gi|397636964|gb|EJK72475.1|	414	4e-50	hypothetical protein THAOC_05990 [Thalassiosira oceanica]	gi|219117420|ref|XM_002179469.1|	312	4e-162	Phaeodactylum tricornutum CCAP 1055/1 histone H4 isoform 1a (H4-1a), mRNA	Q9U7D0	162	7e-51	Histone H4	YNL030w	150	6e-47	COG2036	pfam00125	Histone	Core histone H2A/H2B/H3/H4.	GO:0006334|nucleosome assembly;	GO:0000786|nucleosome;GO:0005634|nucleus;	GO:0003677|DNA binding;	.	.
Phatr3_J48983	370	137	251	254.544	955	984	1178	990.749	0.25692	-1.96061	2.7e-08	6.36e-06	down	yes	chr20:224065-225479:-	gi|219126933|ref|XP_002183701.1|	2049	0	predicted protein [Phaeodactylum tricornutum CCAP 1055/1]	gi|219126932|ref|XM_002183665.1|	1215	0	Phaeodactylum tricornutum CCAP 1055/1 predicted protein (PGK), mRNA	B7JVE4	465	1e-160	Phosphoglycerate kinase	all4131	434	3e-149	COG0126	pfam00162	PGK	Phosphoglycerate kinase.	GO:0006096|glycolytic process;	GO:0005737|cytoplasm;	GO:0005524|ATP binding;GO:0004618|phosphoglycerate kinase activity;	K00927	PGK, pgk; phosphoglycerate kinase [EC:2.7.2.3]
Phatr3_J32237	1200	731	1253	1088.14	6566	3986	2906	4214.61	0.258184	-1.95353	1.91e-08	4.79e-06	down	yes	chr1:2015017-2016054:+	gi|219110277|ref|XP_002176890.1|	1283	4e-177	predicted protein [Phaeodactylum tricornutum CCAP 1055/1]	gi|219110276|ref|XM_002176854.1|	780	0	Phaeodactylum tricornutum CCAP 1055/1 predicted protein, mRNA	Q9N3B0	97.4	4e-23	MANF/CDNF-like protein	.	.	.	.	pfam10208	Armet	Degradation arginine-rich protein for mis-folding. This is a family of small proteins of approximately 170 residues which contain four di-sulfide bridges that are highly conserved from nematodes to humans. Armet is a soluble protein resident in the endoplasmic reticulum and induced by ER stress. It appears to be involved with dealing with mis-folded proteins in the ER, thus in quality control of …	.	GO:0005576|extracellular region;	.	.	.
Phatr3_J49202	749	455	275	494.528	3065	1527	1486	1896.35	0.26078	-1.9391	6.11e-05	0.00236617	down	yes	chr21:208318-209541:-	gi|219127450|ref|XP_002183948.1|	1059	3e-141	predicted protein [Phaeodactylum tricornutum CCAP 1055/1]	gi|219127449|ref|XM_002183912.1|	679	0	Phaeodactylum tricornutum CCAP 1055/1 predicted protein, mRNA	.	.	.	.	.	.	.	.	pfam11596	DUF3246	Protein of unknown function (DUF3246). This is a small family of fungal proteins one of whose members from Pichia stipitis is described as being an extremely serine rich protein-mucin-like protein.	.	.	.	.	.
Phatr3_J32747	48	33	71	52.4633	233	218	170	196.74	0.266663	-1.90691	4.5e-05	0.00185565	down	yes	chr2:715026-716234:+	gi|219111837|ref|XP_002177670.1|	1714	0	predicted protein [Phaeodactylum tricornutum CCAP 1055/1]	gi|219111836|ref|XM_002177634.1|	1011	0	Phaeodactylum tricornutum CCAP 1055/1 predicted protein (GapC4), mRNA	P26988	472	1e-165	Glyceraldehyde-3-phosphate dehydrogenase	SPBC32F12.11	441	7e-154	COG0057	pfam02800	Gp_dh_C	Glyceraldehyde 3-phosphate dehydrogenase, C-terminal domain. GAPDH is a tetrameric NAD-binding enzyme involved in glycolysis and glyconeogenesis. C-terminal domain is a mixed alpha/antiparallel beta fold.	GO:0006006|glucose metabolic process;GO:0006096|glycolytic process;	GO:0005737|cytoplasm;	GO:0004365|glyceraldehyde-3-phosphate dehydrogenase (NAD+) (phosphorylating) activity;GO:0051287|NAD binding;GO:0050661|NADP binding;	.	.
Phatr3_J37658	1111	691	855	901.736	5193	2870	2709	3369.43	0.267623	-1.90173	4.66e-18	5.48e-14	down	yes	chr13:630303-630980:+	gi|219122543|ref|XP_002181602.1|	1214	8e-168	predicted protein [Phaeodactylum tricornutum CCAP 1055/1]	gi|219122542|ref|XM_002181566.1|	678	0	Phaeodactylum tricornutum CCAP 1055/1 predicted protein, mRNA	P30113	84	4e-18	Glutathione S-transferase class-mu 28 kDa isozyme	Z3391	56.6	5e-09	COG0625	pfam00043	GST_C	Glutathione S-transferase, C-terminal domain. GST conjugates reduced glutathione to a variety of targets including S-crystallin from squid, the eukaryotic elongation factor 1-gamma, the HSP26 family of stress-related proteins and auxin-regulated proteins in plants. Stringent starvation proteins in Escherichia coli are also included in the alignment but are not known to have GST activity. The glut…	.	.	GO:0004364|glutathione transferase activity;	.	.
Phatr3_J26896	4087	3031	1760	2989.95	15996	9591	9057	10859.6	0.275328	-1.86078	5.9e-07	7.23e-05	down	yes	chr6:764617-765260:+	gi|219116983|ref|XP_002179286.1|	417	2e-49	histone H4 isoform 1b [Phaeodactylum tricornutum CCAP 1055/1]	gi|219116982|ref|XM_002179250.1|	550	0	Phaeodactylum tricornutum CCAP 1055/1 histone H4 isoform 1b (H4-1b), mRNA	Q9U7D0	164	3e-50	Histone H4	YNL030w	152	3e-46	COG2036	pfam00125	Histone	Core histone H2A/H2B/H3/H4.	GO:0006334|nucleosome assembly;	GO:0000786|nucleosome;GO:0005634|nucleus;	GO:0003677|DNA binding;	.	.
Phatr3_Jdraft611	291	183	258	249.281	1270	883	635	876.258	0.284484	-1.81358	2.45e-12	4.06e-09	down	yes	chrbd_55x36:11-802:+	gi|219114683|ref|XP_002176500.1|	687	1e-88	predicted protein [Phaeodactylum tricornutum CCAP 1055/1]	gi|219114682|ref|XM_002176464.1|	393	0	Phaeodactylum tricornutum CCAP 1055/1 predicted protein, mRNA	O64464	151	7e-43	Proteasome subunit beta type-1	YBL041w	112	2e-28	COG0638	pfam00227	Proteasome	Proteasome subunit. The proteasome is a multisubunit structure that degrades proteins. Protein degradation is an essential component of regulation because proteins can become misfolded, damaged, or unnecessary. Proteasomes and their homologues vary greatly in complexity: from HslV (heat shock locus v), which is encoded by 1 gene in bacteria, to the eukaryotic 20S proteasome, which is encoded by m…	GO:0051603|proteolysis involved in cellular protein catabolic process;	GO:0005737|cytoplasm;GO:0005634|nucleus;GO:0005839|proteasome core complex;	GO:0004298|threonine-type endopeptidase activity;	K02732	PSMB1; 20S proteasome subunit beta 6 [EC:3.4.25.1]
Phatr3_J12004	591	390	393	465.292	2414	1242	1339	1560.74	0.298123	-1.74602	7.77e-15	2.28e-11	down	yes	chr7:113878-114429:+	gi|219117579|ref|XP_002179582.1|	491	4e-62	predicted protein [Phaeodactylum tricornutum CCAP 1055/1]	gi|219117578|ref|XM_002179546.1|	291	2e-150	Phaeodactylum tricornutum CCAP 1055/1 predicted protein, mRNA	Q5DC69	94	3e-24	10 kDa heat shock protein, mitochondrial	YOR020c	93.6	1e-24	COG0234	pfam00166	Cpn10	Chaperonin 10 Kd subunit. This family contains GroES and Gp31-like chaperonins. Gp31 is a functional co-chaperonin that is required for the folding and assembly of Gp23, a major capsid protein, during phage morphogenesis.	GO:0006457|protein folding;	GO:0005759|mitochondrial matrix;	GO:0005524|ATP binding;	.	.
Phatr3_J33342	340	424	381	395.781	1391	1401	1388	1327.38	0.298166	-1.74581	3.46e-15	1.36e-11	down	yes	chr3:652665-653852:-	gi|219113613|ref|XP_002186390.1|	2013	0	predicted protein [Phaeodactylum tricornutum CCAP 1055/1]	gi|219113612|ref|XM_002186354.1|	1116	0	Phaeodactylum tricornutum CCAP 1055/1 chromosome 3 predicted protein (PHATR_33342) mRNA, complete cds	P42620	263	4e-83	Glutathionyl-hydroquinone reductase YqjG	VC1096	295	2e-96	COG0435	pfam13410	GST_C_2	Glutathione S-transferase, C-terminal domain. This domain is closely related to pfam00043.	.	.	GO:0016491|oxidoreductase activity;	K07393	ECM4; putative glutathione S-transferase
Phatr3_J46448	2933	1541	2870	2501.26	11436	7717	6858	8176.09	0.305924	-1.70876	1.54e-07	2.7e-05	down	yes	chr10:370128-370973:+	gi|219120138|ref|XP_002180814.1|	1488	0	predicted protein [Phaeodactylum tricornutum CCAP 1055/1]	gi|219120137|ref|XM_002180778.1|	846	0	Phaeodactylum tricornutum CCAP 1055/1 predicted protein, mRNA	Q4UKR8	61.6	2e-10	Small heat shock protein C2	DR1114	57.8	2e-09	COG0071	pfam00011	HSP20	Hsp20/alpha crystallin family.	.	.	.	K13993	HSP20; HSP20 family protein
Phatr3_J10160	50	25	21	32.0388	100	148	78	104.393	0.306907	-1.70413	0.00403964	0.0475621	down	yes	chr2:739883-740797:-	gi|219112487|ref|XP_002177995.1|	1624	0	predicted protein [Phaeodactylum tricornutum CCAP 1055/1]	gi|219112486|ref|XM_002177959.1|	915	0	Phaeodactylum tricornutum CCAP 1055/1 predicted protein (CDKD1), mRNA	Q9C9M7	293	8e-96	Cyclin-dependent kinase D-2	.	.	.	.	pfam00069	Pkinase	Protein kinase domain.	GO:0007049|cell cycle;GO:0051301|cell division;GO:0000079|regulation of cyclin-dependent protein serine/threonine kinase activity;	GO:0005737|cytoplasm;GO:0005634|nucleus;	GO:0005524|ATP binding;GO:0004693|cyclin-dependent protein serine/threonine kinase activity;GO:0004674|protein serine/threonine kinase activity;GO:0008353|RNA polymerase II carboxy-terminal domain kinase activity;	K02202	CDK7; cyclin-dependent kinase 7 [EC:2.7.11.22 2.7.11.23]
Phatr3_J12088	68	43	69	61.501	315	135	179	195.905	0.313932	-1.67148	0.000118046	0.00381509	down	yes	chr7:34-699:-	gi|219117969|ref|XP_002179769.1|	679	5e-88	predicted protein [Phaeodactylum tricornutum CCAP 1055/1]	gi|219117968|ref|XM_002179733.1|	387	0	Phaeodactylum tricornutum CCAP 1055/1 predicted protein, mRNA	P53605	132	6e-36	Outer membrane protein MIP	VCA0661	127	1e-35	COG0545	pfam00254	FKBP_C	FKBP-type peptidyl-prolyl cis-trans isomerase.	GO:0009405|pathogenesis;GO:0006457|protein folding;	GO:0009279|cell outer membrane;	GO:0003755|peptidyl-prolyl cis-trans isomerase activity;	.	.
Phatr3_EG00186	6489	2954	2771	4070.04	24323	9292	7072	12587.2	0.323348	-1.62884	0.00359756	0.0438975	down	yes	chr26:249549-249743:-	gi|224013379|ref|XP_002295341.1|	118	6e-06	predicted protein [Thalassiosira pseudonana CCMP1335]	.	.	.	.	.	.	.	.	.	.	.	.	pfam12786	GBV-C_env	GB virus C genotype envelope. This the envelope protein from the ssRNA GB virus genotype C.	.	.	.	.	.
Phatr3_Jdraft866	1366	731	1045	1063.76	5410	2824	2155	3240.96	0.328225	-1.60724	5.17e-07	6.62e-05	down	yes	chrbd_19x34:5176-5922:+	gi|219114096|ref|XP_002176225.1|	1337	0	predicted protein [Phaeodactylum tricornutum CCAP 1055/1]	gi|219114095|ref|XM_002176189.1|	747	0	Phaeodactylum tricornutum CCAP 1055/1 predicted protein, mRNA	Q7DLR9	194	3e-59	Proteasome subunit beta type-4	.	.	.	.	pfam00227	Proteasome	Proteasome subunit. The proteasome is a multisubunit structure that degrades proteins. Protein degradation is an essential component of regulation because proteins can become misfolded, damaged, or unnecessary. Proteasomes and their homologues vary greatly in complexity: from HslV (heat shock locus v), which is encoded by 1 gene in bacteria, to the eukaryotic 20S proteasome, which is encoded by m…	GO:0010499|proteasomal ubiquitin-independent protein catabolic process;GO:0043161|proteasome-mediated ubiquitin-dependent protein catabolic process;GO:0046686|response to cadmium ion;GO:0009651|response to salt stress;	GO:0005737|cytoplasm;GO:0005829|cytosol;GO:0022626|cytosolic ribosome;GO:0005634|nucleus;GO:0000502|proteasome complex;GO:0005839|proteasome core complex;	GO:0004175|endopeptidase activity;GO:0004298|threonine-type endopeptidase activity;	K02736	PSMB4; 20S proteasome subunit beta 7 [EC:3.4.25.1]
Phatr3_EG00792	64	42	30	45.7411	160	105	175	138.669	0.329859	-1.60008	0.00119138	0.0209184	down	yes	chr11:788370-789350:+	gi|223996685|ref|XP_002288016.1|	720	3e-89	predicted protein [Thalassiosira pseudonana CCMP1335]	gi|209582462|gb|CP001141.1|	981	0	Phaeodactylum tricornutum CCAP 1055/1 chromosome 11, complete sequence	Q9JZR3	71.6	3e-13	23S rRNA (guanosine-2'-O-)-methyltransferase RlmB	NMB0931	71.6	1e-13	COG0566	pfam00588	SpoU_methylase	SpoU rRNA Methylase family. This family of proteins probably use S-AdoMet.	.	GO:0005737|cytoplasm;	GO:0003723|RNA binding;GO:0070039|rRNA (guanosine-2'-O-)-methyltransferase activity;	K03218	rlmB; 23S rRNA (guanosine2251-2'-O)-methyltransferase [EC:2.1.1.185]
Phatr3_J9828	46	66	80	66.9895	285	169	165	194.012	0.345286	-1.53414	0.000134195	0.00418745	down	yes	chr2:613444-614137:-	gi|219112435|ref|XP_002177969.1|	687	4e-90	predicted protein [Phaeodactylum tricornutum CCAP 1055/1]	gi|219112434|ref|XM_002177933.1|	450	0	Phaeodactylum tricornutum CCAP 1055/1 predicted protein, mRNA	Q54RV6	110	2e-29	Trafficking protein particle complex subunit 2	SPBC11G11.04	89.4	5e-22	COG5603	pfam04628	Sedlin_N	Sedlin, N-terminal conserved region. Mutations in this protein are associated with the X-linked spondyloepiphyseal dysplasia tarda syndrome (OMIM:313400). This family represents an N-terminal conserved region.	GO:0006888|ER to Golgi vesicle-mediated transport;	GO:0005783|endoplasmic reticulum;GO:0005794|Golgi apparatus;GO:0048471|perinuclear region of cytoplasm;	.	.	.
Phatr3_J35262	288	212	198	236.995	742	765	642	682.553	0.347219	-1.52608	1.36e-09	5.91e-07	down	yes	chr7:489282-490373:-	gi|219118144|ref|XP_002179853.1|	873	8e-118	predicted protein [Phaeodactylum tricornutum CCAP 1055/1]	gi|219118143|ref|XM_002179817.1|	283	9e-146	Phaeodactylum tricornutum CCAP 1055/1 predicted protein, mRNA	.	.	.	.	.	.	.	.	pfam01641	SelR	SelR domain. Methionine sulfoxide reduction is an important process, by which cells regulate biological processes and cope with oxidative stress. MsrA, a protein involved in the reduction of methionine sulfoxides in proteins, has been known for four decades and has been extensively characterized with respect to structure and function. However, recent studies revealed that MsrA is only specific fo…	.	.	.	.	.
Phatr3_J54656	2740	1807	2623	2447.74	8367	7781	5976	7007.81	0.349288	-1.51751	1.13e-11	1.47e-08	down	yes	chr11:605370-606020:+	gi|219121023|ref|XP_002185743.1|	1048	6e-143	HSP20 [Phaeodactylum tricornutum CCAP 1055/1]	gi|219121022|ref|XM_002185707.1|	651	0	Phaeodactylum tricornutum CCAP 1055/1 chromosome 11 HSP20 (HSP20) mRNA, complete cds	.	.	.	.	.	.	.	.	pfam00011	HSP20	Hsp20/alpha crystallin family.	.	.	.	.	.
Phatr3_EG00373	1087	877	574	859.186	3942	2067	1859	2457	0.34969	-1.51585	2.36e-06	0.000191875	down	yes	chr19:152250-152925:+	.	.	.	.	.	.	.	.	.	.	.	.	.	.	.	.	pfam14736	N_Asn_amidohyd	Protein N-terminal asparagine amidohydrolase. This family of enzymes catalyse the deamindation of N-terminal asparagines in peptides and proteins to aspartic acid.	.	.	.	.	.
Phatr3_J16786	10215	6150	10262	9089.86	28388	29589	22132	25444.7	0.35724	-1.48504	1.89e-07	3.02e-05	down	yes	chr28:254211-256865:+	gi|219129989|ref|XP_002185158.1|	3412	0	predicted protein [Phaeodactylum tricornutum CCAP 1055/1]	gi|219129988|ref|XM_002185122.1|	2148	0	Phaeodactylum tricornutum CCAP 1055/1 predicted protein, mRNA	Q9STX5	340	6e-102	Endoplasmin homolog	SPAC926.04c	268	6e-77	COG0326	pfam00183	HSP90	Hsp90 protein.	GO:0006457|protein folding;GO:0009306|protein secretion;GO:0010075|regulation of meristem growth;GO:0009934|regulation of meristem structural organization;GO:0046686|response to cadmium ion;GO:0009409|response to cold;GO:0009651|response to salt stress;GO:0009414|response to water deprivation;	GO:0048046|apoplast;GO:0009507|chloroplast;GO:0005783|endoplasmic reticulum;GO:0005788|endoplasmic reticulum lumen;GO:0016020|membrane;GO:0005739|mitochondrion;GO:0005634|nucleus;GO:0005886|plasma membrane;GO:0009506|plasmodesma;GO:0005774|vacuolar membrane;GO:0005773|vacuole;	GO:0005524|ATP binding;	K09487	HSP90B, TRA1; heat shock protein 90kDa beta
Phatr3_J37671	1209	1005	1110	1137.56	3862	2933	3281	3179.85	0.357739	-1.48302	8.55e-17	5.03e-13	down	yes	chr13:656147-656821:-	gi|219122907|ref|XP_002181778.1|	1195	6e-164	predicted protein [Phaeodactylum tricornutum CCAP 1055/1]	gi|219122906|ref|XM_002181742.1|	675	0	Phaeodactylum tricornutum CCAP 1055/1 predicted protein, mRNA	.	.	.	.	mll5191	63.5	1e-11	COG0431	pfam03358	FMN_red	NADPH-dependent FMN reductase.	.	.	.	.	.
Phatr3_J17519	1134	896	563	876.517	3095	2853	1746	2435.18	0.35994	-1.47417	5.89e-06	0.000386968	down	yes	chr1:1135766-1136510:+	gi|219109953|ref|XP_002176729.1|	655	4e-85	predicted protein [Phaeodactylum tricornutum CCAP 1055/1]	gi|219109952|ref|XM_002176693.1|	517	0	Phaeodactylum tricornutum CCAP 1055/1 predicted protein, mRNA	Q54Q51	195	3e-62	40S ribosomal protein S16	YMR143w	184	1e-58	COG0103	pfam00380	Ribosomal_S9	Ribosomal protein S9/S16. This family includes small ribosomal subunit S9 from prokaryotes and S16 from eukaryotes.	GO:0006412|translation;	GO:0005840|ribosome;	GO:0003735|structural constituent of ribosome;	K02960	RP-S16e, RPS16; small subunit ribosomal protein S16e
Phatr3_EG01075	90	87	86	90.2904	308	200	281	248.354	0.363555	-1.45975	5.52e-05	0.00217737	down	yes	chr9:182375-183350:+	gi|397589951|gb|EJK54857.1|	417	5e-46	hypothetical protein THAOC_25476 [Thalassiosira oceanica]	.	.	.	.	.	.	.	.	.	.	.	.	pfam01594	UPF0118	Domain of unknown function DUF20. This transmembrane region is found in putative permeases and predicted transmembrane proteins it has no known function. It is not clear what source suggested that these proteins may be permeases and this information should be treated with caution.	.	.	.	.	.
Phatr3_J27278	2067	882	1085	1348.75	5607	3225	3005	3706.16	0.363921	-1.4583	0.000500456	0.0111977	down	yes	chr7:996221-997124:+	gi|219117950|ref|XP_002179760.1|	1071	2e-145	protein fucoxanthin chlorophyll a/c protein [Phaeodactylum tricornutum CCAP 1055/1]	gi|219117949|ref|XM_002179724.1|	661	0	Phaeodactylum tricornutum CCAP 1055/1 protein fucoxanthin chlorophyll a/c protein (Lhcx1), mRNA	Q03965	155	1e-43	Chlorophyll a-b binding protein L1818, chloroplastic	.	.	.	.	pfam00504	Chloroa_b-bind	Chlorophyll A-B binding protein.	GO:0009765|photosynthesis, light harvesting;GO:0018298|protein-chromophore linkage;	GO:0009535|chloroplast thylakoid membrane;GO:0016021|integral component of membrane;GO:0009522|photosystem I;GO:0009523|photosystem II;	GO:0016168|chlorophyll binding;GO:0046872|metal ion binding;	.	.
Phatr3_J42903	1440	757	678	962.62	3400	2692	2286	2643.82	0.364103	-1.45758	8.48e-07	9.32e-05	down	yes	chr1:1475296-1475877:+	gi|219110084|ref|XP_002176794.1|	684	5e-89	predicted protein [Phaeodactylum tricornutum CCAP 1055/1]	gi|219110083|ref|XM_002176758.1|	582	0	Phaeodactylum tricornutum CCAP 1055/1 predicted protein, mRNA	.	.	.	.	all1893	51.2	5e-08	COG0526	pfam13098	Thioredoxin_2	Thioredoxin-like domain.	.	.	.	.	.
Phatr3_J48527	3404	2133	2121	2587.4	11674	5733	5236	7059.28	0.366525	-1.44802	5.68e-08	1.19e-05	down	yes	chr18:119778-120449:-	gi|219125795|ref|XP_002183158.1|	1153	1e-158	predicted protein [Phaeodactylum tricornutum CCAP 1055/1]	gi|219125794|ref|XM_002183122.1|	672	0	Phaeodactylum tricornutum CCAP 1055/1 predicted protein, mRNA	.	.	.	.	.	.	.	.	pfam07045	DUF1330	Protein of unknown function (DUF1330). This family consists of several hypothetical bacterial proteins of around 90 residues in length. The function of this family is unknown.	.	.	.	.	.
Phatr3_J18793	652	422	621	578.434	1720	1737	1486	1569.26	0.368603	-1.43986	2.87e-10	2.11e-07	down	yes	chr3:1331314-1333566:-	gi|219113849|ref|XP_002186508.1|	3653	0	predicted protein [Phaeodactylum tricornutum CCAP 1055/1]	gi|219113848|ref|XM_002186472.1|	2253	0	Phaeodactylum tricornutum CCAP 1055/1 chromosome 3 predicted protein (PHATR_18793) mRNA, complete cds	Q86L04	529	5e-176	TNF receptor-associated protein 1 homolog, mitochondrial	STM0487	363	6e-114	COG0326	pfam00183	HSP90	Hsp90 protein.	GO:0030154|cell differentiation;GO:0007275|multicellular organismal development;GO:0006457|protein folding;GO:0006950|response to stress;GO:0030435|sporulation resulting in formation of a cellular spore;	GO:0005938|cell cortex;GO:0005856|cytoskeleton;GO:0005739|mitochondrion;GO:0005730|nucleolus;GO:0031160|spore wall;	GO:0005524|ATP binding;	K09488	TRAP1, HSP75; TNF receptor-associated protein 1
Phatr3_J28841	83	43	99	77.0232	301	192	170	208.093	0.370137	-1.43387	0.000922829	0.0173903	down	yes	chr13:853586-854200:+	gi|219122621|ref|XP_002181640.1|	933	9e-126	predicted protein [Phaeodactylum tricornutum CCAP 1055/1]	gi|219122620|ref|XM_002181604.1|	615	0	Phaeodactylum tricornutum CCAP 1055/1 predicted protein, mRNA	P77791	150	2e-43	Maltose O-acetyltransferase	STM0472	157	4e-47	COG0110	pfam12464	Mac	Maltose acetyltransferase. This domain family is found in bacteria, archaea and eukaryotes, and is approximately 50 amino acids in length. The family is found in association with pfam00132. Mac uses acetyl-CoA as acetyl donor to acetylated cytoplasmic maltose.	.	.	GO:0008925|maltose O-acetyltransferase activity;	K00661	maa; maltose O-acetyltransferase [EC:2.3.1.79]
Phatr3_J48032	147	170	199	178.775	386	412	706	478.765	0.37341	-1.42117	4.54e-06	0.000314026	down	yes	chr15:767699-768586:-	gi|219124314|ref|XP_002182452.1|	1397	0	predicted protein [Phaeodactylum tricornutum CCAP 1055/1]	gi|219124313|ref|XM_002182416.1|	795	0	Phaeodactylum tricornutum CCAP 1055/1 predicted protein, mRNA	Q70FG7	162	1e-46	4,5-DOPA dioxygenase extradiol	PA2839	167	7e-49	COG3384	pfam02900	LigB	Catalytic LigB subunit of aromatic ring-opening dioxygenase.	GO:0006725|cellular aromatic compound metabolic process;GO:0055114|oxidation-reduction process;	GO:0005737|cytoplasm;	GO:0046566|DOPA dioxygenase activity;GO:0008198|ferrous iron binding;GO:0050297|stizolobate synthase activity;GO:0008270|zinc ion binding;	.	.
Phatr3_J34798	3324	1676	2257	2447.71	9053	6491	5277	6552.53	0.373552	-1.42062	2.07e-06	0.00017762	down	yes	chr6:407739-408119:+	gi|219116815|ref|XP_002179202.1|	567	1e-72	histone H2A isoform 3a [Phaeodactylum tricornutum CCAP 1055/1]	gi|219116814|ref|XM_002179166.1|	381	0	Phaeodactylum tricornutum CCAP 1055/1 histone H2A isoform 3a (H2A-3a), mRNA	P40282	191	2e-61	Histone H2A	YBL003c	171	4e-54	COG5262	pfam00125	Histone	Core histone H2A/H2B/H3/H4.	.	GO:0000786|nucleosome;GO:0005634|nucleus;	GO:0003677|DNA binding;	.	.
Phatr3_EG02660	392	245	322	325.976	884	908	954	872.51	0.373607	-1.4204	8.6e-10	5.06e-07	down	yes	chr7:977070-978486:+	gi|219117942|ref|XP_002179756.1|	2391	0	predicted protein [Phaeodactylum tricornutum CCAP 1055/1]	gi|219117941|ref|XM_002179720.1|	1335	0	Phaeodactylum tricornutum CCAP 1055/1 predicted protein, mRNA	P39623	126	7e-31	Spore coat polysaccharide biosynthesis protein SpsC	BS_spsC	126	2e-31	COG0399	pfam01041	DegT_DnrJ_EryC1	DegT/DnrJ/EryC1/StrS aminotransferase family. The members of this family are probably all pyridoxal-phosphate-dependent aminotransferase enzymes with a variety of molecular functions. The family includes StsA, StsC, and StsS. The aminotransferase activity was demonstrated for purified StsC protein as the L-glutamine:scyllo-inosose aminotransferase EC:2.6.1.50, which catalyses the first amino tran…	.	.	GO:0003824|catalytic activity;	.	.
Phatr3_J8091	1332	824	761	983.58	4280	2092	2031	2620.4	0.375355	-1.41367	3.84e-06	0.000282676	down	yes	chr9:802314-802838:+	gi|219119516|ref|XP_002180517.1|	732	3e-96	thioredoxin f [Phaeodactylum tricornutum CCAP 1055/1]	gi|219119515|ref|XM_002180481.1|	525	0	Phaeodactylum tricornutum CCAP 1055/1 thioredoxin f (Trx-f), mRNA	O97508	91.3	3e-22	Thioredoxin	SPAC7D4.07c	80.5	9e-19	COG0526	pfam00085	Thioredoxin	Thioredoxin. Thioredoxins are small enzymes that participate in redox reactions, via the reversible oxidation of an active centre disulfide bond. Some members with only the active site are not separated from the noise.	GO:0045454|cell redox homeostasis;GO:0006662|glycerol ether metabolic process;GO:1903206|negative regulation of hydrogen peroxide-induced cell death;GO:0046826|negative regulation of protein export from nucleus;GO:0000122|negative regulation of transcription from RNA polymerase II promoter;GO:0055114|oxidation-reduction process;GO:0043388|positive regulation of DNA binding;GO:0033138|positive reg…	GO:0005829|cytosol;GO:0070062|extracellular exosome;GO:0005739|mitochondrion;GO:0005634|nucleus;	GO:0015037|peptide disulfide oxidoreductase activity;GO:0044822|poly(A) RNA binding;GO:0015035|protein disulfide oxidoreductase activity;	K03671	trxA; thioredoxin 1
Phatr3_Jdraft371	95	125	88	106.231	355	327	210	282.348	0.376242	-1.41027	3.47e-05	0.00154721	down	yes	chrbd_10x23:54250-55200:-	gi|219114006|ref|XP_002176185.1|	1551	0	predicted protein [Phaeodactylum tricornutum CCAP 1055/1]	gi|219114005|ref|XM_002176149.1|	927	0	Phaeodactylum tricornutum CCAP 1055/1 predicted protein, mRNA	Q9CLV5	265	1e-85	1,4-dihydroxy-2-naphthoyl-CoA synthase	PM1096	265	4e-86	COG0447	pfam00378	ECH	Enoyl-CoA hydratase/isomerase family. This family contains a diverse set of enzymes including: Enoyl-CoA hydratase. Napthoate synthase. Carnitate racemase. 3-hydoxybutyryl-CoA dehydratase. Dodecanoyl-CoA delta-isomerase.	GO:0009234|menaquinone biosynthetic process;	.	GO:0008935|1,4-dihydroxy-2-naphthoyl-CoA synthase activity;	K01661	menB; naphthoate synthase [EC:4.1.3.36]
Phatr3_EG01416	336	446	191	333.446	1005	768	1013	879.993	0.378919	-1.40004	3.29e-05	0.00147704	down	yes	chr6:1020330-1020728:-	.	.	.	.	.	.	.	.	.	.	.	.	.	.	.	.	pfam04286	DUF445	Protein of unknown function (DUF445). Predicted to be a membrane protein.	.	.	.	.	.
Phatr3_J48801	109	69	86	89.6718	370	194	192	236.212	0.379624	-1.39736	0.000306259	0.00786644	down	yes	chr19:272027-272383:-	gi|219126419|ref|XP_002183455.1|	621	3e-81	predicted protein [Phaeodactylum tricornutum CCAP 1055/1]	gi|219126418|ref|XM_002183419.1|	357	0	Phaeodactylum tricornutum CCAP 1055/1 predicted protein, mRNA	P23857	44.7	8e-06	Thiosulfate sulfurtransferase PspE	NMB0784	50.8	2e-08	COG0607	pfam00581	Rhodanese	Rhodanese-like domain. Rhodanese has an internal duplication. This Pfam represents a single copy of this duplicated domain. The domain is found as a single copy in other proteins, including phosphatases and ubiquitin C-terminal hydrolases.	.	GO:0030288|outer membrane-bounded periplasmic space;GO:0042597|periplasmic space;	GO:0004792|thiosulfate sulfurtransferase activity;	K03972	pspE; phage shock protein E
Phatr3_J46020	936	648	536	716.433	2366	1719	1897	1885.7	0.379929	-1.3962	1.17e-09	5.51e-07	down	yes	chr9:5154-5655:+	gi|219119185|ref|XP_002180358.1|	611	5e-79	histone H2A isoform 2 [Phaeodactylum tricornutum CCAP 1055/1]	gi|219119184|ref|XM_002180322.1|	401	0	Phaeodactylum tricornutum CCAP 1055/1 histone H2A isoform 2 (H2A-m2), mRNA	P40282	192	1e-61	Histone H2A	YBL003c	177	2e-56	COG5262	pfam00125	Histone	Core histone H2A/H2B/H3/H4.	.	GO:0000786|nucleosome;GO:0005634|nucleus;	GO:0003677|DNA binding;	.	.
Phatr3_J34275	196	124	131	152.63	576	325	377	400.446	0.38115	-1.39157	3.24e-06	0.000247527	down	yes	chr5:190822-191351:+	gi|219115854|ref|XP_002178722.1|	505	1e-63	predicted protein [Phaeodactylum tricornutum CCAP 1055/1]	gi|219115853|ref|XM_002178686.1|	360	0	Phaeodactylum tricornutum CCAP 1055/1 predicted protein, mRNA	.	.	.	.	.	.	.	.	pfam04977	DivIC	Septum formation initiator. DivIC from B. subtilis is necessary for both vegetative and sporulation septum formation. These proteins are mainly composed of an amino terminal coiled-coil.	.	.	.	.	.
Phatr3_J22388	729	419	463	543.7	2278	1255	1023	1423.84	0.381854	-1.38891	2.52e-06	0.000199771	down	yes	chr17:263818-264632:-	gi|219125318|ref|XP_002182930.1|	1185	4e-163	peroxiredoxin [Phaeodactylum tricornutum CCAP 1055/1]	gi|219125317|ref|XM_002182894.1|	702	0	Phaeodactylum tricornutum CCAP 1055/1 peroxiredoxin, mRNA	P73728	196	8e-61	Putative peroxiredoxin sll1621	sll1621	196	3e-61	COG0678	pfam08534	Redoxin	Redoxin. This family of redoxins includes peroxiredoxin, thioredoxin and glutaredoxin proteins.	.	.	GO:0042802|identical protein binding;GO:0004601|peroxidase activity;GO:0051920|peroxiredoxin activity;	.	.
Phatr3_J49557	1310	1029	1780	1420.71	4761	3692	3328	3716.56	0.382265	-1.38735	1.01e-06	0.000105026	down	yes	chr23:32879-34165:-	gi|219128361|ref|XP_002184383.1|	2093	0	predicted protein [Phaeodactylum tricornutum CCAP 1055/1]	gi|219128360|ref|XM_002184347.1|	1203	0	Phaeodactylum tricornutum CCAP 1055/1 predicted protein, mRNA	P41151	75.5	2e-13	Heat stress transcription factor A-1a	YGL073w	68.6	1e-11	COG5169	pfam00447	HSF_DNA-bind	HSF-type DNA-binding.	GO:0009408|response to heat;GO:0006351|transcription, DNA-templated;	GO:0005737|cytoplasm;GO:0005634|nucleus;	GO:0003677|DNA binding;GO:0043565|sequence-specific DNA binding;GO:0003700|transcription factor activity, sequence-specific DNA binding;	K09419	HSFF; heat shock transcription factor, other eukaryote
Phatr3_J38413	260	109	116	161.516	507	533	290	422.305	0.382463	-1.38661	0.00308388	0.040087	down	yes	chr16:44773-45555:-	gi|219124626|ref|XP_002182600.1|	1112	3e-151	TRD2 [Phaeodactylum tricornutum CCAP 1055/1]	gi|219124625|ref|XM_002182564.1|	783	0	Phaeodactylum tricornutum CCAP 1055/1 TRD2 (TRD2), mRNA	.	.	.	.	.	.	.	.	pfam00652	Ricin_B_lectin	Ricin-type beta-trefoil lectin domain.	.	.	.	.	.
Phatr3_J49613	214	176	202	202.681	900	392	407	528.455	0.383534	-1.38257	7.75e-06	0.000484906	down	yes	chr23:204690-205172:+	gi|219128229|ref|XP_002184320.1|	718	1e-94	predicted protein [Phaeodactylum tricornutum CCAP 1055/1]	gi|219128228|ref|XM_002184284.1|	483	0	Phaeodactylum tricornutum CCAP 1055/1 predicted protein, mRNA	.	.	.	.	.	.	.	.	pfam01273	LBP_BPI_CETP	LBP / BPI / CETP family, N-terminal domain. The N and C terminal domains of the LBP/BPI/CETP family are structurally similar.	.	.	.	.	.
Phatr3_J36390	435	161	388	332.984	642	1066	997	867.917	0.383659	-1.3821	0.00254701	0.0351679	down	yes	chr10:336805-337536:-	gi|219120500|ref|XP_002180987.1|	1304	0	predicted protein [Phaeodactylum tricornutum CCAP 1055/1]	gi|219120499|ref|XM_002180951.1|	732	0	Phaeodactylum tricornutum CCAP 1055/1 predicted protein, mRNA	O76483	52	8e-07	Glutathione S-transferase D7	CC1533	63.9	1e-11	COG0625	pfam13417	GST_N_3	Glutathione S-transferase, N-terminal domain.	GO:0006749|glutathione metabolic process;	GO:0005576|extracellular region;	GO:0004364|glutathione transferase activity;	K00799	GST, gst; glutathione S-transferase [EC:2.5.1.18]
Phatr3_Jdraft477	127	50	67	81.4832	293	212	164	210.548	0.387006	-1.36957	0.00189802	0.0287366	down	yes	chrbd_31x35:70583-70831:-	gi|219114298|ref|XP_002176320.1|	437	2e-54	predicted protein [Phaeodactylum tricornutum CCAP 1055/1]	gi|219114297|ref|XM_002176284.1|	249	3e-127	Phaeodactylum tricornutum CCAP 1055/1 predicted protein, mRNA	Q9TXP0	128	3e-38	40S ribosomal protein S27	SPBC1685.10	124	4e-37	COG2051	pfam01667	Ribosomal_S27e	Ribosomal protein S27.	GO:0000028|ribosomal small subunit assembly;GO:0006412|translation;	GO:0022627|cytosolic small ribosomal subunit;	GO:0046872|metal ion binding;GO:0044822|poly(A) RNA binding;GO:0003735|structural constituent of ribosome;	K02978	RP-S27e, RPS27; small subunit ribosomal protein S27e
Phatr3_J46705	278	202	194	228.861	691	564	607	588.545	0.388859	-1.36268	1.53e-07	2.7e-05	down	yes	chr11:242448-243462:-	gi|219121239|ref|XP_002185847.1|	515	1e-62	predicted protein [Phaeodactylum tricornutum CCAP 1055/1]	gi|209582462|gb|CP001141.1|	515	0	Phaeodactylum tricornutum CCAP 1055/1 chromosome 11, complete sequence	.	.	.	.	.	.	.	.	pfam02101	Ocular_alb	Ocular albinism type 1 protein.	.	.	.	.	.
Phatr3_J51305	3378	2296	1771	2510.9	8580	6302	5473	6411.6	0.391618	-1.35248	1.99e-07	3.08e-05	down	yes	chr1:494029-496359:+	gi|219109680|ref|XP_002176594.1|	1506	0	predicted protein [Phaeodactylum tricornutum CCAP 1055/1]	gi|219109679|ref|XM_002176558.1|	968	0	Phaeodactylum tricornutum CCAP 1055/1 predicted protein, mRNA	Q5BCC5	201	9e-58	Carbonic anhydrase	RSc0277	154	1e-41	COG0288	pfam00484	Pro_CA	Carbonic anhydrase. This family includes carbonic anhydrases as well as a family of non-functional homologues related to YbcF.	GO:0015976|carbon utilization;	.	GO:0004089|carbonate dehydratase activity;GO:0008270|zinc ion binding;	K01673	cynT, can; carbonic anhydrase [EC:4.2.1.1]
Phatr3_J47805	350	195	318	293.584	740	723	892	747.751	0.392623	-1.34878	1.04e-06	0.000106574	down	yes	chr15:99172-101302:-	gi|219124047|ref|XP_002182324.1|	3617	0	predicted protein [Phaeodactylum tricornutum CCAP 1055/1]	gi|219124046|ref|XM_002182288.1|	2052	0	Phaeodactylum tricornutum CCAP 1055/1 predicted protein, mRNA	.	.	.	.	.	.	.	.	pfam04145	Ctr	Ctr copper transporter family. The redox active metal copper is an essential cofactor in critical biological processes such as respiration, iron transport, oxidative stress protection, hormone production, and pigmentation. A widely conserved family of high-affinity copper transport proteins (Ctr proteins) mediates copper uptake at the plasma membrane. A series of clustered methionine residues in …	.	.	.	.	.
Phatr3_J45320	157	78	77	104.44	386	226	235	265.478	0.393402	-1.34592	0.000406913	0.00974934	down	yes	chr6:832421-833458:-	gi|219117445|ref|XP_002179517.1|	1465	0	predicted protein [Phaeodactylum tricornutum CCAP 1055/1]	gi|219117444|ref|XM_002179481.1|	1038	0	Phaeodactylum tricornutum CCAP 1055/1 predicted protein, mRNA	.	.	.	.	.	.	.	.	pfam04632	FUSC	Fusaric acid resistance protein family. This family includes a conserved region found in two proteins associated with fusaric acid resistance, from Burkholderia cepacia and Klebsiella oxytoca. These proteins are likely to be membrane transporter proteins.	.	.	.	.	.
Phatr3_EG02643	10371	6374	8718	8657.69	27365	23932	18251	21994.9	0.393623	-1.34511	2.14e-09	7.87e-07	down	yes	chr4:739742-741943:-	gi|219115543|ref|XP_002178567.1|	3128	0	ER luminal binding protein precursor [Phaeodactylum tricornutum CCAP 1055/1]	gi|219115542|ref|XM_002178531.1|	1980	0	Phaeodactylum tricornutum CCAP 1055/1 ER luminal binding protein precursor (BiP), mRNA	P49118	887	0	Luminal-binding protein	SPAC22A12.15c	770	0	COG0443	pfam00012	HSP70	Hsp70 protein. Hsp70 chaperones help to fold many proteins. Hsp70 assisted folding involves repeated cycles of substrate binding and release. Hsp70 activity is ATP dependent. Hsp70 proteins are made up of two regions: the amino terminus is the ATPase domain and the carboxyl terminus is the substrate binding region.	.	GO:0005788|endoplasmic reticulum lumen;	GO:0005524|ATP binding;	K09490	HSPA5, BIP; heat shock 70kDa protein 5
Phatr3_J8363	85	58	62	69.5965	171	190	192	176.001	0.395433	-1.33849	0.001724	0.0270309	down	yes	chr1:2406763-2407175:-	gi|219111515|ref|XP_002177509.1|	380	2e-45	predicted protein [Phaeodactylum tricornutum CCAP 1055/1]	gi|219111514|ref|XM_002177473.1|	252	9e-129	Phaeodactylum tricornutum CCAP 1055/1 predicted protein, mRNA	Q9ZW33	72.4	4e-16	Mitochondrial import inner membrane translocase subunit TIM10	.	.	.	.	pfam02953	zf-Tim10_DDP	Tim10/DDP family zinc finger. Putative zinc binding domain with four conserved cysteine residues. This domain is found in the human disease protein TIMM8A. Members of this family such as Tim9 and Tim10 are involved in mitochondrial protein import. Members of this family seem to be localized to the mitochondrial intermembrane space.	GO:0045039|protein import into mitochondrial inner membrane;	GO:0005758|mitochondrial intermembrane space;	GO:0046872|metal ion binding;	K17778	TIM10; mitochondrial import inner membrane translocase subunit TIM10
Phatr3_J8945	1370	1256	1628	1465.67	4549	3816	3355	3704.27	0.395671	-1.33763	5.02e-10	3.48e-07	down	yes	chr1:1068354-1070354:+	gi|219109927|ref|XP_002176716.1|	2104	0	aminotransferase [Phaeodactylum tricornutum CCAP 1055/1]	gi|219109926|ref|XM_002176680.1|	1236	0	Phaeodactylum tricornutum CCAP 1055/1 aminotransferase, mRNA	Q84P52	166	2e-43	Gamma aminobutyrate transaminase 3, chloroplastic	Cgl2387	207	2e-59	COG0160	pfam00202	Aminotran_3	Aminotransferase class-III.	.	GO:0009507|chloroplast;	GO:0030170|pyridoxal phosphate binding;GO:0008483|transaminase activity;	K16871	POP2; 4-aminobutyrate---pyruvate transaminase [EC:2.6.1.96]
Phatr3_EG01039	103	63	41	69.3167	183	219	146	174.613	0.396974	-1.33288	0.00220557	0.0316805	down	yes	chr7:313152-313655:-	gi|397632970|gb|EJK70775.1|	492	6e-61	hypothetical protein THAOC_07837, partial [Thalassiosira oceanica]	gi|219117655|ref|XM_002179583.1|	186	7e-92	Phaeodactylum tricornutum CCAP 1055/1 predicted protein, mRNA	.	.	.	.	.	.	.	.	pfam00301	Rubredoxin	Rubredoxin.	.	.	.	.	.
Phatr3_J43786	443	402	179	346.244	1145	820	803	871.775	0.397171	-1.33217	4.32e-05	0.00180898	down	yes	chr3:10716-11560:-	gi|219113349|ref|XP_002186258.1|	1013	4e-137	predicted protein [Phaeodactylum tricornutum CCAP 1055/1]	gi|219113348|ref|XM_002186222.1|	690	0	Phaeodactylum tricornutum CCAP 1055/1 chromosome 3 predicted protein (PHATR_43786) mRNA, complete cds	.	.	.	.	.	.	.	.	pfam00397	WW	WW domain. The WW domain is a protein module with two highly conserved tryptophans that binds proline-rich peptide motifs in vitro.	.	.	.	.	.
Phatr3_J41172	6199	3943	6895	5834.54	16289	16374	13492	14650.1	0.39826	-1.32822	4.01e-06	0.000287663	down	yes	chr28:129840-131331:+	gi|219129933|ref|XP_002185131.1|	1783	0	calreticulin [Phaeodactylum tricornutum CCAP 1055/1]	gi|219129932|ref|XM_002185095.1|	1147	0	Phaeodactylum tricornutum CCAP 1055/1 calreticulin, mRNA	Q9STD3	357	4e-118	Calreticulin	.	.	.	.	pfam00262	Calreticulin	Calreticulin family.	GO:0006457|protein folding;	GO:0005788|endoplasmic reticulum lumen;	GO:0005509|calcium ion binding;GO:0030246|carbohydrate binding;	K08057	CALR; calreticulin
Phatr3_EG00570	82	116	203	140.759	483	279	364	353.28	0.398435	-1.32758	0.00177933	0.0274338	down	yes	chr15:569543-569776:+	.	.	.	.	gi|219124253|ref|XM_002182387.1|	234	7e-119	Phaeodactylum tricornutum CCAP 1055/1 predicted protein, mRNA	.	.	.	.	.	.	.	.	pfam13733	Glyco_transf_7N	N-terminal region of glycosyl transferase group 7. This is the N-terminal half of a family of galactosyltransferases from a wide range of Metazoa with three related galactosyltransferases activities, all three of which are possessed by one sequence in some cases. EC:2.4.1.90, N-acetyllactosamine synthase; EC:2.4.1.38, Beta-N-acetylglucosaminyl-glycopeptide beta-1,4- galactosyltransferase; and EC:…	.	.	.	.	.
Phatr3_J31133	481	333	274	367.642	1204	826	901	922.586	0.398491	-1.32738	2.15e-08	5.27e-06	down	yes	chr29:179223-180155:+	gi|219130261|ref|XP_002185287.1|	604	7e-78	predicted protein [Phaeodactylum tricornutum CCAP 1055/1]	gi|219130260|ref|XM_002185251.1|	440	0	Phaeodactylum tricornutum CCAP 1055/1 predicted protein, mRNA	Q55AH5	130	2e-37	V-type proton ATPase subunit F	SPBC3B9.18c	108	2e-29	COG1436	pfam01990	ATP-synt_F	ATP synthase (F/14-kDa) subunit. This family includes 14-kDa subunit from vATPases, which is in the peripheral catalytic part of the complex. The family also includes archaebacterial ATP synthase subunit F.	GO:0015991|ATP hydrolysis coupled proton transport;	GO:0016020|membrane;GO:0033180|proton-transporting V-type ATPase, V1 domain;	GO:0042625|ATPase activity, coupled to transmembrane movement of ions;GO:0046961|proton-transporting ATPase activity, rotational mechanism;	K02151	ATPeV1F, ATP6S14; V-type H+-transporting ATPase subunit F
Phatr3_J30003	320	209	325	291.915	939	692	693	732.535	0.3985	-1.32735	1.73e-07	2.83e-05	down	yes	chr20:111236-111850:-	gi|219126883|ref|XP_002183677.1|	1083	2e-148	predicted protein [Phaeodactylum tricornutum CCAP 1055/1]	gi|219126882|ref|XM_002183641.1|	615	0	Phaeodactylum tricornutum CCAP 1055/1 predicted protein, mRNA	P33672	282	4e-95	Proteasome subunit beta type-3	.	.	.	.	pfam00227	Proteasome	Proteasome subunit. The proteasome is a multisubunit structure that degrades proteins. Protein degradation is an essential component of regulation because proteins can become misfolded, damaged, or unnecessary. Proteasomes and their homologues vary greatly in complexity: from HslV (heat shock locus v), which is encoded by 1 gene in bacteria, to the eukaryotic 20S proteasome, which is encoded by m…	GO:0010499|proteasomal ubiquitin-independent protein catabolic process;GO:0043161|proteasome-mediated ubiquitin-dependent protein catabolic process;	GO:0015629|actin cytoskeleton;GO:0005737|cytoplasm;GO:0070062|extracellular exosome;GO:0005794|Golgi apparatus;GO:0005739|mitochondrion;GO:0005634|nucleus;GO:0005839|proteasome core complex;	GO:0004175|endopeptidase activity;GO:0004298|threonine-type endopeptidase activity;	K02735	PSMB3; 20S proteasome subunit beta 3 [EC:3.4.25.1]
Phatr3_J12732	809	628	589	689.334	2985	1463	1081	1721.61	0.400401	-1.32048	3.75e-09	1.29e-06	down	yes	chr9:248294-249427:+	gi|219119264|ref|XP_002180396.1|	1039	2e-139	predicted protein [Phaeodactylum tricornutum CCAP 1055/1]	gi|219119263|ref|XM_002180360.1|	687	0	Phaeodactylum tricornutum CCAP 1055/1 predicted protein, mRNA	A6RHI1	181	9e-53	Adenylate kinase	SPAC4G9.03	176	5e-52	COG0563	pfam00406	ADK	Adenylate kinase.	GO:0006172|ADP biosynthetic process;GO:0046033|AMP metabolic process;GO:0046034|ATP metabolic process;	GO:0005829|cytosol;GO:0005743|mitochondrial inner membrane;GO:0005758|mitochondrial intermembrane space;	GO:0004017|adenylate kinase activity;GO:0005524|ATP binding;	K00939	adk, AK; adenylate kinase [EC:2.7.4.3]
Phatr3_J23557	220	187	253	227.014	714	375	712	565.237	0.401626	-1.31607	2.53e-06	0.000199771	down	yes	chr25:116940-118127:-	gi|219129104|ref|XP_002184737.1|	1902	0	predicted protein [Phaeodactylum tricornutum CCAP 1055/1]	gi|219129103|ref|XM_002184701.1|	1188	0	Phaeodactylum tricornutum CCAP 1055/1 predicted protein, mRNA	Q54QU8	182	2e-50	Probable zinc transporter protein DDB_G0283629	lin2720	129	3e-33	COG1230	pfam01545	Cation_efflux	Cation efflux family. Members of this family are integral membrane proteins, that are found to increase tolerance to divalent metal ions such as cadmium, zinc, and cobalt. These proteins are thought to be efflux pumps that remove these ions from cells.	GO:0071577|zinc II ion transmembrane transport;GO:0006829|zinc II ion transport;	GO:0016021|integral component of membrane;	GO:0046872|metal ion binding;GO:0005385|zinc ion transmembrane transporter activity;	K14689	SLC30A2, ZNT2; solute carrier family 30 (zinc transporter), member 2
Phatr3_J10852	391	151	158	232.273	737	448	646	575.535	0.403577	-1.30908	0.000538185	0.0117951	down	yes	chr4:1308717-1309607:+	gi|219115215|ref|XP_002178403.1|	889	4e-118	predicted protein [Phaeodactylum tricornutum CCAP 1055/1]	gi|219115214|ref|XM_002178367.1|	501	0	Phaeodactylum tricornutum CCAP 1055/1 predicted protein, mRNA	Q8VWZ8	82.4	4e-17	Methylsterol monooxygenase 2-2	AGc556	66.2	1e-11	COG3000	pfam04116	FA_hydroxylase	Fatty acid hydroxylase superfamily. This superfamily includes fatty acid and carotene hydroxylases and sterol desaturases. Beta-carotene hydroxylase is involved in zeaxanthin synthesis by hydroxylating beta-carotene, but the enzyme may be involved in other pathways. This family includes C-5 sterol desaturase and C-4 sterol methyl oxidase. Members of this family are involved in cholesterol biosynt…	GO:0080065|4-alpha-methyl-delta7-sterol oxidation;GO:0006633|fatty acid biosynthetic process;GO:0016126|sterol biosynthetic process;	GO:0009941|chloroplast envelope;GO:0005789|endoplasmic reticulum membrane;GO:0016021|integral component of membrane;	GO:0000254|C-4 methylsterol oxidase activity;GO:0005506|iron ion binding;	K14424	SMO2; 4-alpha-methyl-delta7-sterol-4alpha-methyl oxidase [EC:1.14.13.72]
Phatr3_J15472	1737	1084	1561	1492.6	5233	3535	2994	3696.47	0.403789	-1.30833	8.77e-08	1.75e-05	down	yes	chr19:406829-407792:-	gi|219126477|ref|XP_002183483.1|	1012	1e-137	predicted protein [Phaeodactylum tricornutum CCAP 1055/1]	gi|219126476|ref|XM_002183447.1|	603	0	Phaeodactylum tricornutum CCAP 1055/1 predicted protein, mRNA	Q9HCN8	110	8e-28	Stromal cell-derived factor 2-like protein 1	.	.	.	.	pfam02815	MIR	MIR domain. The MIR (protein mannosyltransferase, IP3R and RyR) domain is a domain that may have a ligand transferase function.	GO:0071712|ER-associated misfolded protein catabolic process;GO:0042981|regulation of apoptotic process;	GO:0034663|endoplasmic reticulum chaperone complex;GO:0005788|endoplasmic reticulum lumen;GO:0016020|membrane;	.	.	.
Phatr3_J28562	823	588	482	640.39	2249	1503	1257	1573.66	0.406943	-1.2971	9.79e-08	1.89e-05	down	yes	chr12:809345-809845:+	gi|219121838|ref|XP_002181265.1|	874	5e-118	predicted protein [Phaeodactylum tricornutum CCAP 1055/1]	gi|219121837|ref|XM_002181229.1|	501	0	Phaeodactylum tricornutum CCAP 1055/1 predicted protein, mRNA	P42756	187	3e-59	40S ribosomal protein S11	SPAC31G5.03	180	8e-57	COG0186	pfam00366	Ribosomal_S17	Ribosomal protein S17.	GO:0006412|translation;	GO:0005840|ribosome;	GO:0019843|rRNA binding;GO:0003735|structural constituent of ribosome;	.	.
Phatr3_J25308	389	193	359	319.782	1151	688	658	782.704	0.40856	-1.29138	0.000205881	0.00595083	down	yes	chr2:712237-714307:-	gi|219112471|ref|XP_002177987.1|	3027	0	triosephosphate isomerase/glyceraldehyde-3-phosphate dehydrogenase precursor [Phaeodactylum tricornutum CCAP 1055/1]	gi|219112470|ref|XM_002177951.1|	1845	0	Phaeodactylum tricornutum CCAP 1055/1 triosephosphate isomerase/glyceraldehyde-3-phosphate dehydrogenase precursor (TPI/GapC3), mRNA	P26988	431	3e-145	Glyceraldehyde-3-phosphate dehydrogenase	SPBC32F12.11	390	1e-129	COG0057	pfam00121	TIM	Triosephosphate isomerase.	GO:0006006|glucose metabolic process;GO:0006096|glycolytic process;	GO:0005737|cytoplasm;	GO:0004365|glyceraldehyde-3-phosphate dehydrogenase (NAD+) (phosphorylating) activity;GO:0051287|NAD binding;GO:0050661|NADP binding;	.	.
Phatr3_EG02333	460	327	380	397.514	973	738	1356	970.099	0.409766	-1.28713	1.9e-07	3.02e-05	down	yes	chr12:506761-510357:+	gi|219121739|ref|XP_002181218.1|	3837	0	predicted protein [Phaeodactylum tricornutum CCAP 1055/1]	gi|219121738|ref|XM_002181182.1|	2229	0	Phaeodactylum tricornutum CCAP 1055/1 predicted protein, mRNA	O35459	229	7e-66	Delta(3,5)-Delta(2,4)-dienoyl-CoA isomerase, mitochondrial	.	.	.	.	pfam00378	ECH	Enoyl-CoA hydratase/isomerase family. This family contains a diverse set of enzymes including: Enoyl-CoA hydratase. Napthoate synthase. Carnitate racemase. 3-hydoxybutyryl-CoA dehydratase. Dodecanoyl-CoA delta-isomerase.	GO:0006635|fatty acid beta-oxidation;	GO:0070062|extracellular exosome;GO:0016020|membrane;GO:0005739|mitochondrion;GO:0005777|peroxisome;	GO:0016853|isomerase activity;GO:0005102|receptor binding;	K12663	ECH1; delta(3,5)-Delta(2,4)-dienoyl-CoA isomerase [EC:5.3.3.-]
Phatr3_J35785	87	85	89	89.7357	266	210	217	218.835	0.410061	-1.28609	0.000613099	0.0129171	down	yes	chr8:748904-749758:+	gi|219118685|ref|XP_002180110.1|	1401	0	predicted protein [Phaeodactylum tricornutum CCAP 1055/1]	gi|219118684|ref|XM_002180074.1|	855	0	Phaeodactylum tricornutum CCAP 1055/1 predicted protein, mRNA	.	.	.	.	.	.	.	.	pfam07281	INSIG	Insulin-induced protein (INSIG). This family contains a number of eukaryotic Insulin-induced proteins (INSIG-1 and INSIG-2) approximately 200 residues long. INSIG-1 and INSIG-2 are found in the endoplasmic reticulum and bind the sterol-sensing domain of SREBP cleavage-activating protein (SCAP), preventing it from escorting SREBPs to the Golgi. Their combined action permits feedback regulation of …	.	.	.	.	.
Phatr3_Jdraft913	1373	1269	1366	1376.1	4508	3193	2810	3307.94	0.416	-1.26535	2.76e-12	4.06e-09	down	yes	chrbd_32x35:46984-48453:+	gi|219114353|ref|XP_002176347.1|	1953	0	predicted protein [Phaeodactylum tricornutum CCAP 1055/1]	gi|219114352|ref|XM_002176311.1|	1300	0	Phaeodactylum tricornutum CCAP 1055/1 predicted protein, mRNA	Q54F07	534	0	S-adenosylmethionine synthase	SPBC14F5.05c	478	3e-166	COG0192	pfam02772	S-AdoMet_synt_M	S-adenosylmethionine synthetase, central domain. The three domains of S-adenosylmethionine synthetase have the same alpha+beta fold.	GO:0006555|methionine metabolic process;GO:0006730|one-carbon metabolic process;GO:0006556|S-adenosylmethionine biosynthetic process;	GO:0005829|cytosol;GO:0048269|methionine adenosyltransferase complex;GO:0045335|phagocytic vesicle;	GO:0005524|ATP binding;GO:0046872|metal ion binding;GO:0004478|methionine adenosyltransferase activity;	K00789	metK; S-adenosylmethionine synthetase [EC:2.5.1.6]
Phatr3_J13358	2650	1564	1492	1921.72	7923	3859	3034	4614.14	0.416486	-1.26366	0.000186059	0.00552728	down	yes	chr11:107403-108490:-	gi|219121191|ref|XP_002185824.1|	882	2e-118	predicted protein [Phaeodactylum tricornutum CCAP 1055/1]	gi|219121190|ref|XM_002185788.1|	537	0	Phaeodactylum tricornutum CCAP 1055/1 chromosome 11 predicted protein (PHATR_13358) mRNA, complete cds	Q7X9A6	222	5e-71	Cytochrome b6-f complex iron-sulfur subunit, chloroplastic	sll1316	195	2e-61	COG0723	pfam00355	Rieske	Rieske [2Fe-2S] domain. The rieske domain has a [2Fe-2S] centre. Two conserved cysteines coordinate one Fe ion, while the other Fe ion is coordinated by two conserved histidines. In hyperthermophilic archaea there is a SKTPCX(2-3)C motif at the C-terminus. The cysteines in this motif form a disulphide bridge, which stabilizes the protein.	GO:0015979|photosynthesis;	GO:0009535|chloroplast thylakoid membrane;GO:0016021|integral component of membrane;	GO:0051537|2 iron, 2 sulfur cluster binding;GO:0045158|electron transporter, transferring electrons within cytochrome b6/f complex of photosystem II activity;GO:0046872|metal ion binding;GO:0009496|plastoquinol--plastocyanin reductase activity;GO:0008121|ubiquinol-cytochrome-c reductase activity;	.	.
Phatr3_J39117	82	63	78	76.2826	184	206	185	182.999	0.416847	-1.26241	0.00219782	0.0316078	down	yes	chr18:370582-372582:+	gi|219125639|ref|XP_002183083.1|	2592	0	predicted protein [Phaeodactylum tricornutum CCAP 1055/1]	gi|219125638|ref|XM_002183047.1|	1764	0	Phaeodactylum tricornutum CCAP 1055/1 predicted protein, mRNA	Q9FL28	132	5e-31	LRR receptor-like serine/threonine-protein kinase FLS2	.	.	.	.	pfam13855	LRR_8	Leucine rich repeat.	GO:0052544|defense response by callose deposition in cell wall;GO:0042742|defense response to bacterium;GO:0016045|detection of bacterium;GO:0009755|hormone-mediated signaling pathway;GO:0046777|protein autophosphorylation;GO:0006898|receptor-mediated endocytosis;GO:0010359|regulation of anion channel activity;GO:0007178|transmembrane receptor protein serine/threonine kinase signaling pathway;	GO:0005768|endosome;GO:0010008|endosome membrane;GO:0016021|integral component of membrane;GO:0016020|membrane;GO:0005886|plasma membrane;GO:0009506|plasmodesma;	GO:0005524|ATP binding;GO:0001653|peptide receptor activity;GO:0004675|transmembrane receptor protein serine/threonine kinase activity;GO:0031625|ubiquitin protein ligase binding;	K13420	FLS2; LRR receptor-like serine/threonine-protein kinase FLS2 [EC:2.7.11.1]
Phatr3_J10196	1719	1191	757	1233.49	4162	2464	2806	2958.67	0.416908	-1.2622	8.59e-05	0.00301521	down	yes	chr3:1068238-1068510:-	gi|219113753|ref|XP_002186460.1|	409	5e-50	predicted protein [Phaeodactylum tricornutum CCAP 1055/1]	gi|219113752|ref|XM_002186424.1|	273	2e-140	Phaeodactylum tricornutum CCAP 1055/1 chromosome 3 predicted protein (PHATR_10196) mRNA, partial cds	Q9VXX8	119	2e-34	Probable 60S ribosomal protein L37-A	YLR185w	111	9e-32	COG2126	pfam01907	Ribosomal_L37e	Ribosomal protein L37e. This family includes ribosomal protein L37 from eukaryotes and archaebacteria. The family contains many conserved cysteines and histidines suggesting that this protein may bind to zinc.	GO:0006412|translation;	GO:0005840|ribosome;	GO:0046872|metal ion binding;GO:0019843|rRNA binding;GO:0003735|structural constituent of ribosome;	K02922	RP-L37e, RPL37; large subunit ribosomal protein L37e
Phatr3_J44139	323	269	212	273.38	1023	534	525	650.42	0.420314	-1.25046	8.39e-06	0.000510905	down	yes	chr3:1103436-1104091:-	gi|219113769|ref|XP_002186468.1|	1007	1e-137	predicted protein [Phaeodactylum tricornutum CCAP 1055/1]	gi|219113768|ref|XM_002186432.1|	573	0	Phaeodactylum tricornutum CCAP 1055/1 chromosome 3 predicted protein (PHATR_44139) mRNA, complete cds	.	.	.	.	.	.	.	.	pfam06480	FtsH_ext	FtsH Extracellular. This domain is found in the FtsH family of proteins. FtsH is the only membrane-bound ATP-dependent protease universally conserved in prokaryotes. It only efficiently degrades proteins that have a low thermodynamic stability - e.g. it lacks robust unfoldase activity. This feature may be key and implies that this could be a criterion for degrading a protein. In Oenococcus oeni F…	.	.	.	.	.
Phatr3_J54197	1211	1014	867	1053.14	3346	2535	2049	2499.16	0.421399	-1.24674	4.28e-11	4.19e-08	down	yes	chr3:1054039-1055207:+	gi|219113187|ref|XP_002186177.1|	1504	0	predicted protein [Phaeodactylum tricornutum CCAP 1055/1]	gi|219113186|ref|XM_002186141.1|	1091	0	Phaeodactylum tricornutum CCAP 1055/1 chromosome 3 predicted protein (PHATR_54197) mRNA, complete cds	.	.	.	.	.	.	.	.	pfam04278	Tic22	Tic22-like family. The preprotein translocation at the inner envelope membrane of chloroplasts so far involves five proteins: Tic110, Tic55, Tic40, Tic22 (this family) and Tic20. The molecular function of these proteins has not yet been established.	.	.	.	.	.
Phatr3_Jdraft297	111	75	113	102.255	245	278	239	242.572	0.421546	-1.24624	0.00057861	0.0122866	down	yes	chrbd_1x2:469-855:-	gi|219113889|ref|XP_002176131.1|	320	1e-36	predicted protein [Phaeodactylum tricornutum CCAP 1055/1]	gi|219113888|ref|XM_002176095.1|	177	5e-87	Phaeodactylum tricornutum CCAP 1055/1 predicted protein, mRNA	Q6PCF8	83.2	1e-19	CDGSH iron-sulfur domain-containing protein 2A	.	.	.	.	pfam09360	zf-CDGSH	Iron-binding zinc finger CDGSH type. The CDGSH-type zinc finger domain binds iron rather than zinc as a redox-active pH-labile 2Fe-2S cluster. The conserved sequence C-X-C-X2-(S/T)-X3-P-X-C-D-G-(S/A/T)-H is a defining feature of this family. The domain is oriented towards the cytoplasm and is tethered to the mitochondrial membrane by a more N-terminal domain found in higher vertebrates, MitoNEET_…	GO:0000422|mitophagy;GO:0010259|multicellular organismal aging;GO:0010506|regulation of autophagy;	GO:0005789|endoplasmic reticulum membrane;GO:0016021|integral component of membrane;GO:0005741|mitochondrial outer membrane;	GO:0051537|2 iron, 2 sulfur cluster binding;GO:0046872|metal ion binding;GO:0042803|protein homodimerization activity;	.	.
Phatr3_J29196	441	439	391	435.95	1272	871	1130	1031.09	0.422804	-1.24194	6.81e-09	2.07e-06	down	yes	chr15:612554-613576:+	gi|219123915|ref|XP_002182261.1|	1380	0	proliferating cell nuclear antigen [Phaeodactylum tricornutum CCAP 1055/1]	gi|219123914|ref|XM_002182225.1|	893	0	Phaeodactylum tricornutum CCAP 1055/1 proliferating cell nuclear antigen (PCNA), mRNA	Q43124	322	4e-108	Proliferating cell nuclear antigen	SPBC16D10.09	257	2e-83	COG0592	pfam02747	PCNA_C	Proliferating cell nuclear antigen, C-terminal domain. N-terminal and C-terminal domains of PCNA are topologically identical. Three PCNA molecules are tightly associated to form a closed ring encircling duplex DNA.	GO:0006260|DNA replication;GO:0006275|regulation of DNA replication;	GO:0005634|nucleus;	GO:0003677|DNA binding;GO:0030337|DNA polymerase processivity factor activity;	.	.
Phatr3_J54150	6306	5773	7511	6749.73	18284	16046	15802	15868.3	0.425359	-1.23325	4.48e-08	1.01e-05	down	yes	chr3:30400-31892:+	gi|219112807|ref|XP_002185987.1|	1777	0	heat shock protein Hsp20 [Phaeodactylum tricornutum CCAP 1055/1]	gi|219112806|ref|XM_002185951.1|	1147	0	Phaeodactylum tricornutum CCAP 1055/1 chromosome 3 heat shock protein Hsp20 (HSP20B) mRNA, complete cds	.	.	.	.	.	.	.	.	pfam00011	HSP20	Hsp20/alpha crystallin family.	.	.	.	.	.
Phatr3_J43611	139	114	89	116.202	396	232	243	273.016	0.425623	-1.23235	0.000287403	0.00761288	down	yes	chr2:974383-976357:+	gi|219111953|ref|XP_002177728.1|	2485	0	predicted protein [Phaeodactylum tricornutum CCAP 1055/1]	gi|219111952|ref|XM_002177692.1|	1715	0	Phaeodactylum tricornutum CCAP 1055/1 predicted protein, mRNA	Q9SA71	204	7e-57	Putative glycerol-3-phosphate transporter 3	PA1569	93.6	2e-19	COG2271	pfam07690	MFS_1	Major Facilitator Superfamily.	GO:0006820|anion transport;GO:0008643|carbohydrate transport;GO:0055062|phosphate ion homeostasis;GO:0035435|phosphate ion transmembrane transport;GO:0055085|transmembrane transport;	GO:0016021|integral component of membrane;	GO:0015315|organophosphate:inorganic phosphate antiporter activity;	.	.
Phatr3_J46433	3829	2925	1947	2940.19	9989	5665	6310	6881.38	0.427268	-1.22679	4.64e-05	0.00190197	down	yes	chr10:325450-326133:+	gi|219120113|ref|XP_002180802.1|	274	2e-28	predicted protein [Phaeodactylum tricornutum CCAP 1055/1]	gi|219120112|ref|XM_002180766.1|	505	0	Phaeodactylum tricornutum CCAP 1055/1 predicted protein, mRNA	.	.	.	.	.	.	.	.	pfam07223	DUF1421	Protein of unknown function (DUF1421). This family represents a conserved region approximately 350 residues long within a number of plant proteins of unknown function.	.	.	.	.	.
Phatr3_EG00870	575	329	314	409.714	1303	749	1004	958.86	0.427293	-1.2267	1.72e-05	0.000905847	down	yes	chr13:463874-464170:+	gi|224003625|ref|XP_002291484.1|	238	4e-24	predicted protein [Thalassiosira pseudonana CCMP1335]	.	.	.	.	Q54V61	57.8	2e-10	NADH dehydrogenase [ubiquinone] 1 beta subcomplex subunit 7	.	.	.	.	pfam05676	NDUF_B7	NADH-ubiquinone oxidoreductase B18 subunit (NDUFB7). This family consists of several NADH-ubiquinone oxidoreductase B18 subunit proteins from different eukaryotic organisms. Oxidative phosphorylation is the well-characterized process in which ATP, the principal carrier of chemical energy of individual cells, is produced due to a mitochondrial proton gradient formed by the transfer of electrons fr…	.	GO:0005743|mitochondrial inner membrane;GO:0005758|mitochondrial intermembrane space;GO:0070469|respiratory chain;	GO:0008137|NADH dehydrogenase (ubiquinone) activity;	K03963	NDUFB7; NADH dehydrogenase (ubiquinone) 1 beta subcomplex subunit 7
Phatr3_EG02569	378	219	368	329.015	1323	647	496	767.963	0.428425	-1.22289	0.000497187	0.0111834	down	yes	chr22:423407-424471:-	gi|219128078|ref|XP_002184249.1|	1393	0	predicted protein [Phaeodactylum tricornutum CCAP 1055/1]	gi|219128077|ref|XM_002184213.1|	786	0	Phaeodactylum tricornutum CCAP 1055/1 predicted protein, mRNA	P55859	245	3e-77	Purine nucleoside phosphorylase	lin2067	228	3e-71	COG0005	pfam01048	PNP_UDP_1	Phosphorylase superfamily. Members of this family include: purine nucleoside phosphorylase (PNP) Uridine phosphorylase (UdRPase) 5'-methylthioadenosine phosphorylase (MTA phosphorylase)	GO:0009116|nucleoside metabolic process;GO:0043101|purine-containing compound salvage;	GO:0005737|cytoplasm;GO:0005856|cytoskeleton;	GO:0004731|purine-nucleoside phosphorylase activity;	.	.
Phatr3_J15688	750	541	532	619.136	1690	1471	1381	1437.18	0.4308	-1.21491	1.49e-09	6.17e-07	down	yes	chr20:34159-34890:-	gi|219126843|ref|XP_002183658.1|	639	7e-84	predicted protein [Phaeodactylum tricornutum CCAP 1055/1]	gi|219126842|ref|XM_002183622.1|	366	0	Phaeodactylum tricornutum CCAP 1055/1 predicted protein, mRNA	Q9XJ54	117	1e-32	Nuclear transport factor 2	.	.	.	.	pfam02136	NTF2	Nuclear transport factor 2 (NTF2) domain. This family includes the NTF2-like Delta-5-3-ketosteroid isomerase proteins.	GO:0015031|protein transport;	GO:0005737|cytoplasm;	.	.	.
Phatr3_J44472	394	284	318	339.172	1222	606	684	784.389	0.432403	-1.20955	4.48e-06	0.000313598	down	yes	chr4:674949-675494:-	gi|219115515|ref|XP_002178553.1|	656	3e-86	predicted protein [Phaeodactylum tricornutum CCAP 1055/1]	gi|219115514|ref|XM_002178517.1|	384	0	Phaeodactylum tricornutum CCAP 1055/1 predicted protein, mRNA	.	.	.	.	.	.	.	.	pfam06747	CHCH	CHCH domain. we have identified a conserved motif in the LOC118487 protein that we have called the CHCH motif. Alignment of this protein with related members showed the presence of three subgroups of proteins, which are called the S (Small), N (N-terminal extended) and C (C-terminal extended) subgroups. All three sub-groups of proteins have in common that they contain a predicted conserved [coile…	.	.	.	.	.
Phatr3_J15126	153	88	201	151.848	408	331	371	350.856	0.432793	-1.20825	0.00201644	0.0298758	down	yes	chr18:147220-150737:-	gi|219125810|ref|XP_002183165.1|	962	7e-110	predicted protein [Phaeodactylum tricornutum CCAP 1055/1]	gi|219125807|ref|XM_002183128.1|	309	2e-159	Phaeodactylum tricornutum CCAP 1055/1 predicted protein, mRNA	Q9UR17	56.2	1e-07	Vacuolar transporter chaperone 1	SPBC21B10.04c	57	2e-08	COG5264	pfam02656	DUF202	Domain of unknown function (DUF202). This family consists of hypothetical proteins some of which are putative membrane proteins. No functional information or experimental verification of function is known. This domain is around 100 amino acids long.	GO:0007049|cell cycle;GO:0016237|lysosomal microautophagy;GO:0006797|polyphosphate metabolic process;GO:0050790|regulation of catalytic activity;GO:2000769|regulation of establishment or maintenance of cell polarity regulating cell shape;GO:0007264|small GTPase mediated signal transduction;GO:0007034|vacuolar transport;GO:0042144|vacuole fusion, non-autophagic;	GO:0032153|cell division site;GO:0005737|cytoplasm;GO:0005783|endoplasmic reticulum;GO:0000329|fungal-type vacuole membrane;GO:0016021|integral component of membrane;GO:0033254|vacuolar transporter chaperone complex;	GO:0030695|GTPase regulator activity;	.	.
Phatr3_J12583	3279	1959	1735	2346.04	8661	4731	3942	5416.62	0.433119	-1.20717	0.000520764	0.0114939	down	yes	chr9:736567-737572:+	gi|219119474|ref|XP_002180497.1|	1167	4e-160	precursor of mutase superoxide dismutase [Fe/Mn] [Phaeodactylum tricornutum CCAP 1055/1]	gi|219119473|ref|XM_002180461.1|	651	0	Phaeodactylum tricornutum CCAP 1055/1 precursor of mutase superoxide dismutase [Fe/Mn] (SOD1), mRNA	P0C0Q6	204	1e-63	Superoxide dismutase [Mn/Fe]	DR1279	204	1e-63	COG0605	pfam02777	Sod_Fe_C	Iron/manganese superoxide dismutases, C-terminal domain. superoxide dismutases (SODs) catalyse the conversion of superoxide radicals to hydrogen peroxide and molecular oxygen. Three evolutionarily distinct families of SODs are known, of which the Mn/Fe-binding family is one. In humans, there is a cytoplasmic Cu/Zn SOD, and a mitochondrial Mn/Fe SOD. C-terminal domain is a mixed alpha/beta fold.	.	.	GO:0046872|metal ion binding;GO:0004784|superoxide dismutase activity;	K04564	SOD2; superoxide dismutase, Fe-Mn family [EC:1.15.1.1]
Phatr3_Jdraft420	259	145	108	171.255	591	357	308	393.602	0.435096	-1.2006	0.00335835	0.042209	down	yes	chrbd_23x34:2761-7741:+	gi|219114124|ref|XP_002176237.1|	1571	0	predicted protein [Phaeodactylum tricornutum CCAP 1055/1]	gi|219114123|ref|XM_002176201.1|	873	0	Phaeodactylum tricornutum CCAP 1055/1 predicted protein, mRNA	Q46845	333	1e-101	Disulfide-bond oxidoreductase YghU	.	.	.	.	pfam01694	Rhomboid	Rhomboid family. This family contains integral membrane proteins that are related to Drosophila rhomboid protein. Members of this family are found in bacteria and eukaryotes. Rhomboid promotes the cleavage of the membrane-anchored TGF-alpha-like growth factor Spitz, allowing it to activate the Drosophila EGF receptor. Analysis has shown that Rhomboid-1 is an intramembrane serine protease.4] (EC:3…	.	.	GO:0015036|disulfide oxidoreductase activity;GO:0004601|peroxidase activity;	K11209	yghU; GST-like protein
Phatr3_J47804	554	229	367	386.511	1260	828	734	886.424	0.436035	-1.19749	0.000710741	0.0143768	down	yes	chr15:96957-97241:+	gi|219123697|ref|XP_002182156.1|	477	4e-60	predicted protein [Phaeodactylum tricornutum CCAP 1055/1]	gi|219123696|ref|XM_002182120.1|	285	4e-147	Phaeodactylum tricornutum CCAP 1055/1 predicted protein, mRNA	O61462	129	3e-38	60S ribosomal protein L37a	YPR043w	122	3e-36	COG1997	pfam01780	Ribosomal_L37ae	Ribosomal L37ae protein family. This ribosomal protein is found in archaebacteria and eukaryotes. It contains four conserved cysteine residues that may bind to zinc.	GO:0006412|translation;	GO:0005840|ribosome;	GO:0046872|metal ion binding;GO:0003735|structural constituent of ribosome;	.	.
Phatr3_J43551	823	588	687	714.857	1763	1631	1772	1637.71	0.436497	-1.19596	9.03e-10	5.06e-07	down	yes	chr2:794378-794881:+	gi|219111873|ref|XP_002177688.1|	686	2e-89	predicted protein [Phaeodactylum tricornutum CCAP 1055/1]	gi|219111872|ref|XM_002177652.1|	504	0	Phaeodactylum tricornutum CCAP 1055/1 predicted protein, mRNA	.	.	.	.	.	.	.	.	pfam02617	ClpS	ATP-dependent Clp protease adaptor protein ClpS. In the bacterial cytosol, ATP-dependent protein degradation is performed by several different chaperone-protease pairs, including ClpAP. ClpS directly influences the ClpAP machine by binding to the N-terminal domain of the chaperone ClpA. The degradation of ClpAP substrates, both SsrA-tagged proteins and ClpA itself, is specifically inhibited by Cl…	.	.	.	.	.
Phatr3_EG02241	1135	1006	1035	1087.86	3640	2204	2103	2491.85	0.436567	-1.19573	1.01e-09	5.41e-07	down	yes	chr19:176212-177616:-	gi|219126374|ref|XP_002183434.1|	1590	0	predicted protein [Phaeodactylum tricornutum CCAP 1055/1]	gi|219126373|ref|XM_002183398.1|	891	0	Phaeodactylum tricornutum CCAP 1055/1 predicted protein, mRNA	P79733	470	2e-162	Ribonucleoside-diphosphate reductase subunit M2	SPBC25D12.04	429	8e-147	COG0208	pfam00268	Ribonuc_red_sm	Ribonucleotide reductase, small chain.	GO:0009186|deoxyribonucleoside diphosphate metabolic process;GO:0009263|deoxyribonucleotide biosynthetic process;GO:0006260|DNA replication;	GO:0005829|cytosol;GO:0005971|ribonucleoside-diphosphate reductase complex;	GO:0046872|metal ion binding;GO:0004748|ribonucleoside-diphosphate reductase activity, thioredoxin disulfide as acceptor;	K10808	RRM2; ribonucleoside-diphosphate reductase subunit M2 [EC:1.17.4.1]
Phatr3_J39656	229	104	185	175.224	495	286	495	401.078	0.436883	-1.19468	0.000450709	0.010562	down	yes	chr20:362426-362788:-	gi|219127000|ref|XP_002183733.1|	578	1e-74	predicted protein [Phaeodactylum tricornutum CCAP 1055/1]	gi|219126999|ref|XM_002183697.1|	363	0	Phaeodactylum tricornutum CCAP 1055/1 predicted protein, mRNA	.	.	.	.	.	.	.	.	pfam02956	TT_ORF1	TT viral orf 1. TT virus (TTV), isolated initially from a Japanese patient with hepatitis of unknown aetiology, has since been found to infect both healthy and diseased individuals and numerous prevalence studies have raised questions about its role in unexplained hepatitis. ORF1 is a large 750 residue protein. The N-terminal half of this protein corresponds to the capsid protein.	.	.	.	.	.
Phatr3_J50520	616	350	536	510.553	1657	937	1131	1167.53	0.437292	-1.19333	1.14e-05	0.000642447	down	yes	chr30:298531-300619:+	gi|219130523|ref|XP_002185413.1|	3085	0	predicted protein [Phaeodactylum tricornutum CCAP 1055/1]	gi|219130522|ref|XM_002185377.1|	1964	0	Phaeodactylum tricornutum CCAP 1055/1 predicted protein, mRNA	Q9P258	186	7e-50	Protein RCC2	ECU04g1500	84	3e-16	COG5184	pfam00415	RCC1	Regulator of chromosome condensation (RCC1) repeat.	GO:0090630|activation of GTPase activity;GO:0051301|cell division;GO:0072356|chromosome passenger complex localization to kinetochore;GO:0007032|endosome organization;GO:0045184|establishment of protein localization;GO:0048041|focal adhesion assembly;GO:0007229|integrin-mediated signaling pathway;GO:0000278|mitotic cell cycle;GO:0007067|mitotic nuclear division;GO:0051895|negative regulation of f…	GO:0034506|chromosome, centromeric core domain;GO:0005829|cytosol;GO:0031901|early endosome membrane;GO:0005874|microtubule;GO:0030496|midbody;GO:1990023|mitotic spindle midzone;GO:0005730|nucleolus;GO:0005886|plasma membrane;	GO:0008017|microtubule binding;GO:0044822|poly(A) RNA binding;GO:0019904|protein domain specific binding;GO:0019901|protein kinase binding;GO:0048365|Rac GTPase binding;GO:0031267|small GTPase binding;	.	.
Phatr3_J27889	121	106	89	107.774	301	188	294	246.397	0.4374	-1.19297	0.00074131	0.0148565	down	yes	chr10:187050-187883:+	gi|219120054|ref|XP_002180774.1|	1272	2e-175	predicted protein [Phaeodactylum tricornutum CCAP 1055/1]	gi|219120053|ref|XM_002180738.1|	704	0	Phaeodactylum tricornutum CCAP 1055/1 predicted protein, mRNA	P58113	152	4e-43	Pirin-like protein CC_1473	RSc2208	156	4e-45	COG1741	pfam02678	Pirin	Pirin. This family consists of Pirin proteins from both eukaryotes and prokaryotes. The function of Pirin is unknown but the gene coding for this protein is known to be expressed in all tissues in the human body although it is expressed most strongly in the liver and heart. Pirin is known to be a nuclear protein, exclusively localized within the nucleoplasma and predominantly concentrated within …	.	.	.	K06911	K06911; uncharacterized protein
Phatr3_J33921	104	134	70	105.706	279	238	246	241.389	0.437906	-1.19131	0.00147167	0.0241125	down	yes	chr4:673776-674718:+	gi|219114961|ref|XP_002178276.1|	1241	5e-171	predicted protein [Phaeodactylum tricornutum CCAP 1055/1]	gi|219114960|ref|XM_002178240.1|	756	0	Phaeodactylum tricornutum CCAP 1055/1 predicted protein, mRNA	.	.	.	.	.	.	.	.	pfam14108	DUF4281	Domain of unknown function (DUF4281). This family of proteins is functionally uncharacterized. This family of proteins is found in bacteria and eukaryotes. Proteins in this family are typically between 147 and 232 amino acids in length. There are two completely conserved residues (W and P) that may be functionally important.	.	.	.	.	.
Phatr3_J50742	1702	991	918	1214.77	4100	2666	2064	2771.13	0.438368	-1.18979	0.000300921	0.00776402	down	yes	chr2:1344856-1345863:-	gi|219112741|ref|XP_002178122.1|	1424	0	triose phosphate/phosphate translocator [Phaeodactylum tricornutum CCAP 1055/1]	gi|219112740|ref|XM_002178086.1|	940	0	Phaeodactylum tricornutum CCAP 1055/1 triose phosphate/phosphate translocator (TPT2), mRNA	Q9LF61	113	8e-27	Xylulose 5-phosphate/phosphate translocator, chloroplastic	.	.	.	.	pfam03151	TPT	Triose-phosphate Transporter family. This family includes transporters with a specificity for triose phosphate.	GO:0015713|phosphoglycerate transport;GO:0035436|triose phosphate transmembrane transport;	GO:0009941|chloroplast envelope;GO:0031969|chloroplast membrane;GO:0016021|integral component of membrane;GO:0009536|plastid;	GO:0015120|phosphoglycerate transmembrane transporter activity;GO:0071917|triose-phosphate transmembrane transporter activity;	K15283	SLC35E1; solute carrier family 35, member E1
Phatr3_J51280	317	331	165	276.766	794	597	603	628.853	0.440112	-1.18406	0.000180077	0.00540416	down	yes	chr29:173809-174493:+	gi|219130256|ref|XP_002185285.1|	956	4e-129	predicted protein [Phaeodactylum tricornutum CCAP 1055/1]	gi|219130255|ref|XM_002185249.1|	685	0	Phaeodactylum tricornutum CCAP 1055/1 predicted protein, mRNA	Q5RC30	216	1e-68	Signal peptidase complex catalytic subunit SEC11C	YIR022w	143	3e-41	COG0681	pfam00717	Peptidase_S24	Peptidase S24-like.	GO:0006465|signal peptide processing;	GO:0005789|endoplasmic reticulum membrane;GO:0016021|integral component of membrane;	GO:0008236|serine-type peptidase activity;	K13280	SEC11, sipW; signal peptidase, endoplasmic reticulum-type [EC:3.4.-.-]
Phatr3_J47395	3611	2187	2029	2637.23	9002	6151	3920	5988.95	0.44035	-1.18328	0.000193562	0.00567845	down	yes	chr13:522047-523138:-	gi|219122837|ref|XP_002181744.1|	1560	0	predicted protein [Phaeodactylum tricornutum CCAP 1055/1]	gi|219122836|ref|XM_002181708.1|	996	0	Phaeodactylum tricornutum CCAP 1055/1 predicted protein, mRNA	Q7XJ02	292	1e-94	Probable L-ascorbate peroxidase 7, chloroplastic	YKR066c	121	2e-30	COG0376	pfam00141	peroxidase	Peroxidase.	GO:0042744|hydrogen peroxide catabolic process;GO:0006979|response to oxidative stress;	GO:0009570|chloroplast stroma;	GO:0020037|heme binding;GO:0016688|L-ascorbate peroxidase activity;GO:0046872|metal ion binding;	K00434	E1.11.1.11; L-ascorbate peroxidase [EC:1.11.1.11]
Phatr3_J44327	336	236	212	265.515	534	542	819	602.482	0.440702	-1.18213	1.91e-05	0.000979309	down	yes	chr4:248283-249458:-	gi|219115327|ref|XP_002178459.1|	2076	0	predicted protein [Phaeodactylum tricornutum CCAP 1055/1]	gi|219115326|ref|XM_002178423.1|	1176	0	Phaeodactylum tricornutum CCAP 1055/1 predicted protein, mRNA	P0AEB5	81.3	9e-16	Low conductance mechanosensitive channel YnaI	ynaI	81.3	3e-16	COG0668	pfam00924	MS_channel	Mechanosensitive ion channel. Two members of this protein family from M. jannaschii have been functionally characterized. Both proteins form mechanosensitive (MS) ion channels upon reconstitution into liposomes and functional examination by the patch-clamp technique. Therefore this family are likely to also be MS channel proteins.	GO:0006811|ion transport;GO:0055085|transmembrane transport;	GO:0016021|integral component of membrane;GO:0005886|plasma membrane;	.	K16052	ynaI, mscMJ, MSL; MscS family membrane protein
Phatr3_J35973	350	235	202	265.839	1002	475	456	602.263	0.4414	-1.17984	7.27e-05	0.00263001	down	yes	chr9:244390-245400:+	gi|219119262|ref|XP_002180395.1|	1460	0	predicted protein [Phaeodactylum tricornutum CCAP 1055/1]	gi|219119261|ref|XM_002180359.1|	954	0	Phaeodactylum tricornutum CCAP 1055/1 predicted protein, mRNA	.	.	.	.	.	.	.	.	pfam02567	PhzC-PhzF	Phenazine biosynthesis-like protein. PhzC/PhzF is involved in dimerization of two 2,3-dihydro-3-oxo-anthranilic acid molecules to create PCA by P. fluorescens. This family also contains an uncharacterized protein Rv2715 from Mycobacterium tuberculosis, though there is no significant sequence similarity to pfam00303 members. This family appears to be distantly related to pfam01678, including conta…	.	.	.	.	.
Phatr3_J22122	9989	6492	6747	7866.4	23995	18592	13856	17793.3	0.4421	-1.17755	1.35e-08	3.6e-06	down	yes	chr15:748753-750258:+	gi|219123978|ref|XP_002182291.1|	1927	0	glyceraldehyde-3-phosphate dehydrogenase precursor [Phaeodactylum tricornutum CCAP 1055/1]	gi|219123977|ref|XM_002182255.1|	1256	0	Phaeodactylum tricornutum CCAP 1055/1 glyceraldehyde-3-phosphate dehydrogenase precursor (GapC1), mRNA	O09452	511	5e-179	Glyceraldehyde-3-phosphate dehydrogenase, chloroplastic	SPBC354.12	398	8e-136	COG0057	pfam02800	Gp_dh_C	Glyceraldehyde 3-phosphate dehydrogenase, C-terminal domain. GAPDH is a tetrameric NAD-binding enzyme involved in glycolysis and glyconeogenesis. C-terminal domain is a mixed alpha/antiparallel beta fold.	GO:0006006|glucose metabolic process;GO:0019253|reductive pentose-phosphate cycle;	GO:0009507|chloroplast;	GO:0043891|glyceraldehyde-3-phosphate dehydrogenase (NAD(P)+) (phosphorylating) activity;GO:0051287|NAD binding;GO:0050661|NADP binding;	.	.
Phatr3_J22819	2886	1845	1652	2153.71	7759	4317	3492	4866.41	0.442566	-1.17604	7.18e-05	0.00261549	down	yes	chr19:543412-544125:+	gi|219126254|ref|XP_002183376.1|	991	3e-134	predicted protein [Phaeodactylum tricornutum CCAP 1055/1]	gi|219126253|ref|XM_002183340.1|	558	0	Phaeodactylum tricornutum CCAP 1055/1 predicted protein, mRNA	Q754F0	108	4e-27	Protein SYM1	.	.	.	.	pfam04117	Mpv17_PMP22	Mpv17 / PMP22 family. The 22-kDa peroxisomal membrane protein (PMP22) is a major component of peroxisomal membranes. PMP22 seems to be involved in pore forming activity and may contribute to the unspecific permeability of the organelle membrane. PMP22 is synthesized on free cytosolic ribosomes and then directed to the peroxisome membrane by specific targeting information. Mpv17 is a closely relat…	.	GO:0016021|integral component of membrane;GO:0005743|mitochondrial inner membrane;	.	K13349	MPV17L; Mpv17-like protein
Phatr3_J36226	980	737	624	793.987	2766	1965	965	1788.89	0.443843	-1.17188	1.39e-07	2.52e-05	down	yes	chr9:856716-857267:-	gi|219119939|ref|XP_002180720.1|	989	6e-135	predicted protein [Phaeodactylum tricornutum CCAP 1055/1]	gi|219119938|ref|XM_002180684.1|	552	0	Phaeodactylum tricornutum CCAP 1055/1 predicted protein, mRNA	Q7ZWJ4	187	3e-58	60S ribosomal protein L18a	YMR242c	165	2e-50	COG2157	pfam01775	Ribosomal_L18ae	Ribosomal L18ae/LX protein domain. This family includes eukaryotic L18ae as well as archaebacterial specific LX. Ribosomal protein L18ae forms part of the 60S ribosomal subunit.	GO:0006412|translation;	GO:0022625|cytosolic large ribosomal subunit;	GO:0044822|poly(A) RNA binding;GO:0003735|structural constituent of ribosome;	K02882	RP-L18Ae, RPL18A; large subunit ribosomal protein L18Ae
Phatr3_J14064	221	86	163	158.289	497	249	389	355.306	0.445501	-1.1665	0.00259968	0.0356441	down	yes	chr13:653190-654251:-	gi|397616354|gb|EJK63941.1|	1120	7e-146	hypothetical protein THAOC_15371 [Thalassiosira oceanica]	gi|219122902|ref|XM_002181740.1|	534	0	Phaeodactylum tricornutum CCAP 1055/1 predicted protein, mRNA	P42856	144	2e-40	14 kDa zinc-binding protein	slr1234	117	9e-31	COG0537	pfam01230	HIT	HIT domain.	.	.	GO:0003824|catalytic activity;	.	.
Phatr3_J49199	246	381	414	363.316	950	860	749	810.306	0.448369	-1.15724	0.000128774	0.00408328	down	yes	chr21:199968-201224:-	gi|219127446|ref|XP_002183946.1|	1922	0	predicted protein [Phaeodactylum tricornutum CCAP 1055/1]	gi|219127445|ref|XM_002183910.1|	1257	0	Phaeodactylum tricornutum CCAP 1055/1 predicted protein, mRNA	.	.	.	.	.	.	.	.	pfam06311	NumbF	NUMB domain. This presumed domain is found in the Numb family of proteins adjacent to the PTB domain..	.	.	.	.	.
Phatr3_EG00766	258	253	194	241.045	879	468	371	536.341	0.449425	-1.15385	0.000129121	0.00408328	down	yes	chr10:92157-93080:-	gi|397619236|gb|EJK65193.1|	184	7e-13	hypothetical protein THAOC_13978, partial [Thalassiosira oceanica]	.	.	.	.	.	.	.	.	.	.	.	.	pfam03397	Rhabdo_matrix	Rhabdovirus matrix protein.	.	.	.	.	.
Phatr3_J33555	221	127	110	153.789	370	359	344	340.416	0.451767	-1.14635	0.000643721	0.0133558	down	yes	chr3:1227930-1228454:-	gi|219113815|ref|XP_002186491.1|	937	2e-127	predicted protein [Phaeodactylum tricornutum CCAP 1055/1]	gi|219113814|ref|XM_002186455.1|	525	0	Phaeodactylum tricornutum CCAP 1055/1 chromosome 3 predicted protein (PHATR_33555) mRNA, complete cds	.	.	.	.	.	.	.	.	pfam13899	Thioredoxin_7	Thioredoxin-like. Thioredoxins are small enzymes that participate in redox reactions, via the reversible oxidation of an active centre disulfide bond.	.	.	.	.	.
Phatr3_J45527	536	565	492	547.263	1757	950	1153	1208.53	0.452834	-1.14295	2.59e-07	3.83e-05	down	yes	chr7:457113-457563:+	gi|219117718|ref|XP_002179649.1|	680	2e-89	predicted protein [Phaeodactylum tricornutum CCAP 1055/1]	gi|219117717|ref|XM_002179613.1|	451	0	Phaeodactylum tricornutum CCAP 1055/1 predicted protein, mRNA	.	.	.	.	.	.	.	.	pfam05348	UMP1	Proteasome maturation factor UMP1. UMP1 is a short-lived chaperone present in the precursor form of the 20S proteasome and absent in the mature complex. UMP1 is required for the correct assembly and enzymatic activation of the proteasome. UMP1 seems to be degraded by the proteasome upon its formation	.	.	.	.	.
Phatr3_J5685	1514	1297	1411	1445.99	4374	2866	2881	3180.82	0.454598	-1.13734	2.83e-10	2.11e-07	down	yes	chr26:244697-245506:-	gi|219129503|ref|XP_002184927.1|	1259	2e-173	predicted protein [Phaeodactylum tricornutum CCAP 1055/1]	gi|219129502|ref|XM_002184891.1|	774	0	Phaeodactylum tricornutum CCAP 1055/1 predicted protein, mRNA	O23715	219	2e-68	Proteasome subunit alpha type-3	.	.	.	.	pfam00227	Proteasome	Proteasome subunit. The proteasome is a multisubunit structure that degrades proteins. Protein degradation is an essential component of regulation because proteins can become misfolded, damaged, or unnecessary. Proteasomes and their homologues vary greatly in complexity: from HslV (heat shock locus v), which is encoded by 1 gene in bacteria, to the eukaryotic 20S proteasome, which is encoded by m…	GO:0010499|proteasomal ubiquitin-independent protein catabolic process;GO:0043161|proteasome-mediated ubiquitin-dependent protein catabolic process;GO:0046686|response to cadmium ion;GO:0009409|response to cold;	GO:0048046|apoplast;GO:0005737|cytoplasm;GO:0005829|cytosol;GO:0005634|nucleus;GO:0000502|proteasome complex;GO:0019773|proteasome core complex, alpha-subunit complex;GO:0005774|vacuolar membrane;GO:0005773|vacuole;	GO:0004175|endopeptidase activity;GO:0004298|threonine-type endopeptidase activity;	K02727	PSMA3; 20S proteasome subunit alpha 7 [EC:3.4.25.1]
Phatr3_J48863	295	221	198	242.392	737	510	448	533.112	0.454673	-1.1371	1.38e-05	0.000765399	down	yes	chr19:514907-515794:-	gi|219126508|ref|XP_002183498.1|	1583	0	predicted protein [Phaeodactylum tricornutum CCAP 1055/1]	gi|219126507|ref|XM_002183462.1|	888	0	Phaeodactylum tricornutum CCAP 1055/1 predicted protein, mRNA	.	.	.	.	.	.	.	.	pfam12681	Glyoxalase_2	Glyoxalase-like domain. This domain is related to the Glyoxalase domain pfam00903.	.	.	.	.	.
Phatr3_J39529	676	430	422	516.425	1769	874	993	1135.31	0.454877	-1.13645	8.24e-06	0.000510033	down	yes	chr20:63049-63861:-	gi|219126858|ref|XP_002183665.1|	359	4e-40	predicted protein [Phaeodactylum tricornutum CCAP 1055/1]	gi|219126857|ref|XM_002183629.1|	213	9e-107	Phaeodactylum tricornutum CCAP 1055/1 predicted protein, mRNA	Q96253	56.2	1e-09	ATP synthase subunit epsilon, mitochondrial	.	.	.	.	pfam04627	ATP-synt_Eps	Mitochondrial ATP synthase epsilon chain. This family constitutes the mitochondrial ATP synthase epsilon subunit. This is not to be confused with the bacterial epsilon subunit, which is homologous to the mitochondrial delta subunit (pfam00401 and pfam02823) The epsilon subunit is located in the extrinsic membrane section F1, which is the catalytic site of ATP synthesis. The epsilon subunit was no…	GO:0015986|ATP synthesis coupled proton transport;	GO:0005753|mitochondrial proton-transporting ATP synthase complex;GO:0000275|mitochondrial proton-transporting ATP synthase complex, catalytic core F(1);GO:0005739|mitochondrion;	GO:0046933|proton-transporting ATP synthase activity, rotational mechanism;GO:0046961|proton-transporting ATPase activity, rotational mechanism;	K02135	ATPeF1E, ATP5E, ATP15; F-type H+-transporting ATPase subunit epsilon
Phatr3_J7114	385	316	304	342.826	666	829	859	751.027	0.456475	-1.13139	1.77e-06	0.000158668	down	yes	chr1:1698317-1699027:+	gi|397633389|gb|EJK70956.1|	546	3e-66	hypothetical protein THAOC_07645 [Thalassiosira oceanica]	gi|219110166|ref|XM_002176799.1|	408	0	Phaeodactylum tricornutum CCAP 1055/1 predicted protein, mRNA	Q6BZY4	84	3e-18	Mitochondrial import inner membrane translocase subunit TIM22	SPBC25H2.04c	74.7	1e-15	COG5596	pfam02466	Tim17	Tim17/Tim22/Tim23/Pmp24 family. The pre-protein translocase of the mitochondrial outer membrane (Tom) allows the import of pre-proteins from the cytoplasm. Tom forms a complex with a number of proteins, including Tim17. Tim17 and Tim23 are thought to form the translocation channel of the inner membrane. This family includes Tim17, Tim22 and Tim23. This family also includes Pmp24 a peroxisomal pro…	GO:0015031|protein transport;	GO:0016021|integral component of membrane;GO:0005743|mitochondrial inner membrane;	.	K17790	TIM22; mitochondrial import inner membrane translocase subunit TIM22
Phatr3_J1494	522	560	616	586.191	2045	1004	1044	1277.06	0.459016	-1.12338	8.43e-07	9.32e-05	down	yes	chr3:874092-875891:-	gi|219113685|ref|XP_002186426.1|	2191	0	predicted protein [Phaeodactylum tricornutum CCAP 1055/1]	gi|209582831|gb|CP001142.1|	1800	0	Phaeodactylum tricornutum CCAP 1055/1 chromosome 3, complete sequence	Q6STH5	365	5e-117	Fe-S cluster assembly factor HCF101, chloroplastic	BMEI1887	226	3e-66	COG0489	pfam10609	ParA	ParA/MinD ATPase like. This family contains ATPases involved in plasmid partitioning. It also contains the cytosolic Fe-S cluster assembling factor NBP35 which is required for biogenesis and export of both ribosomal subunits.	GO:0016226|iron-sulfur cluster assembly;	GO:0009507|chloroplast;GO:0009570|chloroplast stroma;	GO:0005524|ATP binding;GO:0051536|iron-sulfur cluster binding;GO:0046872|metal ion binding;	.	.
Phatr3_EG02026	393	488	416	447.863	1401	866	840	974.832	0.459426	-1.1221	1.25e-06	0.000123303	down	yes	chr8:917688-919003:+	gi|219118758|ref|XP_002180146.1|	1338	0	predicted protein [Phaeodactylum tricornutum CCAP 1055/1]	gi|219118757|ref|XM_002180110.1|	1080	0	Phaeodactylum tricornutum CCAP 1055/1 predicted protein, mRNA	Q9R1P4	269	2e-86	Proteasome subunit alpha type-1	SPAC6G10.04c	250	1e-79	COG0638	pfam00227	Proteasome	Proteasome subunit. The proteasome is a multisubunit structure that degrades proteins. Protein degradation is an essential component of regulation because proteins can become misfolded, damaged, or unnecessary. Proteasomes and their homologues vary greatly in complexity: from HslV (heat shock locus v), which is encoded by 1 gene in bacteria, to the eukaryotic 20S proteasome, which is encoded by m…	GO:0002376|immune system process;GO:0002862|negative regulation of inflammatory response to antigenic stimulus;GO:0010499|proteasomal ubiquitin-independent protein catabolic process;GO:0043161|proteasome-mediated ubiquitin-dependent protein catabolic process;	GO:0005813|centrosome;GO:0005737|cytoplasm;GO:0005829|cytosol;GO:0070062|extracellular exosome;GO:0005654|nucleoplasm;GO:0005634|nucleus;GO:0000502|proteasome complex;GO:0005839|proteasome core complex;GO:0019773|proteasome core complex, alpha-subunit complex;	GO:0004175|endopeptidase activity;GO:0001530|lipopolysaccharide binding;GO:0004298|threonine-type endopeptidase activity;	K02725	PSMA1; 20S proteasome subunit alpha 6 [EC:3.4.25.1]
Phatr3_J31440	547	295	342	399.019	1378	617	786	866.856	0.460306	-1.11933	0.000618199	0.0129634	down	yes	chr1:98818-99352:+	gi|219109533|ref|XP_002176521.1|	642	4e-84	acyl carrier protein [Phaeodactylum tricornutum CCAP 1055/1]	gi|219109532|ref|XM_002176485.1|	384	0	Phaeodactylum tricornutum CCAP 1055/1 acyl carrier protein (ACPZ), mRNA	O80800	115	9e-32	Acyl carrier protein 2, mitochondrial	SPAC4H3.09	94.7	1e-24	COG0236	pfam00550	PP-binding	Phosphopantetheine attachment site. A 4'-phosphopantetheine prosthetic group is attached through a serine. This prosthetic group acts as a a 'swinging arm' for the attachment of activated fatty acid and amino-acid groups. This domain forms a four helix bundle. This family includes members not included in Prosite. The inclusion of these members is supported by sequence analysis and functional evid…	GO:0006633|fatty acid biosynthetic process;GO:0055114|oxidation-reduction process;	GO:0005759|mitochondrial matrix;GO:0005739|mitochondrion;GO:0070469|respiratory chain;	GO:0050897|cobalt ion binding;GO:0046872|metal ion binding;	K03955	NDUFAB1; NADH dehydrogenase (ubiquinone) 1 alpha/beta subcomplex 1
Phatr3_J33720	245	152	151	185.077	557	315	410	402.009	0.46038	-1.1191	0.000112974	0.00369175	down	yes	chr4:209997-210779:+	gi|219114771|ref|XP_002178181.1|	1317	0	predicted protein [Phaeodactylum tricornutum CCAP 1055/1]	gi|219114770|ref|XM_002178145.1|	783	0	Phaeodactylum tricornutum CCAP 1055/1 predicted protein, mRNA	Q4PID3	127	1e-33	Acyl-protein thioesterase 1	YLR118c	104	9e-26	COG0400	pfam02230	Abhydrolase_2	Phospholipase/Carboxylesterase. This family consists of both phospholipases and carboxylesterases with broad substrate specificity, and is structurally related to alpha/beta hydrolases pfam00561.	GO:0006631|fatty acid metabolic process;GO:0035601|protein deacylation;	GO:0005737|cytoplasm;	GO:0052689|carboxylic ester hydrolase activity;GO:0008474|palmitoyl-(protein) hydrolase activity;	.	.
Phatr3_J20434	389	214	300	305.906	725	787	576	663.833	0.460818	-1.11773	1.52e-05	0.000817544	down	yes	chr9:150037-150783:+	gi|219119237|ref|XP_002180383.1|	1228	3e-169	regulatory proteasome non-atpase subunit 12 [Phaeodactylum tricornutum CCAP 1055/1]	gi|219119236|ref|XM_002180347.1|	747	0	Phaeodactylum tricornutum CCAP 1055/1 regulatory proteasome non-atpase subunit 12 (RPN12), mRNA	P02889	122	1e-31	Probable 26S proteasome non-ATPase regulatory subunit 8	.	.	.	.	pfam03399	SAC3_GANP	SAC3/GANP/Nin1/mts3/eIF-3 p25 family. This large family includes diverse proteins involved in large complexes. The alignment contains one highly conserved negatively charged residue and one highly conserved positively charged residue that are probably important for the function of these proteins. The family includes the yeast nuclear export factor Sac3, and mammalian GANP/MCM3-associated proteins…	GO:0007275|multicellular organismal development;GO:0006508|proteolysis;	GO:0005838|proteasome regulatory particle;	.	K03031	PSMD8, RPN12; 26S proteasome regulatory subunit N12
Phatr3_J15089	1078	649	694	817.966	2790	1504	1376	1772.08	0.461587	-1.11533	3.57e-05	0.00157098	down	yes	chr18:155450-156085:+	gi|219125548|ref|XP_002183039.1|	867	5e-117	thioredoxin h [Phaeodactylum tricornutum CCAP 1055/1]	gi|219125547|ref|XM_002183003.1|	498	0	Phaeodactylum tricornutum CCAP 1055/1 thioredoxin h (Trx-h2), mRNA	A2YIW7	113	1e-30	Thioredoxin H-type	.	.	.	.	pfam00085	Thioredoxin	Thioredoxin. Thioredoxins are small enzymes that participate in redox reactions, via the reversible oxidation of an active centre disulfide bond. Some members with only the active site are not separated from the noise.	GO:0045454|cell redox homeostasis;GO:0006662|glycerol ether metabolic process;	GO:0005737|cytoplasm;	GO:0015035|protein disulfide oxidoreductase activity;	.	.
Phatr3_J33616	259	268	204	250.383	716	457	550	541.658	0.462253	-1.11325	1.42e-05	0.000780573	down	yes	chr3:1380107-1380664:+	gi|219113317|ref|XP_002186242.1|	628	4e-80	predicted protein [Phaeodactylum tricornutum CCAP 1055/1]	gi|219113316|ref|XM_002186206.1|	558	0	Phaeodactylum tricornutum CCAP 1055/1 chromosome 3 predicted protein (PHATR_33616) mRNA, complete cds	.	.	.	.	.	.	.	.	pfam03016	Exostosin	Exostosin family. The EXT family is a family of tumor suppressor genes. Mutations of EXT1 on 8q24.1, EXT2 on 11p11-13, and EXT3 on 19p have been associated with the autosomal dominant disorder known as hereditary multiple exostoses (HME). This is the most common known skeletal dysplasia. The chromosomal locations of other EXT genes suggest association with other forms of neoplasia. EXT1 and EXT2 …	.	.	.	.	.
Phatr3_EG02406	584	500	366	492.905	1253	1071	1026	1059.61	0.465176	-1.10415	2.46e-07	3.71e-05	down	yes	chr1:1545167-1548828:+	gi|219110113|ref|XP_002176808.1|	3337	0	predicted protein [Phaeodactylum tricornutum CCAP 1055/1]	gi|219110112|ref|XM_002176772.1|	2112	0	Phaeodactylum tricornutum CCAP 1055/1 predicted protein, mRNA	Q9I163	219	6e-63	Putative quercetin 2,3-dioxygenase PA2418	YPO2149	225	1e-65	COG1741	pfam02678	Pirin	Pirin. This family consists of Pirin proteins from both eukaryotes and prokaryotes. The function of Pirin is unknown but the gene coding for this protein is known to be expressed in all tissues in the human body although it is expressed most strongly in the liver and heart. Pirin is known to be a nuclear protein, exclusively localized within the nucleoplasma and predominantly concentrated within …	.	.	GO:0046872|metal ion binding;GO:0008127|quercetin 2,3-dioxygenase activity;	K06911	K06911; uncharacterized protein
Phatr3_J54019	7765	8241	12710	9976.1	29235	20663	18112	21402	0.466129	-1.1012	0.000452045	0.0105651	down	yes	chr1:1695494-1697647:-	gi|219111199|ref|XP_002177351.1|	3171	0	protein heat shock protein Hsp70 [Phaeodactylum tricornutum CCAP 1055/1]	gi|219111198|ref|XM_002177315.1|	1962	0	Phaeodactylum tricornutum CCAP 1055/1 protein heat shock protein Hsp70 (HSP70A), mRNA	P41753	1009	0	Heat shock 70 kDa protein	.	.	.	.	pfam00012	HSP70	Hsp70 protein. Hsp70 chaperones help to fold many proteins. Hsp70 assisted folding involves repeated cycles of substrate binding and release. Hsp70 activity is ATP dependent. Hsp70 proteins are made up of two regions: the amino terminus is the ATPase domain and the carboxyl terminus is the substrate binding region.	.	.	GO:0005524|ATP binding;	.	.
Phatr3_J44691	3817	2772	2411	3049.99	12009	4583	4506	6537.44	0.466543	-1.09992	7.63e-07	8.98e-05	down	yes	chr4:1276069-1277087:+	gi|219115207|ref|XP_002178399.1|	379	3e-42	predicted protein [Phaeodactylum tricornutum CCAP 1055/1]	gi|219115206|ref|XM_002178363.1|	705	0	Phaeodactylum tricornutum CCAP 1055/1 predicted protein, mRNA	.	.	.	.	.	.	.	.	pfam02956	TT_ORF1	TT viral orf 1. TT virus (TTV), isolated initially from a Japanese patient with hepatitis of unknown aetiology, has since been found to infect both healthy and diseased individuals and numerous prevalence studies have raised questions about its role in unexplained hepatitis. ORF1 is a large 750 residue protein. The N-terminal half of this protein corresponds to the capsid protein.	.	.	.	.	.
Phatr3_J17362	1324	883	855	1036.49	3007	2114	1927	2218.01	0.467306	-1.09756	4.66e-08	1.03e-05	down	yes	chr1:703495-704163:-	gi|219110777|ref|XP_002177140.1|	1031	3e-141	predicted protein [Phaeodactylum tricornutum CCAP 1055/1]	gi|219110776|ref|XM_002177104.1|	573	0	Phaeodactylum tricornutum CCAP 1055/1 predicted protein, mRNA	Q09859	124	8e-34	Probable peptide methionine sulfoxide reductase	SPAC29E6.05c	124	3e-34	COG0225	pfam01625	PMSR	Peptide methionine sulfoxide reductase. This enzyme repairs damaged proteins. Methionine sulfoxide in proteins is reduced to methionine.	GO:0044267|cellular protein metabolic process;GO:0070301|cellular response to hydrogen peroxide;GO:0034599|cellular response to oxidative stress;GO:1990355|L-methionine biosynthetic process from methionine sulphoxide;GO:0030091|protein repair;	GO:0005737|cytoplasm;GO:0005829|cytosol;GO:0005634|nucleus;	GO:0036456|L-methionine-(S)-S-oxide reductase activity;GO:0008113|peptide-methionine (S)-S-oxide reductase activity;	K07304	msrA; peptide-methionine (S)-S-oxide reductase [EC:1.8.4.11]
Phatr3_J20120	125	171	142	151.647	329	336	355	324.056	0.467965	-1.09553	0.00040046	0.00967353	down	yes	chr7:874461-875855:-	gi|219118307|ref|XP_002179931.1|	1714	0	predicted protein [Phaeodactylum tricornutum CCAP 1055/1]	gi|219118306|ref|XM_002179895.1|	1074	0	Phaeodactylum tricornutum CCAP 1055/1 predicted protein, mRNA	Q9Y2D2	289	3e-92	UDP-N-acetylglucosamine transporter	SPCC1795.03	244	4e-75	COG0697	pfam04142	Nuc_sug_transp	Nucleotide-sugar transporter. This family of membrane proteins transport nucleotide sugars from the cytoplasm into golgi vesicles. Human SLC35A1 transports CMP-sialic acid, SLC35A2 transports UDP-galactose and SLC35A3 transports UDP-GlcNAc.	GO:0055085|transmembrane transport;GO:0006047|UDP-N-acetylglucosamine metabolic process;GO:1990569|UDP-N-acetylglucosamine transmembrane transport;GO:0015788|UDP-N-acetylglucosamine transport;	GO:0005794|Golgi apparatus;GO:0000139|Golgi membrane;GO:0016021|integral component of membrane;	GO:0005351|sugar:proton symporter activity;GO:0005462|UDP-N-acetylglucosamine transmembrane transporter activity;	K15272	SLC35A1_2_3; solute carrier family 35 (UDP-sugar transporter), member A1/2/3
Phatr3_J44296	713	409	546	565.319	1343	1289	1172	1206.37	0.46861	-1.09354	2.53e-06	0.000199771	down	yes	chr4:144130-144999:-	gi|219115283|ref|XP_002178437.1|	1438	0	predicted protein [Phaeodactylum tricornutum CCAP 1055/1]	gi|219115282|ref|XM_002178401.1|	870	0	Phaeodactylum tricornutum CCAP 1055/1 predicted protein, mRNA	.	.	.	.	.	.	.	.	pfam07264	EI24	Etoposide-induced protein 2.4 (EI24). This family contains a number of eukaryotic etoposide-induced 2.4 (EI24) proteins approximately 350 residues long as well as bacterial CysZ proteins (formerly known as DUF540). In cells treated with the cytotoxic drug etoposide, EI24 is induced by p53. It has been suggested to play an important role in negative cell growth control.	.	.	.	.	.
Phatr3_J27508	311	182	374	297.225	726	606	669	632.876	0.469641	-1.09037	0.00079725	0.0155536	down	yes	chr8:932336-933652:+	gi|219118758|ref|XP_002180146.1|	1347	0	predicted protein [Phaeodactylum tricornutum CCAP 1055/1]	gi|219118757|ref|XM_002180110.1|	1101	0	Phaeodactylum tricornutum CCAP 1055/1 predicted protein, mRNA	Q9R1P4	270	4e-87	Proteasome subunit alpha type-1	SPAC6G10.04c	251	4e-80	COG0638	pfam00227	Proteasome	Proteasome subunit. The proteasome is a multisubunit structure that degrades proteins. Protein degradation is an essential component of regulation because proteins can become misfolded, damaged, or unnecessary. Proteasomes and their homologues vary greatly in complexity: from HslV (heat shock locus v), which is encoded by 1 gene in bacteria, to the eukaryotic 20S proteasome, which is encoded by m…	GO:0002376|immune system process;GO:0002862|negative regulation of inflammatory response to antigenic stimulus;GO:0010499|proteasomal ubiquitin-independent protein catabolic process;GO:0043161|proteasome-mediated ubiquitin-dependent protein catabolic process;	GO:0005813|centrosome;GO:0005737|cytoplasm;GO:0005829|cytosol;GO:0070062|extracellular exosome;GO:0005654|nucleoplasm;GO:0005634|nucleus;GO:0000502|proteasome complex;GO:0005839|proteasome core complex;GO:0019773|proteasome core complex, alpha-subunit complex;	GO:0004175|endopeptidase activity;GO:0001530|lipopolysaccharide binding;GO:0004298|threonine-type endopeptidase activity;	K02725	PSMA1; 20S proteasome subunit alpha 6 [EC:3.4.25.1]
Phatr3_J46917	2368	1208	1772	1808.4	4147	4593	3359	3848.46	0.469902	-1.08957	5.89e-05	0.00229432	down	yes	chr11:801379-801963:-	gi|219121465|ref|XP_002185956.1|	742	4e-97	predicted protein [Phaeodactylum tricornutum CCAP 1055/1]	gi|219121464|ref|XM_002185920.1|	585	0	Phaeodactylum tricornutum CCAP 1055/1 chromosome 11 predicted protein (PHATR_46917) mRNA, complete cds	.	.	.	.	.	.	.	.	pfam08764	Coagulase	Staphylococcus aureus coagulase. Staphylococcus aureus secretes a cofactor called coagulase. Coagulase is an extracellular protein that forms a complex with human prothrombin, and activates it without the usual proteolytic cleavages. The resulting complex directly initiates blood clotting.	.	.	.	.	.
Phatr3_J34715	245	151	165	189.803	491	387	397	402.591	0.471453	-1.08481	0.000188995	0.00557227	down	yes	chr6:207303-208361:-	gi|219117179|ref|XP_002179384.1|	1721	0	predicted protein [Phaeodactylum tricornutum CCAP 1055/1]	gi|219117178|ref|XM_002179348.1|	1059	0	Phaeodactylum tricornutum CCAP 1055/1 predicted protein, mRNA	Q9SEE4	148	7e-40	Pirin-like protein	CAC1492	266	3e-85	COG1741	pfam02678	Pirin	Pirin. This family consists of Pirin proteins from both eukaryotes and prokaryotes. The function of Pirin is unknown but the gene coding for this protein is known to be expressed in all tissues in the human body although it is expressed most strongly in the liver and heart. Pirin is known to be a nuclear protein, exclusively localized within the nucleoplasma and predominantly concentrated within …	.	GO:0005634|nucleus;	.	K06911	K06911; uncharacterized protein
Phatr3_J43160	1122	701	1006	963.577	3627	1697	1245	2042.8	0.471693	-1.08408	7.05e-05	0.00259728	down	yes	chr1:2201047-2202519:-	gi|219111429|ref|XP_002177466.1|	2504	0	predicted protein [Phaeodactylum tricornutum CCAP 1055/1]	gi|219111428|ref|XM_002177430.1|	1473	0	Phaeodactylum tricornutum CCAP 1055/1 predicted protein, mRNA	.	.	.	.	.	.	.	.	pfam13535	ATP-grasp_4	ATP-grasp domain. This family includes a diverse set of enzymes that possess ATP-dependent carboxylate-amine ligase activity.	.	.	.	.	.
Phatr3_EG01704	190	94	150	146.888	430	296	264	311.354	0.471772	-1.08384	0.000682049	0.0139541	down	yes	chr3:1177958-1178701:-	gi|397614939|gb|EJK63108.1|	149	1e-08	hypothetical protein THAOC_16254 [Thalassiosira oceanica]	gi|209582831|gb|CP001142.1|	744	0	Phaeodactylum tricornutum CCAP 1055/1 chromosome 3, complete sequence	.	.	.	.	.	.	.	.	pfam05458	Siva	Cd27 binding protein (Siva). Siva binds to the CD27 cytoplasmic tail. It has a DD homology region, a box-B-like ring finger, and a zinc finger-like domain. Overexpression of Siva in various cell lines induces apoptosis, suggesting an important role for Siva in the CD27-transduced apoptotic pathway. Siva-1 binds to and inhibits BCL-X(L)-mediated protection against UV radiation-induced apoptosis. I…	.	.	.	.	.
Phatr3_J41031	1172	627	718	847.75	2143	1913	1616	1795.26	0.472216	-1.08248	2.96e-05	0.00137316	down	yes	chr27:187148-189221:+	gi|219129623|ref|XP_002184983.1|	2896	0	transport protein Sec61 alpha subunit [Phaeodactylum tricornutum CCAP 1055/1]	gi|219129622|ref|XM_002184947.1|	1680	0	Phaeodactylum tricornutum CCAP 1055/1 transport protein Sec61 alpha subunit (Sec61alpha), mRNA	Q54XK2	685	0	Protein transport protein Sec61 subunit alpha	YLR378c	503	2e-172	COG0201	pfam00344	SecY	SecY translocase.	GO:0031204|posttranslational protein targeting to membrane, translocation;	GO:0005783|endoplasmic reticulum;GO:0005789|endoplasmic reticulum membrane;GO:0016021|integral component of membrane;	GO:0015450|P-P-bond-hydrolysis-driven protein transmembrane transporter activity;	K10956	SEC61A; protein transport protein SEC61 subunit alpha
Phatr3_J49447	106	99	150	122.789	327	188	309	258.884	0.474302	-1.07612	0.00128815	0.022058	down	yes	chr22:273343-274275:-	gi|219128011|ref|XP_002184217.1|	1403	0	predicted protein [Phaeodactylum tricornutum CCAP 1055/1]	gi|219128010|ref|XM_002184181.1|	849	0	Phaeodactylum tricornutum CCAP 1055/1 predicted protein, mRNA	Q9M643	159	9e-45	Cycloeucalenol cycloisomerase	.	.	.	.	pfam14093	DUF4271	Domain of unknown function (DUF4271). This family of integral membrane proteins is functionally uncharacterized. This family of proteins is found in bacteria. Proteins in this family are typically between 221 and 326 amino acids in length.	.	GO:0016021|integral component of membrane;	GO:0047793|cycloeucalenol cycloisomerase activity;	.	.
Phatr3_J26802	7203	5018	7201	6642.02	18031	13062	13289	13984.4	0.47496	-1.07412	1.3e-06	0.000125685	down	yes	chr6:431497-431877:-	gi|219116815|ref|XP_002179202.1|	567	1e-72	histone H2A isoform 3a [Phaeodactylum tricornutum CCAP 1055/1]	gi|219117264|ref|XM_002179391.1|	381	0	Phaeodactylum tricornutum CCAP 1055/1 histone H2A isoform 3b (H2A-3b), mRNA	P40282	191	2e-61	Histone H2A	YBL003c	171	4e-54	COG5262	pfam00125	Histone	Core histone H2A/H2B/H3/H4.	.	GO:0000786|nucleosome;GO:0005634|nucleus;	GO:0003677|DNA binding;	.	.
Phatr3_J48825	1213	925	1191	1139.43	2944	2379	2250	2391.95	0.47636	-1.06987	3.58e-09	1.27e-06	down	yes	chr19:364663-366092:-	gi|219126458|ref|XP_002183474.1|	2403	0	predicted protein [Phaeodactylum tricornutum CCAP 1055/1]	gi|219126457|ref|XM_002183438.1|	1332	0	Phaeodactylum tricornutum CCAP 1055/1 predicted protein, mRNA	.	.	.	.	.	.	.	.	pfam02011	Glyco_hydro_48	Glycosyl hydrolase family 48. Members of this family are endoglucanase EC:3.2.1.4 and exoglucanase EC:3.2.1.91 enzymes that cleave cellulose or related substrate.	.	.	.	.	.
Phatr3_J50476	484	293	361	385.778	1155	797	624	809.744	0.476419	-1.0697	1.99e-05	0.00100401	down	yes	chr30:163805-165036:+	gi|219130480|ref|XP_002185392.1|	1528	0	predicted protein [Phaeodactylum tricornutum CCAP 1055/1]	gi|219130479|ref|XM_002185356.1|	1232	0	Phaeodactylum tricornutum CCAP 1055/1 predicted protein, mRNA	Q9N2J2	55.5	1e-07	Phospholipid hydroperoxide glutathione peroxidase, mitochondrial	XF1890	52.8	2e-07	COG0386	pfam15402	Spc7_N	N-terminus of kinetochore NMS complex subunit Spc7.	GO:0007275|multicellular organismal development;GO:0006979|response to oxidative stress;	GO:0005739|mitochondrion;	GO:0004602|glutathione peroxidase activity;GO:0047066|phospholipid-hydroperoxide glutathione peroxidase activity;	K05361	GPX4; phospholipid-hydroperoxide glutathione peroxidase [EC:1.11.1.12]
Phatr3_J51066	1037	629	813	841.357	2179	1576	1832	1761.42	0.477659	-1.06595	3.34e-07	4.62e-05	down	yes	chr13:696709-697167:+	gi|219122566|ref|XP_002181613.1|	722	2e-95	predicted protein [Phaeodactylum tricornutum CCAP 1055/1]	gi|219122565|ref|XM_002181577.1|	459	0	Phaeodactylum tricornutum CCAP 1055/1 predicted protein, mRNA	Q9SGA6	153	6e-46	40S ribosomal protein S19-1	SPBC649.02	130	7e-38	COG2238	pfam01090	Ribosomal_S19e	Ribosomal protein S19e.	GO:0006412|translation;	GO:0005618|cell wall;GO:0005829|cytosol;GO:0022626|cytosolic ribosome;GO:0022627|cytosolic small ribosomal subunit;GO:0009506|plasmodesma;	GO:0003735|structural constituent of ribosome;	K02966	RP-S19e, RPS19; small subunit ribosomal protein S19e
Phatr3_J54323	2719	1894	1998	2245.54	6276	4334	4266	4680.97	0.479716	-1.05975	1.3e-09	5.89e-07	down	yes	chr5:661830-662636:+	gi|219116054|ref|XP_002178822.1|	1180	3e-161	ubiquitin-like protein [Phaeodactylum tricornutum CCAP 1055/1]	gi|219116053|ref|XM_002178786.1|	807	0	Phaeodactylum tricornutum CCAP 1055/1 ubiquitin-like protein (sUbi), mRNA	P22589	74.7	9e-15	Polyubiquitin	YLL039c	71.6	2e-13	COG5272	pfam00240	ubiquitin	Ubiquitin family. This family contains a number of ubiquitin-like proteins: SUMO (smt3 homologue) Nedd8, Elongin B, Rub1, and Parkin. A number of them are thought to carry a distinctive five-residue motif termed the proteasome-interacting motif (PIM), which may have a biologically significant role in protein delivery to proteasomes and recruitment of proteasomes to transcription sites.	.	GO:0005737|cytoplasm;GO:0005634|nucleus;	.	.	.
Phatr3_J42566	7441	5329	6308	6502.92	17000	13174	12716	13533.9	0.48049	-1.05742	5.35e-09	1.74e-06	down	yes	chr1:449743-450812:+	gi|219109664|ref|XP_002176586.1|	911	1e-121	predicted protein [Phaeodactylum tricornutum CCAP 1055/1]	gi|219109663|ref|XM_002176550.1|	724	0	Phaeodactylum tricornutum CCAP 1055/1 predicted protein, mRNA	Q50KB1	139	2e-38	Protein disulfide-isomerase-like protein EhSep2	SPAC1F5.02	91.3	4e-20	COG0526	pfam00085	Thioredoxin	Thioredoxin. Thioredoxins are small enzymes that participate in redox reactions, via the reversible oxidation of an active centre disulfide bond. Some members with only the active site are not separated from the noise.	GO:0045454|cell redox homeostasis;GO:0006457|protein folding;	GO:0005783|endoplasmic reticulum;GO:0005788|endoplasmic reticulum lumen;	GO:0003756|protein disulfide isomerase activity;	.	.
Phatr3_J20508	497	612	505	556.872	1150	1144	1355	1158.94	0.4805	-1.05739	8.46e-07	9.32e-05	down	yes	chr9:391738-392876:+	gi|219119330|ref|XP_002180428.1|	1429	0	elongase delta 6 elongase [Phaeodactylum tricornutum CCAP 1055/1]	gi|219119329|ref|XM_002180392.1|	975	0	Phaeodactylum tricornutum CCAP 1055/1 elongase delta 6 elongase (ELO6b_2), mRNA	D4A612	124	2e-31	Elongation of very long chain fatty acids protein 2	.	.	.	.	pfam01151	ELO	GNS1/SUR4 family. Members of this family are involved in long chain fatty acid elongation systems that produce the 26-carbon precursors for ceramide and sphingolipid synthesis. Predicted to be integral membrane proteins, in eukaryotes they are probably located on the endoplasmic reticulum. Yeast ELO3 affects plasma membrane H+-ATPase activity, and may act on a glucose-signaling pathway that contr…	GO:0034626|fatty acid elongation, polyunsaturated fatty acid;GO:0006636|unsaturated fatty acid biosynthetic process;GO:0042761|very long-chain fatty acid biosynthetic process;	GO:0005789|endoplasmic reticulum membrane;GO:0016021|integral component of membrane;	GO:0009922|fatty acid elongase activity;	K10205	ELOVL2; elongation of very long chain fatty acids protein 2 [EC:2.3.1.199]
Phatr3_J3046	552	478	472	513.628	1533	803	1075	1067.79	0.481018	-1.05584	4.06e-06	0.000288406	down	yes	chr6:413569-415271:-	gi|219117253|ref|XP_002179421.1|	1604	0	predicted protein [Phaeodactylum tricornutum CCAP 1055/1]	gi|219117252|ref|XM_002179385.1|	942	0	Phaeodactylum tricornutum CCAP 1055/1 predicted protein, mRNA	Q5VRB2	268	3e-83	Probable sodium/metabolite cotransporter BASS2, chloroplastic	STM4195	177	4e-50	COG0385	pfam01758	SBF	Sodium Bile acid symporter family. This family consists of Na+/bile acid co-transporters. These transmembrane proteins function in the liver in the uptake of bile acids from portal blood plasma a process mediated by the co-transport of Na+. Also in the family is ARC3 from S. cerevisiae, a putative transmembrane protein involved in resistance to arsenic compounds.	GO:0019761|glucosinolate biosynthetic process;GO:0000023|maltose metabolic process;GO:0006849|plasma membrane pyruvate transport;GO:0043085|positive regulation of catalytic activity;GO:0019252|starch biosynthetic process;	GO:0009941|chloroplast envelope;GO:0009534|chloroplast thylakoid;GO:0016021|integral component of membrane;	GO:0050833|pyruvate transmembrane transporter activity;GO:0015293|symporter activity;	K03453	TC.BASS; bile acid:Na+ symporter, BASS family
Phatr3_J43152	4182	2855	3389	3547.65	10489	6763	6217	7369.53	0.481394	-1.05471	1.05e-08	3e-06	down	yes	chr1:2173528-2174226:-	gi|219111421|ref|XP_002177462.1|	695	3e-91	predicted protein [Phaeodactylum tricornutum CCAP 1055/1]	gi|219111420|ref|XM_002177426.1|	432	0	Phaeodactylum tricornutum CCAP 1055/1 predicted protein, mRNA	P54985	224	8e-74	Peptidyl-prolyl cis-trans isomerase	SPBC28F2.03	199	1e-64	COG0652	pfam00160	Pro_isomerase	Cyclophilin type peptidyl-prolyl cis-trans isomerase/CLD. The peptidyl-prolyl cis-trans isomerases, also known as cyclophilins, share this domain of about 109 amino acids. Cyclophilins have been found in all organisms studied so far and catalyse peptidyl-prolyl isomerization during which the peptide bond preceding proline (the peptidyl-prolyl bond) is stabilized in the cis conformation. Mammalian…	GO:0006457|protein folding;	GO:0005737|cytoplasm;	GO:0042277|peptide binding;GO:0003755|peptidyl-prolyl cis-trans isomerase activity;	.	.
Phatr3_J49985	450	355	163	325.679	926	656	558	673.39	0.483642	-1.04799	0.00246873	0.0342478	down	yes	chr26:38424-39941:-	gi|219129405|ref|XP_002184880.1|	2089	0	predicted protein [Phaeodactylum tricornutum CCAP 1055/1]	gi|219129404|ref|XM_002184844.1|	1518	0	Phaeodactylum tricornutum CCAP 1055/1 predicted protein, mRNA	.	.	.	.	.	.	.	.	pfam01490	Aa_trans	Transmembrane amino acid transporter protein. This transmembrane region is found in many amino acid transporters including UNC-47 and MTR. UNC-47 encodes a vesicular amino butyric acid (GABA) transporter, (VGAT). UNC-47 is predicted to have 10 transmembrane domains. MTR is a N system amino acid transporter system protein involved in methyltryptophan resistance. Other members of this family includ…	.	.	.	.	.
Phatr3_J14208	391	249	214	287.876	692	540	647	593.544	0.485011	-1.04391	0.000100416	0.00335596	down	yes	chr14:90772-92009:-	gi|219123366|ref|XP_002181997.1|	1256	3e-171	predicted protein [Phaeodactylum tricornutum CCAP 1055/1]	gi|219123365|ref|XM_002181961.1|	750	0	Phaeodactylum tricornutum CCAP 1055/1 predicted protein, mRNA	Q39208	168	2e-47	Delta(7)-sterol-C5(6)-desaturase 1	SPAC1687.16c	75.5	1e-14	COG3000	pfam04116	FA_hydroxylase	Fatty acid hydroxylase superfamily. This superfamily includes fatty acid and carotene hydroxylases and sterol desaturases. Beta-carotene hydroxylase is involved in zeaxanthin synthesis by hydroxylating beta-carotene, but the enzyme may be involved in other pathways. This family includes C-5 sterol desaturase and C-4 sterol methyl oxidase. Members of this family are involved in cholesterol biosynt…	GO:0006633|fatty acid biosynthetic process;GO:0016126|sterol biosynthetic process;	GO:0005789|endoplasmic reticulum membrane;GO:0016021|integral component of membrane;	GO:0005506|iron ion binding;GO:0050046|lathosterol oxidase activity;	K00227	SC5DL, ERG3; delta7-sterol 5-desaturase [EC:1.14.19.20]
Phatr3_J54105	550	276	465	437.788	1106	790	966	902.252	0.485217	-1.0433	0.000182834	0.00545904	down	yes	chr2:801064-801951:+	gi|219111877|ref|XP_002177690.1|	1383	0	predicted protein [Phaeodactylum tricornutum CCAP 1055/1]	gi|219111876|ref|XM_002177654.1|	888	0	Phaeodactylum tricornutum CCAP 1055/1 predicted protein, mRNA	.	.	.	.	.	.	.	.	pfam13468	Glyoxalase_3	Glyoxalase-like domain. This domain is related to the Glyoxalase domain pfam00903.	.	.	.	.	.
Phatr3_J44273	176	145	186	173.999	489	303	347	357.706	0.48643	-1.0397	0.000417086	0.00989234	down	yes	chr4:87476-88063:-	gi|219115259|ref|XP_002178425.1|	1034	2e-140	predicted protein [Phaeodactylum tricornutum CCAP 1055/1]	gi|219115258|ref|XM_002178389.1|	588	0	Phaeodactylum tricornutum CCAP 1055/1 predicted protein, mRNA	.	.	.	.	.	.	.	.	pfam07386	DUF1499	Protein of unknown function (DUF1499). This family consists of several hypothetical bacterial and plant proteins of around 125 residues in length. The function of this family is unknown.	.	.	.	.	.
Phatr3_Jdraft1699	1455	886	1077	1158.6	3209	2484	1833	2372.38	0.48837	-1.03395	4.15e-06	0.000292124	down	yes	chrbd_32x35:56534-58179:+	gi|219114357|ref|XP_002176349.1|	1898	0	predicted protein [Phaeodactylum tricornutum CCAP 1055/1]	gi|219114356|ref|XM_002176313.1|	1546	0	Phaeodactylum tricornutum CCAP 1055/1 predicted protein, mRNA	.	.	.	.	.	.	.	.	pfam04832	SOUL	SOUL heme-binding protein. This family represents a group of putative heme-binding proteins. Our family includes archaeal and bacterial homologues.	.	.	.	.	.
Phatr3_EG02612	217	273	217	243.955	664	491	429	499.041	0.488848	-1.03254	6.95e-05	0.00258441	down	yes	chr30:130384-131043:-	.	.	.	.	.	.	.	.	.	.	.	.	.	.	.	.	pfam00487	FA_desaturase	Fatty acid desaturase.	.	.	.	.	.
Phatr3_J43941	235	218	154	206.831	395	451	481	422.621	0.4894	-1.03091	0.000289034	0.00761288	down	yes	chr3:487217-488383:-	gi|219113549|ref|XP_002186358.1|	1949	0	predicted protein [Phaeodactylum tricornutum CCAP 1055/1]	gi|219113548|ref|XM_002186322.1|	1167	0	Phaeodactylum tricornutum CCAP 1055/1 chromosome 3 predicted protein (PHATR_43941) mRNA, complete cds	.	.	.	.	.	.	.	.	pfam07588	DUF1554	Protein of unknown function (DUF1554). A family of proteins identified in Leptospira interrogans.	.	.	.	.	.
Phatr3_J48381	635	401	522	529.675	1433	1057	943	1081.59	0.489717	-1.02998	1.04e-06	0.000106574	down	yes	chr17:286144-288411:+	gi|219125063|ref|XP_002182808.1|	3698	0	predicted protein [Phaeodactylum tricornutum CCAP 1055/1]	gi|219125062|ref|XM_002182772.1|	2148	0	Phaeodactylum tricornutum CCAP 1055/1 predicted protein, mRNA	Q6DIF4	255	3e-73	WD repeat-containing protein 1	.	.	.	.	pfam00400	WD40	WD domain, G-beta repeat.	GO:0030043|actin filament fragmentation;	GO:0005884|actin filament;GO:0005737|cytoplasm;GO:0005634|nucleus;GO:0005886|plasma membrane;	GO:0003779|actin binding;	.	.
Phatr3_EG01423	484	376	245	373.504	982	745	679	758.636	0.492337	-1.02228	0.000179029	0.00538645	down	yes	chr6:395219-395624:-	gi|585110073|gb|EWM27784.1|	150	6e-11	NADH-ubiquinone reductase complex 1 MLRQ subunit [Nannochloropsis gaditana]	.	.	.	.	.	.	.	.	.	.	.	.	pfam06522	B12D	NADH-ubiquinone reductase complex 1 MLRQ subunit. The MLRQ subunit of mitochondrial NADH-ubiquinone reductase complex I is nuclear and is found in plants, insects, fungi and higher metazoans. It appears to act within the membrane and, in mammals, is highly expressed in muscle and neural tissue, indicative of a role in ATP generation.	.	.	.	.	.
Phatr3_J15371	603	342	389	450.268	1405	723	795	913.439	0.492937	-1.02052	0.000441795	0.0104035	down	yes	chr19:40264-41113:+	gi|219126047|ref|XP_002183277.1|	652	2e-83	predicted protein [Phaeodactylum tricornutum CCAP 1055/1]	gi|219126046|ref|XM_002183241.1|	426	0	Phaeodactylum tricornutum CCAP 1055/1 predicted protein, mRNA	.	.	.	.	.	.	.	.	pfam03703	bPH_2	Bacterial PH domain. Domain found in uncharacterized family of membrane proteins. 1-3 copies found in each protein, with each copy flanked by transmembrane helices. Members of this family have a PH domain like structure.	.	.	.	.	.
Phatr3_J49718	1275	642	815	920.138	2588	1656	1697	1866.19	0.493057	-1.02017	0.000290418	0.00761288	down	yes	chr24:47057-48349:+	gi|219128559|ref|XP_002184477.1|	1827	0	predicted protein [Phaeodactylum tricornutum CCAP 1055/1]	gi|219128558|ref|XM_002184441.1|	1293	0	Phaeodactylum tricornutum CCAP 1055/1 predicted protein, mRNA	.	.	.	.	.	.	.	.	pfam09980	DUF2214	Predicted membrane protein (DUF2214). This domain, found in various hypothetical bacterial proteins, has no known function.	.	.	.	.	.
Phatr3_J28348	267	167	177	206.701	425	316	582	418.301	0.494145	-1.01699	0.00104349	0.0189528	down	yes	chr12:33123-33998:-	gi|219121888|ref|XP_002181289.1|	1167	3e-160	predicted protein [Phaeodactylum tricornutum CCAP 1055/1]	gi|219121887|ref|XM_002181253.1|	720	0	Phaeodactylum tricornutum CCAP 1055/1 predicted protein (hDer1-1), mRNA	Q8BNI4	207	1e-64	Derlin-2	ECU11g1920	101	3e-24	COG5291	pfam04511	DER1	Der1-like family. The endoplasmic reticulum (ER) of the yeast Saccharomyces cerevisiae contains of proteolytic system able to selectively degrade misfolded lumenal secretory proteins. For examination of the components involved in this degradation process, mutants were isolated. They could be divided into four complementation groups. The mutations led to stabilisation of two different substrates f…	GO:0030968|endoplasmic reticulum unfolded protein response;GO:0030433|ER-associated ubiquitin-dependent protein catabolic process;GO:1904153|negative regulation of retrograde protein transport, ER to cytosol;GO:0030307|positive regulation of cell growth;GO:0008284|positive regulation of cell proliferation;GO:0030970|retrograde protein transport, ER to cytosol;GO:0001967|suckling behavior;	GO:0005769|early endosome;GO:0005783|endoplasmic reticulum;GO:0030176|integral component of endoplasmic reticulum membrane;GO:0005770|late endosome;GO:0016020|membrane;	.	K13989	DERL2_3; Derlin-2/3
Phatr3_J19699	198	203	119	177.312	535	338	271	358.804	0.494176	-1.0169	0.00141275	0.0235073	down	yes	chr6:502381-503892:+	gi|219116867|ref|XP_002179228.1|	2645	0	1-aminocyclopropane-1-carboxylate synthase [Phaeodactylum tricornutum CCAP 1055/1]	gi|219116866|ref|XM_002179192.1|	1512	0	Phaeodactylum tricornutum CCAP 1055/1 1-aminocyclopropane-1-carboxylate synthase, mRNA	Q9S9U6	208	3e-59	1-aminocyclopropane-1-carboxylate synthase 11	YJL060w	81.3	1e-15	COG0436	pfam00155	Aminotran_1_2	Aminotransferase class I and II.	GO:0042218|1-aminocyclopropane-1-carboxylate biosynthetic process;GO:0009693|ethylene biosynthetic process;GO:0009835|fruit ripening;	.	GO:0016847|1-aminocyclopropane-1-carboxylate synthase activity;GO:0030170|pyridoxal phosphate binding;	K01762	ACS; 1-aminocyclopropane-1-carboxylate synthase [EC:4.4.1.14]
Phatr3_J11922	456	231	349	350.478	676	771	776	707.901	0.495095	-1.01422	0.000314135	0.00801624	down	yes	chr7:552215-553298:+	gi|219117762|ref|XP_002179670.1|	1801	0	predicted protein [Phaeodactylum tricornutum CCAP 1055/1]	gi|219117761|ref|XM_002179634.1|	1017	0	Phaeodactylum tricornutum CCAP 1055/1 predicted protein (RFC5), mRNA	P40937	367	3e-124	Replication factor C subunit 5	YNL290w	303	2e-99	COG0470	pfam13177	DNA_pol3_delta2	DNA polymerase III, delta subunit. DNA polymerase III, delta subunit (EC 2.7.7.7) is required for, along with delta' subunit, the assembly of the processivity factor beta(2) onto primed DNA in the DNA polymerase III holoenzyme-catalysed reaction. The delta subunit is also known as HolA.	GO:0006284|base-excision repair;GO:0042769|DNA damage response, detection of DNA damage;GO:0006281|DNA repair;GO:0006260|DNA replication;GO:0006271|DNA strand elongation involved in DNA replication;GO:0006261|DNA-dependent DNA replication;GO:0070987|error-free translesion synthesis;GO:0042276|error-prone translesion synthesis;GO:0000278|mitotic cell cycle;GO:0006289|nucleotide-excision repair;GO:…	GO:0005663|DNA replication factor C complex;GO:0005654|nucleoplasm;	GO:0005524|ATP binding;GO:0003677|DNA binding;GO:0019899|enzyme binding;	K10756	RFC3_5; replication factor C subunit 3/5
Phatr3_J20948	611	413	370	471.379	1606	641	814	951.339	0.49549	-1.01307	9.95e-05	0.0033438	down	yes	chr11:94151-94663:-	gi|219121183|ref|XP_002185820.1|	545	4e-70	predicted protein [Phaeodactylum tricornutum CCAP 1055/1]	gi|219121182|ref|XM_002185784.1|	315	9e-164	Phaeodactylum tricornutum CCAP 1055/1 chromosome 11 predicted protein (PHATR_20948) mRNA, complete cds	Q52V08	157	4e-49	Cytochrome c	YJR048w	149	4e-46	COG3474	pfam00034	Cytochrom_C	Cytochrome c. The Pfam entry does not include all Prosite members. The cytochrome 556 and cytochrome c' families are not included. All these are now in a new clan together. The C-terminus of DUF989, pfam06181, has now been merged into this family.	GO:0006915|apoptotic process;GO:0055114|oxidation-reduction process;	GO:0005758|mitochondrial intermembrane space;GO:0070469|respiratory chain;	GO:0009055|electron carrier activity;GO:0020037|heme binding;GO:0046872|metal ion binding;	.	.
Phatr3_J36485	245	155	195	202.139	428	368	492	407.931	0.495523	-1.01298	0.000409887	0.00978075	down	yes	chr10:572929-573350:+	gi|219120232|ref|XP_002180859.1|	578	8e-75	predicted protein [Phaeodactylum tricornutum CCAP 1055/1]	gi|219120231|ref|XM_002180823.1|	339	4e-177	Phaeodactylum tricornutum CCAP 1055/1 predicted protein, mRNA	.	.	.	.	.	.	.	.	pfam06825	HSBP1	Heat shock factor binding protein 1. Heat shock factor binding protein 1 (HSBP1) appears to be a negative regulator of the heat shock response.	.	.	.	.	.
Phatr3_J32411	152	144	98	134.273	413	244	208	270.896	0.495664	-1.01257	0.00388268	0.046247	down	yes	chr1:2417288-2417887:-	gi|219111521|ref|XP_002177512.1|	971	1e-131	predicted protein [Phaeodactylum tricornutum CCAP 1055/1]	gi|219111520|ref|XM_002177476.1|	600	0	Phaeodactylum tricornutum CCAP 1055/1 predicted protein, mRNA	.	.	.	.	.	.	.	.	pfam12472	DUF3693	Phage related protein. This domain family is found in bacteria and viruses, and is approximately 60 amino acids in length.	.	.	.	.	.
Phatr3_J19188	1705	1500	1371	1563.39	3945	3239	2794	3151.79	0.496033	-1.01149	1.07e-08	3e-06	down	yes	chr4:1164422-1165734:-	gi|219115715|ref|XP_002178653.1|	2136	0	uroporphyrinogen decarboxylase [Phaeodactylum tricornutum CCAP 1055/1]	gi|219115714|ref|XM_002178617.1|	1230	0	Phaeodactylum tricornutum CCAP 1055/1 uroporphyrinogen decarboxylase (HemE_2), mRNA	B1XIF6	428	5e-147	Uroporphyrinogen decarboxylase	all3909	407	6e-139	COG0407	pfam01208	URO-D	Uroporphyrinogen decarboxylase (URO-D).	GO:0006782|protoporphyrinogen IX biosynthetic process;	GO:0005737|cytoplasm;	GO:0004853|uroporphyrinogen decarboxylase activity;	K01599	hemE, UROD; uroporphyrinogen decarboxylase [EC:4.1.1.37]
Phatr3_J49287	95345	62016	56109	72091	237057	123597	104712	145253	0.496314	-1.01067	0.00149179	0.024273	down	yes	chr21:471458-476413:+	gi|219127313|ref|XP_002183882.1|	6043	0	predicted protein [Phaeodactylum tricornutum CCAP 1055/1]	gi|219127312|ref|XM_002183846.1|	3630	0	Phaeodactylum tricornutum CCAP 1055/1 predicted protein, mRNA	.	.	.	.	.	.	.	.	pfam01408	GFO_IDH_MocA	Oxidoreductase family, NAD-binding Rossmann fold. This family of enzymes utilize NADP or NAD. This family is called the GFO/IDH/MOCA family in swiss-prot.	.	.	.	.	.
Phatr3_J30690	6768	4434	3701	5026.4	16340	9228	6794	10115.4	0.496907	-1.00895	0.00147522	0.024137	down	yes	chr25:134967-136142:+	gi|219128931|ref|XP_002184654.1|	1917	0	predicted protein [Phaeodactylum tricornutum CCAP 1055/1]	gi|219128930|ref|XM_002184618.1|	1176	0	Phaeodactylum tricornutum CCAP 1055/1 predicted protein, mRNA	J9RYI6	274	5e-86	Divinyl chlorophyllide a 8-vinyl-reductase, chloroplastic	all5305	75.1	2e-14	COG0702	pfam13460	NAD_binding_10	NADH(P)-binding.	GO:0015995|chlorophyll biosynthetic process;	GO:0009507|chloroplast;	GO:0033728|divinyl chlorophyllide a 8-vinyl-reductase activity;	K19073	DVR; divinyl chlorophyllide a 8-vinyl-reductase [EC:1.3.1.75]
Phatr3_J34876	150	174	184	175.691	580	292	261	353.417	0.497121	-1.00833	0.00243569	0.0339899	down	yes	chr6:571697-572461:+	gi|219116895|ref|XP_002179242.1|	899	5e-119	predicted protein [Phaeodactylum tricornutum CCAP 1055/1]	gi|219116894|ref|XM_002179206.1|	765	0	Phaeodactylum tricornutum CCAP 1055/1 predicted protein, mRNA	.	.	.	.	.	.	.	.	pfam07256	DUF1435	Protein of unknown function (DUF1435). This family consists of several hypothetical Enterobacterial proteins of around 80 residues in length. The function of this family is unknown.	.	.	.	.	.
Phatr3_EG01449	531	365	239	381.857	1006	679	756	768.118	0.497134	-1.00829	0.00064526	0.0133642	down	yes	chrbd_32x35:21657-21989:-	.	.	.	.	.	.	.	.	.	.	.	.	.	.	.	.	pfam10977	DUF2797	Protein of unknown function (DUF2797). This family of proteins has no known function.	.	.	.	.	.
Phatr3_J34859	305	466	455	426.983	1197	653	887	857.744	0.497798	-1.00637	0.00107226	0.0194361	down	yes	chr6:533099-533542:+	gi|219116877|ref|XP_002179233.1|	775	1e-103	predicted protein [Phaeodactylum tricornutum CCAP 1055/1]	gi|219116876|ref|XM_002179197.1|	444	0	Phaeodactylum tricornutum CCAP 1055/1 predicted protein, mRNA	.	.	.	.	.	.	.	.	pfam00903	Glyoxalase	Glyoxalase/Bleomycin resistance protein/Dioxygenase superfamily.	.	.	.	.	.
Phatr3_J19615	827	544	440	610.535	1532	1208	1137	1223.79	0.498887	-1.00321	8.13e-05	0.00289731	down	yes	chr6:272001-272366:+	gi|219116753|ref|XP_002179171.1|	603	2e-78	predicted protein [Phaeodactylum tricornutum CCAP 1055/1]	gi|219116752|ref|XM_002179135.1|	366	0	Phaeodactylum tricornutum CCAP 1055/1 predicted protein, mRNA	P17078	129	3e-37	60S ribosomal protein L35	YDL191w	112	2e-31	COG0255	pfam00831	Ribosomal_L29	Ribosomal L29 protein.	GO:0000463|maturation of LSU-rRNA from tricistronic rRNA transcript (SSU-rRNA, 5.8S rRNA, LSU-rRNA);GO:0006412|translation;	GO:0022625|cytosolic large ribosomal subunit;	GO:0003729|mRNA binding;GO:0003735|structural constituent of ribosome;	K02918	RP-L35e, RPL35; large subunit ribosomal protein L35e
Phatr3_J49523	995	685	751	826.035	2255	1643	1355	1653.95	0.499433	-1.00164	7.93e-07	9.24e-05	down	yes	chr22:503291-505302:-	gi|219128111|ref|XP_002184265.1|	3008	0	predicted protein [Phaeodactylum tricornutum CCAP 1055/1]	gi|219128110|ref|XM_002184229.1|	1755	0	Phaeodactylum tricornutum CCAP 1055/1 predicted protein, mRNA	Q9ZW86	88.2	7e-18	Prolyl 4-hydroxylase 1	.	.	.	.	pfam13640	2OG-FeII_Oxy_3	2OG-Fe(II) oxygenase superfamily. This family contains members of the 2-oxoglutarate (2OG) and Fe(II)-dependent oxygenase superfamily.	GO:0018401|peptidyl-proline hydroxylation to 4-hydroxy-L-proline;	GO:0005788|endoplasmic reticulum lumen;GO:0005794|Golgi apparatus;	GO:0005506|iron ion binding;GO:0031418|L-ascorbic acid binding;GO:0004656|procollagen-proline 4-dioxygenase activity;	K00472	E1.14.11.2; prolyl 4-hydroxylase [EC:1.14.11.2]
Phatr3_EG01582	842	679	599	721.491	2817	878	970	1439.3	0.50128	-0.99631	2.37e-05	0.00114369	down	yes	chr4:1101065-1101586:-	gi|301121196|ref|XP_002908325.1|	121	7e-07	hypothetical protein PITG_01705 [Phytophthora infestans T30-4]	.	.	.	.	.	.	.	.	.	.	.	.	pfam02322	Cyto_ox_2	Cytochrome oxidase subunit II. This Family consists of cytochrome bd type terminal oxidases that catalyses Quinol dependent, Na+ independent oxygen uptake. Members of this family are integral membrane proteins andi contain a protohaem IX centre B558. One member of the family is implicated in having an important role in micro-aerobic nitrogen fixation in the enteric bacterium Klebsiella pneumoniae.	.	.	.	.	.
Phatr3_J42398	5391	3444	3484	4166.83	11605	6887	7971	8302.3	0.501888	-0.994562	6.65e-06	0.000423093	down	yes	chr31:103612-104842:-	gi|219130751|ref|XP_002185521.1|	1724	0	predicted protein [Phaeodactylum tricornutum CCAP 1055/1]	gi|219130750|ref|XM_002185485.1|	1038	0	Phaeodactylum tricornutum CCAP 1055/1 predicted protein (MDH), mRNA	P83373	365	2e-123	Malate dehydrogenase, mitochondrial	STM3359	315	9e-105	COG0039	pfam00056	Ldh_1_N	lactate/malate dehydrogenase, NAD binding domain. L-lactate dehydrogenases are metabolic enzymes which catalyse the conversion of L-lactate to pyruvate, the last step in anaerobic glycolysis. L-2-hydroxyisocaproate dehydrogenases are also members of the family. Malate dehydrogenases catalyse the interconversion of malate to oxaloacetate. The enzyme participates in the citric acid cycle. L-lactate…	GO:0005975|carbohydrate metabolic process;GO:0006108|malate metabolic process;GO:0006099|tricarboxylic acid cycle;	GO:0005759|mitochondrial matrix;	GO:0030060|L-malate dehydrogenase activity;	.	.
Phatr3_J46858	691	577	354	549.239	1535	981	961	1091.91	0.503007	-0.991349	0.000543595	0.0118093	down	yes	chr11:639244-640027:-	gi|219121395|ref|XP_002185922.1|	772	7e-103	predicted protein [Phaeodactylum tricornutum CCAP 1055/1]	gi|219121394|ref|XM_002185886.1|	480	0	Phaeodactylum tricornutum CCAP 1055/1 chromosome 11 predicted protein (PHATR_46858) mRNA, complete cds	.	.	.	.	.	.	.	.	pfam10785	NADH-u_ox-rdase	NADH-ubiquinone oxidoreductase complex I, 21 kDa subunit. This family is the N-terminal domain of NADH-ubiquinone oxidoreductase 21 kDa subunits from fungi, lower metazoa and plants.	.	.	.	.	.
Phatr3_J36981	4628	2539	3023	3438.51	6485	7296	7670	6829.38	0.503487	-0.989973	8.27e-05	0.00293033	down	yes	chr11:804083-804667:+	gi|219121113|ref|XP_002185787.1|	809	2e-107	heat shock protein Hsp20 [Phaeodactylum tricornutum CCAP 1055/1]	gi|209582462|gb|CP001141.1|	585	0	Phaeodactylum tricornutum CCAP 1055/1 chromosome 11, complete sequence	.	.	.	.	mll2257	50.8	2e-07	COG0071	pfam00011	HSP20	Hsp20/alpha crystallin family.	.	.	.	.	.
Phatr3_EG02192	7554	5611	5073	6190.6	19058	10775	9406	12275.9	0.50429	-0.987674	6.32e-07	7.58e-05	down	yes	chr1:250849-251253:-	gi|219110593|ref|XP_002177048.1|	683	2e-86	predicted protein [Phaeodactylum tricornutum CCAP 1055/1]	gi|219110592|ref|XM_002177012.1|	388	0	Phaeodactylum tricornutum CCAP 1055/1 predicted protein, mRNA	.	.	.	.	.	.	.	.	pfam03772	Competence	Competence protein. Members of this family are integral membrane proteins with 6 predicted transmembrane helices. Some members of this family have been shown to be essential for bacterial competence in uptake of extracellular DNA. These proteins may transport DNA across the cell membrane. These proteins contain a highly conserved motif in the amino terminal transmembrane region that has two histi…	.	.	.	.	.
Phatr3_J44899	896	486	449	614.209	1575	1111	1181	1217.9	0.504319	-0.987591	0.000488397	0.0110703	down	yes	chr5:586362-587460:+	gi|219116028|ref|XP_002178809.1|	1292	1e-176	predicted protein [Phaeodactylum tricornutum CCAP 1055/1]	gi|219116027|ref|XM_002178773.1|	1017	0	Phaeodactylum tricornutum CCAP 1055/1 predicted protein, mRNA	O49668	63.2	3e-10	Protein PAM68, chloroplastic	.	.	.	.	pfam11947	DUF3464	Protein of unknown function (DUF3464). This family of proteins are functionally uncharacterized. This protein is found in bacteria and eukaryotes. Proteins in this family are typically between 137 to 196 amino acids in length.	GO:0015979|photosynthesis;	GO:0009507|chloroplast;GO:0009535|chloroplast thylakoid membrane;GO:0016021|integral component of membrane;GO:0009523|photosystem II;	.	.	.
Phatr3_J20227	821	566	985	814.574	1740	1508	1852	1615.04	0.504366	-0.987456	0.000273438	0.0074118	down	yes	chr8:358126-359061:+	gi|219118504|ref|XP_002180023.1|	1675	0	regulatory proteasome non-atpase subunit 11 [Phaeodactylum tricornutum CCAP 1055/1]	gi|219118503|ref|XM_002179987.1|	936	0	Phaeodactylum tricornutum CCAP 1055/1 regulatory proteasome non-atpase subunit 11 (RPN11), mRNA	Q9V3H2	428	4e-149	26S proteasome non-ATPase regulatory subunit 14	SPAC31G5.13	391	5e-135	COG1310	pfam01398	JAB	JAB1/Mov34/MPN/PAD-1 ubiquitin protease. Members of this family are found in proteasome regulatory subunits, eukaryotic initiation factor 3 (eIF3) subunits and regulators of transcription factors. This family is also known as the MPN domain and PAD-1-like domain, JABP1 domain or JAMM domain. These are metalloenzymes that function as the ubiquitin isopeptidase/ deubiquitinase in the ubiquitin-base…	GO:0043161|proteasome-mediated ubiquitin-dependent protein catabolic process;GO:0016579|protein deubiquitination;	GO:0005875|microtubule associated complex;GO:0000502|proteasome complex;GO:0005838|proteasome regulatory particle;GO:0008541|proteasome regulatory particle, lid subcomplex;	GO:0046872|metal ion binding;GO:0008237|metallopeptidase activity;GO:0004843|ubiquitin-specific protease activity;	K03030	PSMD14, RPN11, POH1; 26S proteasome regulatory subunit N11
Phatr3_J47062	796	847	998	912.694	2165	1807	1745	1807.3	0.505005	-0.98563	6.13e-06	0.000394913	down	yes	chr12:309392-310574:+	gi|219121658|ref|XP_002181179.1|	1975	0	predicted protein [Phaeodactylum tricornutum CCAP 1055/1]	gi|219121657|ref|XM_002181143.1|	1183	0	Phaeodactylum tricornutum CCAP 1055/1 predicted protein, mRNA	.	.	.	.	.	.	.	.	pfam10158	LOH1CR12	tumor suppressor protein. This is a region of 130 amino acids that is the most conserved region of hypothetical proteins involved in loss of heterozygosity and thus tumor suppression. The exact function is not known.	.	.	.	.	.
Phatr3_J49120	3019	2406	2686	2772.17	6446	5363	5527	5481.22	0.505757	-0.983483	1.39e-08	3.64e-06	down	yes	chr20:653898-654824:-	gi|219127112|ref|XP_002183787.1|	920	3e-122	predicted protein [Phaeodactylum tricornutum CCAP 1055/1]	gi|219127111|ref|XM_002183751.1|	765	0	Phaeodactylum tricornutum CCAP 1055/1 predicted protein, mRNA	.	.	.	.	.	.	.	.	pfam13499	EF-hand_7	EF-hand domain pair.	.	.	.	.	.
Phatr3_J37532	360	174	263	269.132	653	570	459	532.001	0.505887	-0.983113	0.00102281	0.0187419	down	yes	chr13:359674-360687:-	gi|219122765|ref|XP_002181710.1|	1638	0	predicted protein [Phaeodactylum tricornutum CCAP 1055/1]	gi|219122764|ref|XM_002181674.1|	969	0	Phaeodactylum tricornutum CCAP 1055/1 predicted protein, mRNA	.	.	.	.	.	.	.	.	pfam03364	Polyketide_cyc	Polyketide cyclase / dehydrase and lipid transport. This family contains polyketide cylcases/dehydrases which are enzymes involved in polyketide synthesis. The family also includes proteins which are involved in the binding/transport of lipids.	.	.	.	.	.
Phatr3_EG01012	493	305	444	423.02	1126	684	847	834.398	0.506977	-0.980008	1.97e-05	0.00100127	down	yes	chr7:462279-462853:+	gi|219118138|ref|XP_002179850.1|	472	9e-53	predicted protein [Phaeodactylum tricornutum CCAP 1055/1]	gi|219118137|ref|XM_002179814.1|	266	2e-136	Phaeodactylum tricornutum CCAP 1055/1 predicted protein, mRNA	B1XIH9	76.6	2e-17	50S ribosomal protein L28	ssr1604	71.6	4e-16	COG0227	pfam00830	Ribosomal_L28	Ribosomal L28 family. The ribosomal 28 family includes L28 proteins from bacteria and chloroplasts. The L24 protein from yeast also contains a region of similarity to prokaryotic L28 proteins. L24 from yeast is also found in the large ribosomal subunit	GO:0006412|translation;	GO:0005840|ribosome;	GO:0003735|structural constituent of ribosome;	K02902	RP-L28, MRPL28, rpmB; large subunit ribosomal protein L28
Phatr3_J3639	6000	3677	3211	4339.25	12961	7372	6994	8554.42	0.507253	-0.979223	0.00221471	0.0317731	down	yes	chr11:65374-66878:+	gi|219120773|ref|XP_002185618.1|	1861	0	myo-inositol 2-dehydrogenase putative [Phaeodactylum tricornutum CCAP 1055/1]	gi|209582462|gb|CP001141.1|	1110	0	Phaeodactylum tricornutum CCAP 1055/1 chromosome 11, complete sequence	O05389	270	1e-84	Uncharacterized oxidoreductase YrbE	BS_yrbE	270	3e-85	COG0673	pfam01408	GFO_IDH_MocA	Oxidoreductase family, NAD-binding Rossmann fold. This family of enzymes utilize NADP or NAD. This family is called the GFO/IDH/MOCA family in swiss-prot.	.	.	GO:0016491|oxidoreductase activity;	K00010	iolG; myo-inositol 2-dehydrogenase / D-chiro-inositol 1-dehydrogenase [EC:1.1.1.18 1.1.1.369]
Phatr3_J54257	1363	1015	1290	1254.02	2255	2425	3088	2471.61	0.50737	-0.978891	1.69e-07	2.82e-05	down	yes	chr4:900814-902073:-	gi|219115605|ref|XP_002178598.1|	2088	0	predicted protein [Phaeodactylum tricornutum CCAP 1055/1]	gi|219115604|ref|XM_002178562.1|	1260	0	Phaeodactylum tricornutum CCAP 1055/1 predicted protein, mRNA	B8B4D0	55.5	3e-07	SPX domain-containing protein 1	lin1076	50.4	8e-07	COG0615	pfam03105	SPX	SPX domain. We have named this region the SPX domain after (SYG1, Pho81 and XPR1). This 180 residue length domain is found at the amino terminus of a variety of proteins. In the yeast protein SYG1, the N-terminus directly binds to the G- protein beta subunit and inhibits transduction of the mating pheromone signal. This finding suggests that all the members of this family are involved in G-protei…	GO:0016036|cellular response to phosphate starvation;	GO:0005634|nucleus;	.	.	.
Phatr3_J32786	386	462	238	371.691	1040	673	613	730.426	0.508868	-0.974636	0.00331459	0.0417763	down	yes	chr2:802486-804468:+	gi|219111879|ref|XP_002177691.1|	3398	0	predicted protein [Phaeodactylum tricornutum CCAP 1055/1]	gi|219111878|ref|XM_002177655.1|	1983	0	Phaeodactylum tricornutum CCAP 1055/1 predicted protein, mRNA	Q7M3S9	89.7	3e-17	RING finger protein B	.	.	.	.	pfam01344	Kelch_1	Kelch motif. The kelch motif was initially discovered in Kelch. In this protein there are six copies of the motif. It has been shown that the Drosophila ring canal kelch protein is related to Galactose Oxidase for which a structure has been solved. The kelch motif forms a beta sheet. Several of these sheets associate to form a beta propeller structure as found in pfam00064, pfam00400 and pfam0041…	.	GO:0005737|cytoplasm;	GO:0008270|zinc ion binding;	.	.
Phatr3_EG02453	239	149	192	197.041	429	379	414	386.992	0.509161	-0.973807	0.000825518	0.0160254	down	yes	chr1:110748-111425:+	gi|219109541|ref|XP_002176525.1|	1166	9e-160	predicted protein [Phaeodactylum tricornutum CCAP 1055/1]	gi|219109540|ref|XM_002176489.1|	678	0	Phaeodactylum tricornutum CCAP 1055/1 predicted protein, mRNA	.	.	.	.	.	.	.	.	pfam01804	Penicil_amidase	Penicillin amidase. Penicillin amidase or penicillin acylase EC:3.5.1.11 catalyses the hydrolysis of benzylpenicillin to phenylacetic acid and 6-aminopenicillanic acid (6-APA) a key intermediate in the the synthesis of penicillins. Also in the family is cephalosporin acylase and aculeacin A acylase, which are involved in the synthesis of related peptide antibiotics.	.	.	.	.	.
Phatr3_J55057	21512	13742	13152	16354.3	55355	25007	22701	32059.5	0.510122	-0.971086	0.00045356	0.0105651	down	yes	chr22:402885-403769:+	gi|219127825|ref|XP_002184128.1|	321	8e-35	photosystem II subunit [Phaeodactylum tricornutum CCAP 1055/1]	gi|219127824|ref|XM_002184092.1|	605	0	Phaeodactylum tricornutum CCAP 1055/1 photosystem II subunit (PsbM), mRNA	.	.	.	.	.	.	.	.	pfam05151	PsbM	Photosystem II reaction centre M protein (PsbM). This family consists of several Photosystem II reaction centre M proteins (PsbM) from plants and cyanobacteria. During the photosynthetic light reactions in the thylakoid membranes of cyanobacteria, algae, and plants, photosystem II (PSII), a multi-subunit membrane protein complex, catalyses oxidation of water to molecular oxygen and reduction of p…	.	.	.	.	.
Phatr3_EG02228	620	345	363	447.144	1191	874	717	876.078	0.510393	-0.97032	0.000501631	0.0111977	down	yes	chr23:378305-380365:+	gi|219128306|ref|XP_002184357.1|	2711	0	predicted protein [Phaeodactylum tricornutum CCAP 1055/1]	gi|219128305|ref|XM_002184321.1|	1599	0	Phaeodactylum tricornutum CCAP 1055/1 predicted protein, mRNA	P0A0E4	213	8e-59	Mercuric reductase	all5185	400	3e-130	COG1249	pfam07992	Pyr_redox_2	Pyridine nucleotide-disulphide oxidoreductase. This family includes both class I and class II oxidoreductases and also NADH oxidases and peroxidases. This domain is actually a small NADH binding domain within a larger FAD binding domain.	GO:0045454|cell redox homeostasis;GO:0050787|detoxification of mercury ion;GO:0030001|metal ion transport;	GO:0005623|cell;	GO:0050660|flavin adenine dinucleotide binding;GO:0016152|mercury (II) reductase activity;GO:0045340|mercury ion binding;GO:0050661|NADP binding;GO:0016668|oxidoreductase activity, acting on a sulfur group of donors, NAD(P) as acceptor;	K00520	merA; mercuric reductase [EC:1.16.1.1]
Phatr3_J50495	200	223	163	201.108	336	423	475	393.815	0.510667	-0.969545	0.000763598	0.0151411	down	yes	chr30:213053-214375:-	gi|219130599|ref|XP_002185449.1|	2377	0	predicted protein [Phaeodactylum tricornutum CCAP 1055/1]	gi|219130598|ref|XM_002185413.1|	1323	0	Phaeodactylum tricornutum CCAP 1055/1 predicted protein, mRNA	.	.	.	.	.	.	.	.	pfam00370	FGGY_N	FGGY family of carbohydrate kinases, N-terminal domain. This domain adopts a ribonuclease H-like fold and is structurally related to the C-terminal domain.	.	.	.	.	.
Phatr3_J49957	7968	5030	5611	6304.62	17284	11682	10295	12341	0.510867	-0.968981	4e-06	0.000287663	down	yes	chr25:420839-422966:+	gi|219129031|ref|XP_002184702.1|	1545	0	predicted protein [Phaeodactylum tricornutum CCAP 1055/1]	gi|219129030|ref|XM_002184666.1|	2128	0	Phaeodactylum tricornutum CCAP 1055/1 predicted protein, mRNA	.	.	.	.	.	.	.	.	pfam15402	Spc7_N	N-terminus of kinetochore NMS complex subunit Spc7.	.	.	.	.	.
Phatr3_J11841	6226	4286	5060	5299.71	13572	9213	10176	10373	0.510913	-0.96885	5.27e-08	1.15e-05	down	yes	chr6:763837-764247:-	gi|219111525|ref|XP_002177514.1|	699	2e-92	histone H3 isoform 1c [Phaeodactylum tricornutum CCAP 1055/1]	gi|219117412|ref|XM_002179465.1|	411	0	Phaeodactylum tricornutum CCAP 1055/1 histone H3 isoform 1a (H3-1a), mRNA	P84239	265	2e-90	Histone H3	.	.	.	.	pfam00125	Histone	Core histone H2A/H2B/H3/H4.	.	GO:0000786|nucleosome;GO:0005634|nucleus;	GO:0003677|DNA binding;	.	.
Phatr3_J11313	578	372	339	435.192	1087	850	761	851.298	0.51121	-0.968012	4.87e-05	0.00197377	down	yes	chr5:199391-199717:-	gi|219116308|ref|XP_002178949.1|	401	2e-48	predicted protein [Phaeodactylum tricornutum CCAP 1055/1]	gi|219116307|ref|XM_002178913.1|	225	7e-114	Phaeodactylum tricornutum CCAP 1055/1 predicted protein, mRNA	Q8H1Q1	51.2	8e-08	Thylakoid lumenal protein At1g12250, chloroplastic	.	.	.	.	pfam00920	ILVD_EDD	Dehydratase family.	.	GO:0009507|chloroplast;GO:0009534|chloroplast thylakoid;GO:0009543|chloroplast thylakoid lumen;GO:0009535|chloroplast thylakoid membrane;GO:0009579|thylakoid;	.	.	.
Phatr3_J47887	1339	994	1418	1285.56	3113	2437	2395	2507.85	0.512615	-0.964052	7.05e-06	0.000445994	down	yes	chr15:352550-353531:+	gi|219123799|ref|XP_002182205.1|	1126	7e-153	predicted protein [Phaeodactylum tricornutum CCAP 1055/1]	gi|219123798|ref|XM_002182169.1|	887	0	Phaeodactylum tricornutum CCAP 1055/1 predicted protein, mRNA	Q63797	60.5	2e-09	Proteasome activator complex subunit 1	.	.	.	.	pfam02252	PA28_beta	Proteasome activator pa28 beta subunit. PA28 activator complex (also known as 11s regulator of 20S proteasome) is a ring shaped hexameric structure of alternating alpha and beta subunits. This family represents the beta subunit. The activator complex binds to the 20S proteasome ana simulates peptidase activity in and ATP-independent manner.	.	GO:0008537|proteasome activator complex;	.	.	.
Phatr3_J46806	339	270	310	314.272	883	564	506	613.042	0.512644	-0.963971	0.00020014	0.0058423	down	yes	chr11:505525-507023:-	gi|219121353|ref|XP_002185902.1|	2524	0	predicted protein [Phaeodactylum tricornutum CCAP 1055/1]	gi|219121352|ref|XM_002185866.1|	1392	0	Phaeodactylum tricornutum CCAP 1055/1 chromosome 11 predicted protein (PHATR_46806) mRNA, complete cds	O89044	277	3e-85	DNA primase large subunit	SPBC17D11.06	261	4e-80	COG2219	pfam04104	DNA_primase_lrg	Eukaryotic and archaeal DNA primase, large subunit. DNA primase is the polymerase that synthesizes small RNA primers for the Okazaki fragments made during discontinuous DNA replication. DNA primase is a heterodimer of two subunits, the small subunit Pri1 (48 kDa in yeast), and the large subunit Pri2 (58 kDa in the yeast S. cerevisiae). The large subunit of DNA primase forms interactions with the …	GO:0006260|DNA replication;	GO:1990077|primosome complex;	GO:0051539|4 iron, 4 sulfur cluster binding;GO:0003677|DNA binding;GO:0003896|DNA primase activity;GO:0046872|metal ion binding;	.	.
Phatr3_J49342	1433	807	686	981.359	1990	1713	2332	1911.56	0.513381	-0.961899	0.00064083	0.0133429	down	yes	chr21:635929-638340:+	gi|219127364|ref|XP_002183907.1|	1299	4e-173	predicted protein [Phaeodactylum tricornutum CCAP 1055/1]	gi|219127363|ref|XM_002183871.1|	1863	0	Phaeodactylum tricornutum CCAP 1055/1 predicted protein, mRNA	.	.	.	.	.	.	.	.	pfam06468	Spond_N	Spondin_N. This conserved region is found at the in the N-terminal half of several Spondin proteins. Spondins are involved in patterning axonal growth trajectory through either inhibiting or promoting adhesion of embryonic nerve cells.	.	.	.	.	.
Phatr3_J54405	186	162	106	154.138	421	249	287	300.209	0.513437	-0.961742	0.00239711	0.0336583	down	yes	chr7:167932-170838:+	gi|219117604|ref|XP_002179594.1|	2982	0	predicted protein [Phaeodactylum tricornutum CCAP 1055/1]	gi|219117603|ref|XM_002179558.1|	2759	0	Phaeodactylum tricornutum CCAP 1055/1 predicted protein, mRNA	P04919	230	6e-62	Band 3 anion transport protein	.	.	.	.	pfam00955	HCO3_cotransp	HCO3- transporter family. This family contains Band 3 anion exchange proteins that exchange CL-/HCO3-. This family also includes cotransporters of Na+/HCO3-.	GO:0098656|anion transmembrane transport;GO:0006820|anion transport;GO:0015701|bicarbonate transport;GO:1902476|chloride transmembrane transport;GO:0006821|chloride transport;GO:0051453|regulation of intracellular pH;	GO:0016323|basolateral plasma membrane;GO:0072562|blood microparticle;GO:0030863|cortical cytoskeleton;GO:0070062|extracellular exosome;GO:0005887|integral component of plasma membrane;GO:0016020|membrane;GO:0030018|Z disc;	GO:0015301|anion:anion antiporter activity;GO:0030506|ankyrin binding;GO:0015106|bicarbonate transmembrane transporter activity;GO:0015108|chloride transmembrane transporter activity;GO:0005452|inorganic anion exchanger activity;GO:0042803|protein homodimerization activity;	K06573	SLC4A1, AE1; solute carrier family 4 (anion exchanger), member 1
Phatr3_J16401	199	145	136	162.927	464	259	289	316.938	0.514067	-0.959971	0.00215672	0.0312459	down	yes	chr25:279605-280733:-	gi|219129169|ref|XP_002184768.1|	1605	0	predicted protein [Phaeodactylum tricornutum CCAP 1055/1]	gi|219129168|ref|XM_002184732.1|	1029	0	Phaeodactylum tricornutum CCAP 1055/1 predicted protein, mRNA	Q54I86	110	5e-26	Solute carrier family 35 member B1	SPBC839.11c	60.1	2e-09	COG0697	pfam08449	UAA	UAA transporter family. This family includes transporters with a specificity for UDP-N-acetylglucosamine.	GO:0008643|carbohydrate transport;GO:0055085|transmembrane transport;	GO:0005789|endoplasmic reticulum membrane;GO:0016021|integral component of membrane;	.	K15275	SLC35B1; solute carrier family 35 (UDP-galactose transporter), member B1
Phatr3_J47038	683	533	308	514.232	1371	920	890	1000.14	0.514159	-0.959714	0.000936483	0.0175706	down	yes	chr12:249615-250636:+	gi|219121631|ref|XP_002181166.1|	966	1e-129	predicted protein [Phaeodactylum tricornutum CCAP 1055/1]	gi|219121630|ref|XM_002181130.1|	806	0	Phaeodactylum tricornutum CCAP 1055/1 predicted protein, mRNA	.	.	.	.	.	.	.	.	pfam05911	DUF869	Plant protein of unknown function (DUF869). This family consists of a number of sequences found in Arabidopsis thaliana, Oryza sativa and Lycopersicon esculentum (Tomato). The function of this family is unknown.	.	.	.	.	.
Phatr3_J48094	2723	1862	1971	2225.45	6879	3467	3515	4327.04	0.514312	-0.959285	1.15e-06	0.000115413	down	yes	chr16:192230-193849:-	gi|219124695|ref|XP_002182633.1|	2530	0	predicted protein [Phaeodactylum tricornutum CCAP 1055/1]	gi|219124694|ref|XM_002182597.1|	1503	0	Phaeodactylum tricornutum CCAP 1055/1 predicted protein, mRNA	.	.	.	.	.	.	.	.	pfam05109	Herpes_BLLF1	Herpes virus major outer envelope glycoprotein (BLLF1). This family consists of the BLLF1 viral late glycoprotein, also termed gp350/220. It is the most abundantly expressed glycoprotein in the viral envelope of the Herpesviruses and is the major antigen responsible for stimulating the production of neutralizing antibodies in vivo.	.	.	.	.	.
Phatr3_J19518	767	460	378	539.292	1290	1069	958	1048.13	0.514525	-0.958686	0.000632656	0.0132195	down	yes	chr5:902356-903962:+	gi|219116154|ref|XP_002178872.1|	2041	0	predicted protein [Phaeodactylum tricornutum CCAP 1055/1]	gi|219116153|ref|XM_002178836.1|	1464	0	Phaeodactylum tricornutum CCAP 1055/1 predicted protein, mRNA	Q74FW6	169	2e-45	L-threonine ammonia-lyase	TM0356	212	6e-62	COG1171	pfam00291	PALP	Pyridoxal-phosphate dependent enzyme. Members of this family are all pyridoxal-phosphate dependent enzymes. This family includes: serine dehydratase EC:4.2.1.13 P20132, threonine dehydratase EC:4.2.1.16, tryptophan synthase beta chain EC:4.2.1.20, threonine synthase EC:4.2.99.2, cysteine synthase EC:4.2.99.8 P11096, cystathionine beta-synthase EC:4.2.1.22, 1-aminocyclopropane-1-carboxylate deamin…	GO:0009097|isoleucine biosynthetic process;GO:0006567|threonine catabolic process;	.	GO:0016597|amino acid binding;GO:0003941|L-serine ammonia-lyase activity;GO:0004794|L-threonine ammonia-lyase activity;GO:0030170|pyridoxal phosphate binding;	K01754	E4.3.1.19, ilvA, tdcB; threonine dehydratase [EC:4.3.1.19]
Phatr3_J42126	191	120	129	148.923	250	321	335	289.238	0.51488	-0.957691	0.00387284	0.046207	down	yes	chr13:330091-330870:-	gi|219122751|ref|XP_002181703.1|	1148	1e-157	predicted protein [Phaeodactylum tricornutum CCAP 1055/1]	gi|219122750|ref|XM_002181667.1|	684	0	Phaeodactylum tricornutum CCAP 1055/1 predicted protein, mRNA	Q8VWI1	236	1e-76	ER lumen protein-retaining receptor B	YBL040c	162	5e-48	COG5196	pfam00810	ER_lumen_recept	ER lumen protein retaining receptor.	GO:0010204|defense response signaling pathway, resistance gene-independent;GO:0006621|protein retention in ER lumen;GO:0015031|protein transport;GO:0016192|vesicle-mediated transport;	GO:0005789|endoplasmic reticulum membrane;GO:0005794|Golgi apparatus;GO:0000139|Golgi membrane;GO:0016021|integral component of membrane;	GO:0046923|ER retention sequence binding;	K10949	KDELR; ER lumen protein retaining receptor
Phatr3_EG01424	783	383	582	590.623	1495	1007	1141	1146.4	0.515199	-0.956799	0.000375664	0.00918777	down	yes	chr6:865218-865955:-	.	.	.	.	.	.	.	.	.	.	.	.	.	.	.	.	pfam15369	KIAA1328	Uncharacterized protein KIAA1328. This function of this protein family remains uncharacterized. This family of proteins is found in eukaryotes.	.	.	.	.	.
Phatr3_J18036	1130	805	972	991.112	2284	2110	1677	1922.85	0.515438	-0.956128	3.79e-07	5.18e-05	down	yes	chr2:103947-105104:-	gi|219112225|ref|XP_002177864.1|	1804	0	predicted protein [Phaeodactylum tricornutum CCAP 1055/1]	gi|219112224|ref|XM_002177828.1|	1158	0	Phaeodactylum tricornutum CCAP 1055/1 predicted protein, mRNA	Q9LZK5	183	4e-52	DnaJ protein ERDJ3B	YNL064c	172	4e-48	COG0484	pfam00226	DnaJ	DnaJ domain. DnaJ domains (J-domains) are associated with hsp70 heat-shock system and it is thought that this domain mediates the interaction. DnaJ-domain is therefore part of a chaperone (protein folding) system. The T-antigens, although not in Prosite are confirmed as DnaJ containing domains from literature.	GO:0052033|pathogen-associated molecular pattern dependent induction by symbiont of host innate immune response;GO:0006457|protein folding;	GO:0005783|endoplasmic reticulum;GO:0005788|endoplasmic reticulum lumen;GO:0005886|plasma membrane;	.	K09517	DNAJB11; DnaJ homolog subfamily B member 11
Phatr3_J33768	498	419	298	412.545	1171	693	683	798.299	0.51678	-0.952379	0.000130048	0.00409703	down	yes	chr4:309561-310391:-	gi|219115359|ref|XP_002178475.1|	1385	0	predicted protein [Phaeodactylum tricornutum CCAP 1055/1]	gi|219115358|ref|XM_002178439.1|	831	0	Phaeodactylum tricornutum CCAP 1055/1 predicted protein, mRNA	.	.	.	.	.	.	.	.	pfam04117	Mpv17_PMP22	Mpv17 / PMP22 family. The 22-kDa peroxisomal membrane protein (PMP22) is a major component of peroxisomal membranes. PMP22 seems to be involved in pore forming activity and may contribute to the unspecific permeability of the organelle membrane. PMP22 is synthesized on free cytosolic ribosomes and then directed to the peroxisome membrane by specific targeting information. Mpv17 is a closely relat…	.	.	.	.	.
Phatr3_J51169	1919	1640	1430	1701.17	4240	3481	2679	3283.82	0.518047	-0.948846	1.7e-07	2.82e-05	down	yes	chr19:574976-575963:-	gi|219126538|ref|XP_002183512.1|	1005	2e-136	predicted protein [Phaeodactylum tricornutum CCAP 1055/1]	gi|219126537|ref|XM_002183476.1|	621	0	Phaeodactylum tricornutum CCAP 1055/1 predicted protein (Ran1), mRNA	P38542	346	7e-120	GTP-binding nuclear protein Ran	.	.	.	.	pfam00071	Ras	Ras family. Includes sub-families Ras, Rab, Rac, Ral, Ran, Rap Ypt1 and more. Shares P-loop motif with GTP_EFTU, arf and myosin_head. See pfam00009 pfam00025, pfam00063. As regards Rab GTPases, these are important regulators of vesicle formation, motility and fusion. They share a fold in common with all Ras GTPases: this is a six-stranded beta-sheet surrounded by five alpha-helices.	GO:0006886|intracellular protein transport;GO:0006913|nucleocytoplasmic transport;GO:0007264|small GTPase mediated signal transduction;	GO:0005634|nucleus;	GO:0005525|GTP binding;GO:0003924|GTPase activity;	K07936	RAN; GTP-binding nuclear protein Ran
Phatr3_J45510	4541	3659	3255	3898.94	8062	8227	7397	7522.27	0.518319	-0.948087	7.77e-08	1.59e-05	down	yes	chr7:388128-390574:+	gi|219117691|ref|XP_002179636.1|	3380	0	long chain acyl-coa synthetase [Phaeodactylum tricornutum CCAP 1055/1]	gi|219117690|ref|XM_002179600.1|	2202	0	Phaeodactylum tricornutum CCAP 1055/1 long chain acyl-coa synthetase (ACS4), mRNA	Q7ZYC4	516	4e-171	Long-chain-fatty-acid--CoA ligase ACSBG2	Rv2187	239	3e-68	COG1022	pfam00501	AMP-binding	AMP-binding enzyme.	.	GO:0005737|cytoplasm;	GO:0005524|ATP binding;GO:0004467|long-chain fatty acid-CoA ligase activity;	K15013	ACSBG; long-chain-fatty-acid--CoA ligase ACSBG [EC:6.2.1.3]
Phatr3_J17135	1018	1181	1188	1170.33	2833	2065	2249	2252.99	0.519457	-0.944925	2.21e-06	0.000185668	down	yes	chr33:45717-47485:+	gi|219130922|ref|XP_002185601.1|	1109	2e-146	predicted protein [Phaeodactylum tricornutum CCAP 1055/1]	gi|219130921|ref|XM_002185565.1|	606	0	Phaeodactylum tricornutum CCAP 1055/1 predicted protein (CYCA/B_1), mRNA	Q38819	107	2e-23	Cyclin-A2-3	YGR109c	65.5	1e-10	COG5024	pfam00134	Cyclin_N	Cyclin, N-terminal domain. Cyclins regulate cyclin dependent kinases (CDKs). Human cyclin-O is a Uracil-DNA glycosylase that is related to other cyclins. Cyclins contain two domains of similar all-alpha fold, of which this family corresponds with the N-terminal domain.	GO:0051301|cell division;GO:0008283|cell proliferation;GO:0042023|DNA endoreduplication;GO:0010311|lateral root formation;GO:2000123|positive regulation of stomatal complex development;GO:0010389|regulation of G2/M transition of mitotic cell cycle;	GO:0005634|nucleus;	.	K06627	CCNA; cyclin A
Phatr3_J38240	186	117	151	154.294	410	271	260	295.735	0.521729	-0.938627	0.00318146	0.0410831	down	yes	chr15:405603-406604:-	gi|219124178|ref|XP_002182387.1|	1719	0	predicted protein [Phaeodactylum tricornutum CCAP 1055/1]	gi|219124177|ref|XM_002182351.1|	1002	0	Phaeodactylum tricornutum CCAP 1055/1 predicted protein, mRNA	.	.	.	.	.	.	.	.	pfam11911	DUF3429	Protein of unknown function (DUF3429). This family of proteins are functionally uncharacterized. This protein is found in bacteria and eukaryotes. Proteins in this family are typically between 147 to 245 amino acids in length.	.	.	.	.	.
Phatr3_J19093	1284	844	950	1044.63	2647	1962	1727	1996.35	0.523272	-0.934366	6.29e-07	7.58e-05	down	yes	chr4:947884-948892:+	gi|219115071|ref|XP_002178331.1|	1443	0	predicted protein [Phaeodactylum tricornutum CCAP 1055/1]	gi|219115070|ref|XM_002178295.1|	919	0	Phaeodactylum tricornutum CCAP 1055/1 predicted protein (COPIepsilon), mRNA	Q55FU2	92.4	3e-20	Coatomer subunit epsilon	.	.	.	.	pfam04733	Coatomer_E	Coatomer epsilon subunit. This family represents the epsilon subunit of the coatomer complex, which is involved in the regulation of intracellular protein trafficking between the endoplasmic reticulum and the Golgi complex.	GO:0006888|ER to Golgi vesicle-mediated transport;GO:0006891|intra-Golgi vesicle-mediated transport;GO:0015031|protein transport;GO:0006890|retrograde vesicle-mediated transport, Golgi to ER;	GO:0030126|COPI vesicle coat;	GO:0005198|structural molecule activity;	K17268	COPE; coatomer protein complex, subunit epsilon
Phatr3_J43465	1287	1047	1043	1152.38	2418	2181	2337	2197.46	0.524414	-0.931221	4.06e-07	5.42e-05	down	yes	chr2:535575-536945:+	gi|219111763|ref|XP_002177633.1|	1775	0	predicted protein [Phaeodactylum tricornutum CCAP 1055/1]	gi|219111762|ref|XM_002177597.1|	1286	0	Phaeodactylum tricornutum CCAP 1055/1 predicted protein, mRNA	.	.	.	.	.	.	.	.	pfam11855	DUF3375	Protein of unknown function (DUF3375). This family of proteins are functionally uncharacterized. This protein is found in bacteria. Proteins in this family are typically between 479 to 499 amino acids in length.	.	.	.	.	.
Phatr3_J54590	880	565	534	668.577	1936	1099	1037	1274.59	0.524543	-0.930868	0.000373463	0.00917207	down	yes	chr10:506424-507653:-	gi|219120571|ref|XP_002181021.1|	2103	0	Tic22 protein [Phaeodactylum tricornutum CCAP 1055/1]	gi|219120570|ref|XM_002180985.1|	1230	0	Phaeodactylum tricornutum CCAP 1055/1 Tic22 protein (Tic22), mRNA	.	.	.	.	.	.	.	.	pfam04278	Tic22	Tic22-like family. The preprotein translocation at the inner envelope membrane of chloroplasts so far involves five proteins: Tic110, Tic55, Tic40, Tic22 (this family) and Tic20. The molecular function of these proteins has not yet been established.	.	.	.	.	.
Phatr3_J43413	2331	2251	2106	2293.6	5014	4720	4058	4371.23	0.524702	-0.930429	7.82e-08	1.59e-05	down	yes	chr2:381000-382438:+	gi|219111715|ref|XP_002177609.1|	1303	7e-177	predicted protein [Phaeodactylum tricornutum CCAP 1055/1]	gi|219111714|ref|XM_002177573.1|	1340	0	Phaeodactylum tricornutum CCAP 1055/1 predicted protein, mRNA	.	.	.	.	ECU08g0970_1	58.2	3e-09	COG5169	pfam00447	HSF_DNA-bind	HSF-type DNA-binding.	.	.	.	.	.
Phatr3_J36293	284	269	220	264.262	669	541	385	503.299	0.525061	-0.929443	0.000515026	0.0113887	down	yes	chr10:93586-94877:+	gi|219120010|ref|XP_002180753.1|	1660	0	predicted protein [Phaeodactylum tricornutum CCAP 1055/1]	gi|219120009|ref|XM_002180717.1|	1158	0	Phaeodactylum tricornutum CCAP 1055/1 predicted protein, mRNA	.	.	.	.	.	.	.	.	pfam08743	Nse4_C	Nse4 C-terminal. Nse4 is a component of the Smc5/6 DNA repair complex. It forms interactions with Smc5 and Nse1. The exact function of this highly conserved C-terminal domain is not known.	.	.	.	.	.
Phatr3_J47015	587	411	498	509.756	1204	935	937	970.827	0.525074	-0.929407	1.51e-05	0.000817544	down	yes	chr12:193329-194480:+	gi|219121606|ref|XP_002181154.1|	1794	0	predicted protein [Phaeodactylum tricornutum CCAP 1055/1]	gi|219121605|ref|XM_002181118.1|	1152	0	Phaeodactylum tricornutum CCAP 1055/1 predicted protein, mRNA	.	.	.	.	.	.	.	.	pfam09709	Cas_Csd1	CRISPR-associated protein (Cas_Csd1). CRISPR loci appear to be mobile elements with a wide host range. This entry represents proteins that tend to be found near CRISPR repeats. The species range, so far, is exclusively bacterial and mesophilic, although CRISPR loci are particularly common among the archaea and thermophilic bacteria. Clusters of short DNA repeats with nonhomologous spacers, which …	.	.	.	.	.
Phatr3_J49897	845	588	750	744.525	1772	1353	1353	1412.72	0.527016	-0.92408	2.66e-06	0.000208682	down	yes	chr25:229320-230341:+	gi|219128979|ref|XP_002184677.1|	1250	4e-172	predicted protein [Phaeodactylum tricornutum CCAP 1055/1]	gi|219128978|ref|XM_002184641.1|	845	0	Phaeodactylum tricornutum CCAP 1055/1 predicted protein, mRNA	Q10KF0	331	1e-112	Proteasome subunit alpha type-2	.	.	.	.	pfam00227	Proteasome	Proteasome subunit. The proteasome is a multisubunit structure that degrades proteins. Protein degradation is an essential component of regulation because proteins can become misfolded, damaged, or unnecessary. Proteasomes and their homologues vary greatly in complexity: from HslV (heat shock locus v), which is encoded by 1 gene in bacteria, to the eukaryotic 20S proteasome, which is encoded by m…	GO:0006511|ubiquitin-dependent protein catabolic process;	GO:0005737|cytoplasm;GO:0005634|nucleus;GO:0019773|proteasome core complex, alpha-subunit complex;	GO:0004298|threonine-type endopeptidase activity;	K02726	PSMA2; 20S proteasome subunit alpha 2 [EC:3.4.25.1]
Phatr3_J44291	371	335	292	340.987	893	646	513	645.869	0.52795	-0.921527	0.000235234	0.00660451	down	yes	chr4:136131-136469:+	gi|219114755|ref|XP_002178173.1|	582	2e-75	predicted protein [Phaeodactylum tricornutum CCAP 1055/1]	gi|219114754|ref|XM_002178137.1|	339	4e-177	Phaeodactylum tricornutum CCAP 1055/1 predicted protein, mRNA	P87262	99.8	4e-26	60S ribosomal protein L34-A	YER056c-a	99.8	1e-26	COG2174	pfam01199	Ribosomal_L34e	Ribosomal protein L34e.	GO:0002181|cytoplasmic translation;GO:0042254|ribosome biogenesis;	GO:0030687|preribosome, large subunit precursor;GO:0005840|ribosome;	GO:0003735|structural constituent of ribosome;	K02915	RP-L34e, RPL34; large subunit ribosomal protein L34e
Phatr3_J30770	540	242	396	397.407	790	802	777	752.387	0.528195	-0.920859	0.00229797	0.0326796	down	yes	chr25:460222-460750:-	gi|219129248|ref|XP_002184806.1|	702	6e-93	predicted protein [Phaeodactylum tricornutum CCAP 1055/1]	gi|219129247|ref|XM_002184770.1|	402	0	Phaeodactylum tricornutum CCAP 1055/1 predicted protein, mRNA	Q9ZWT2	97.4	9e-25	Cytochrome B5 isoform D	YNL111c	86.3	4e-21	COG5274	pfam00173	Cyt-b5	Cytochrome b5-like Heme/Steroid binding domain. This family includes heme binding domains from a diverse range of proteins. This family also includes proteins that bind to steroids. The family includes progesterone receptors. Many members of this subfamily are membrane anchored by an N-terminal transmembrane alpha helix. This family also includes a domain in some chitin synthases. There is no kno…	GO:0042742|defense response to bacterium;GO:0055114|oxidation-reduction process;	GO:0005783|endoplasmic reticulum;GO:0005789|endoplasmic reticulum membrane;GO:0016021|integral component of membrane;	GO:0020037|heme binding;GO:0046872|metal ion binding;	.	.
Phatr3_EG02357	533	420	316	430.234	1273	643	692	814.5	0.528218	-0.920794	0.000409663	0.00978075	down	yes	chr5:191524-193441:-	gi|397635129|gb|EJK71733.1|	1357	1e-178	hypothetical protein THAOC_06800 [Thalassiosira oceanica]	gi|219116303|ref|XM_002178911.1|	279	6e-143	Phaeodactylum tricornutum CCAP 1055/1 predicted protein, mRNA	Q55720	95.1	1e-21	Ycf49-like protein	.	.	.	.	pfam10693	DUF2499	Protein of unknown function (DUF2499). Members of this family are found in plants, lower eukaryotes, and bacteria and the chloroplast where it is annotated as Ycf49 or Ycf49-like. The function is not known though several members are annotated as putative membrane proteins.	.	GO:0016021|integral component of membrane;GO:0005886|plasma membrane;	.	.	.
Phatr3_J41645	769	748	642	739.431	2284	950	1262	1399.27	0.528441	-0.920186	4.98e-05	0.00200684	down	yes	chr33:47697-48596:-	gi|224007275|ref|XP_002292597.1|	743	2e-96	predicted protein [Thalassiosira pseudonana CCMP1335]	gi|219130937|ref|XM_002185573.1|	501	0	Phaeodactylum tricornutum CCAP 1055/1 predicted protein, mRNA	Q43844	238	4e-77	NADH dehydrogenase [ubiquinone] iron-sulfur protein 7, mitochondrial	RC0484	219	5e-71	COG0377	pfam01058	Oxidored_q6	NADH ubiquinone oxidoreductase, 20 Kd subunit.	.	GO:0005739|mitochondrion;GO:0070469|respiratory chain;	GO:0051539|4 iron, 4 sulfur cluster binding;GO:0046872|metal ion binding;GO:0008137|NADH dehydrogenase (ubiquinone) activity;GO:0048038|quinone binding;	.	.
Phatr3_J50191	1136	663	694	840.885	2703	1210	1197	1590.03	0.528847	-0.919077	0.00331682	0.0417763	down	yes	chr27:323386-323871:-	gi|219129841|ref|XP_002185088.1|	646	2e-84	predicted protein [Phaeodactylum tricornutum CCAP 1055/1]	gi|219129840|ref|XM_002185052.1|	405	0	Phaeodactylum tricornutum CCAP 1055/1 predicted protein, mRNA	.	.	.	.	.	.	.	.	pfam02812	ELFV_dehydrog_N	Glu/Leu/Phe/Val dehydrogenase, dimerization domain.	.	.	.	.	.
Phatr3_J18475	4097	3641	4076	4053.8	8441	8680	6992	7657.52	0.529389	-0.917601	1.34e-07	2.47e-05	down	yes	chr3:223823-225428:-	gi|219113439|ref|XP_002186303.1|	2278	0	translation elongation factor, EF-1, alpha subunit [Phaeodactylum tricornutum CCAP 1055/1]	gi|219113438|ref|XM_002186267.1|	1320	0	Phaeodactylum tricornutum CCAP 1055/1 chromosome 3 translation elongation factor, EF-1, alpha subunit (EF-1) mRNA, complete cds	P14963	706	0	Elongation factor 1-alpha	SPCC794.09c	687	0	COG5256	pfam00009	GTP_EFTU	Elongation factor Tu GTP binding domain. This domain contains a P-loop motif, also found in several other families such as pfam00071, pfam00025 and pfam00063. Elongation factor Tu consists of three structural domains, this plus two C-terminal beta barrel domains.	.	GO:0005737|cytoplasm;	GO:0005525|GTP binding;GO:0003924|GTPase activity;GO:0003746|translation elongation factor activity;	.	.
Phatr3_J44488	28840	18461	18017	22078.7	57173	42316	32847	41674.2	0.529793	-0.9165	0.000112736	0.00369175	down	yes	chr4:715997-717954:+	gi|219114983|ref|XP_002178287.1|	2610	0	predicted protein [Phaeodactylum tricornutum CCAP 1055/1]	gi|219114982|ref|XM_002178251.1|	1711	0	Phaeodactylum tricornutum CCAP 1055/1 predicted protein, mRNA	.	.	.	.	.	.	.	.	pfam12421	DUF3672	Fibronectin type III protein. This domain family is found in bacteria and viruses, and is typically between 126 and 146 amino acids in length. The family is found in association with pfam09327, pfam00041. There are two completely conserved G residues that may be functionally important. Many of the proteins in this family are annotated as fibronectin type III however there is little accompanying l…	.	.	.	.	.
Phatr3_J48493	542	410	356	443.941	1116	687	862	837.247	0.530239	-0.915286	4.1e-05	0.00173381	down	yes	chr17:675293-677122:-	gi|219125478|ref|XP_002183008.1|	2177	0	predicted protein [Phaeodactylum tricornutum CCAP 1055/1]	gi|219125477|ref|XM_002182972.1|	1495	0	Phaeodactylum tricornutum CCAP 1055/1 predicted protein, mRNA	P80146	213	3e-61	Extracellular serine proteinase	VC0157	206	3e-58	COG1404	pfam00082	Peptidase_S8	Subtilase family. Subtilases are a family of serine proteases. They appear to have independently and convergently evolved an Asp/Ser/His catalytic triad, like that found in the trypsin serine proteases (see pfam00089). Structure is an alpha/beta fold containing a 7-stranded parallel beta sheet, order 2314567.	.	GO:0005576|extracellular region;	GO:0004252|serine-type endopeptidase activity;	.	.
Phatr3_J49627	639	463	379	501.271	1358	766	893	945.363	0.530242	-0.915278	9.82e-05	0.00330895	down	yes	chr23:242238-242868:+	gi|219128250|ref|XP_002184330.1|	391	4e-46	predicted protein [Phaeodactylum tricornutum CCAP 1055/1]	gi|219128249|ref|XM_002184294.1|	436	0	Phaeodactylum tricornutum CCAP 1055/1 predicted protein, mRNA	.	.	.	.	.	.	.	.	pfam08293	MRP-S33	Mitochondrial ribosomal subunit S27. This family of proteins corresponds to mitochondrial ribosomal subunit S27 in prokaryotes and to subunit S33 in humans. It is a small 106 residue protein.The evolutionary history of the mitoribosomal proteome that is encoded by a diverse subset of eukaryotic genomes, reveals an ancestral ribosome of alpha-proteobacterial descent that more than doubled its prot…	.	.	.	.	.
Phatr3_J30514	456	368	299	381.609	906	702	670	718.788	0.530906	-0.913472	9.34e-05	0.00322045	down	yes	chr23:383678-384883:-	gi|219128507|ref|XP_002184453.1|	1881	0	predicted protein [Phaeodactylum tricornutum CCAP 1055/1]	gi|219128506|ref|XM_002184417.1|	1056	0	Phaeodactylum tricornutum CCAP 1055/1 predicted protein, mRNA	Q9YHY9	334	9e-111	Ornithine carbamoyltransferase, mitochondrial	SPAC4G9.10	293	9e-96	COG0078	pfam02729	OTCace_N	Aspartate/ornithine carbamoyltransferase, carbamoyl-P binding domain.	GO:0042450|arginine biosynthetic process via ornithine;GO:0006525|arginine metabolic process;GO:0006520|cellular amino acid metabolic process;GO:0044281|small molecule metabolic process;GO:0000050|urea cycle;	GO:0005759|mitochondrial matrix;	GO:0016597|amino acid binding;GO:0004585|ornithine carbamoyltransferase activity;	K00611	OTC, argF, argI; ornithine carbamoyltransferase [EC:2.1.3.3]
Phatr3_EG02644	388	252	491	388.651	919	691	702	729.16	0.533013	-0.907758	0.00293811	0.0390554	down	yes	chr4:841958-843166:+	gi|219115039|ref|XP_002178315.1|	1874	0	predicted protein [Phaeodactylum tricornutum CCAP 1055/1]	gi|219115038|ref|XM_002178279.1|	1209	0	Phaeodactylum tricornutum CCAP 1055/1 predicted protein, mRNA	.	.	.	.	.	.	.	.	pfam03694	Erg28	Erg28 like protein. This is a family of integral membrane proteins, which may contain four transmembrane helices. Members of this family are thought to be involved in sterol C-4 demethylation. In S. cerevisiae they may tether Erg26p (sterol dehydrogenase/decarboxylase) and Erg27p (3-ketoreductase) to the endoplasmic reticulum or may facilitate interaction between these proteins. The family contai…	.	.	.	.	.
Phatr3_J41746	2701	1929	1881	2210.08	5383	4415	3303	4136.18	0.534329	-0.904201	8.58e-07	9.35e-05	down	yes	chr2:828996-830357:+	gi|219111891|ref|XP_002177697.1|	2057	0	predicted protein [Phaeodactylum tricornutum CCAP 1055/1]	gi|219111890|ref|XM_002177661.1|	1212	0	Phaeodactylum tricornutum CCAP 1055/1 predicted protein, mRNA	Q5Z8V9	392	9e-132	Delta-aminolevulinic acid dehydratase, chloroplastic	all4725	358	3e-120	COG0113	pfam00490	ALAD	Delta-aminolevulinic acid dehydratase.	GO:0015995|chlorophyll biosynthetic process;GO:0006782|protoporphyrinogen IX biosynthetic process;	GO:0009507|chloroplast;	GO:0046872|metal ion binding;GO:0004655|porphobilinogen synthase activity;	K01698	hemB, ALAD; porphobilinogen synthase [EC:4.2.1.24]
Phatr3_J38736	199	180	150	180.606	401	279	391	337.658	0.534878	-0.902717	0.00262614	0.035965	down	yes	chr17:86980-88179:+	gi|219124979|ref|XP_002182768.1|	1940	0	predicted protein [Phaeodactylum tricornutum CCAP 1055/1]	gi|219124978|ref|XM_002182732.1|	1086	0	Phaeodactylum tricornutum CCAP 1055/1 predicted protein, mRNA	.	.	.	.	.	.	.	.	pfam07386	DUF1499	Protein of unknown function (DUF1499). This family consists of several hypothetical bacterial and plant proteins of around 125 residues in length. The function of this family is unknown.	.	.	.	.	.
Phatr3_J11084	169	172	172	176.47	420	380	241	329.347	0.535818	-0.900184	0.00322497	0.0414629	down	yes	chr4:850726-851862:-	gi|219115585|ref|XP_002178588.1|	1500	0	predicted protein [Phaeodactylum tricornutum CCAP 1055/1]	gi|219115584|ref|XM_002178552.1|	837	0	Phaeodactylum tricornutum CCAP 1055/1 predicted protein, mRNA	Q62834	211	7e-63	Cell division cycle protein 123 homolog	.	.	.	.	pfam07065	D123	D123. This family contains a number of eukaryotic D123 proteins approximately 330 residues long. It has been shown that mutated variants of D123 exhibit temperature-dependent differences in their degradation rate. D123 proteins are regulators of eIF2, the central regulator of translational initiation.	GO:0007049|cell cycle;GO:0051301|cell division;	GO:0005737|cytoplasm;	.	.	.
Phatr3_EG02290	205	225	230	227.707	512	391	443	424.86	0.535959	-0.899806	0.000905493	0.017181	down	yes	chr10:87750-90249:-	gi|397627074|gb|EJK68341.1|	2087	0	hypothetical protein THAOC_10485 [Thalassiosira oceanica]	gi|219120401|ref|XM_002180904.1|	942	0	Phaeodactylum tricornutum CCAP 1055/1 predicted protein, mRNA	P53798	282	8e-85	Squalene synthase	SPBC646.05c	244	5e-71	COG1562	pfam00494	SQS_PSY	Squalene/phytoene synthase.	GO:0006695|cholesterol biosynthetic process;GO:0045338|farnesyl diphosphate metabolic process;GO:0008299|isoprenoid biosynthetic process;	GO:0005783|endoplasmic reticulum;GO:0005789|endoplasmic reticulum membrane;GO:0016021|integral component of membrane;	GO:0004310|farnesyl-diphosphate farnesyltransferase activity;GO:0016491|oxidoreductase activity;GO:0051996|squalene synthase activity;	K00801	FDFT1; farnesyl-diphosphate farnesyltransferase [EC:2.5.1.21]
Phatr3_J25856	8904	6322	9768	8568.11	18750	16597	15052	15952	0.537118	-0.896688	0.000405311	0.00974786	down	yes	chr3:1131958-1135230:+	gi|219113211|ref|XP_002186189.1|	4970	0	predicted protein [Phaeodactylum tricornutum CCAP 1055/1]	gi|219113210|ref|XM_002186153.1|	2994	0	Phaeodactylum tricornutum CCAP 1055/1 chromosome 3 predicted protein (PHATR_25856) mRNA, complete cds	Q8DJ40	989	0	Chaperone protein ClpB 1	alr5084	972	0	COG0542	pfam07724	AAA_2	AAA domain (Cdc48 subfamily). This Pfam entry includes some of the AAA proteins not detected by the pfam00004 model.	GO:0016485|protein processing;GO:0009408|response to heat;	GO:0005737|cytoplasm;	GO:0005524|ATP binding;	K03695	clpB; ATP-dependent Clp protease ATP-binding subunit ClpB
Phatr3_J10068	789	509	541	622.915	1642	1206	827	1156.53	0.538607	-0.892696	0.000135666	0.00422215	down	yes	chr2:432866-434054:-	gi|219112359|ref|XP_002177931.1|	1445	0	enoyl-acp reductase [Phaeodactylum tricornutum CCAP 1055/1]	gi|219112358|ref|XM_002177895.1|	933	0	Phaeodactylum tricornutum CCAP 1055/1 enoyl-acp reductase (FABI), mRNA	P80030	361	7e-121	Enoyl-[acyl-carrier-protein] reductase [NADH], chloroplastic	CPn0406	328	6e-110	COG0623	pfam13561	adh_short_C2	Enoyl-(Acyl carrier protein) reductase.	GO:0006633|fatty acid biosynthetic process;	GO:0009507|chloroplast;	GO:0004318|enoyl-[acyl-carrier-protein] reductase (NADH) activity;	.	.
Phatr3_EG02395	2600	2390	2579	2598.36	6325	4541	4439	4820.54	0.539019	-0.891592	1.98e-07	3.08e-05	down	yes	chr3:208059-209429:+	gi|397606410|gb|EJK59304.1|	1709	0	hypothetical protein THAOC_20491 [Thalassiosira oceanica]	gi|209582831|gb|CP001142.1|	1371	0	Phaeodactylum tricornutum CCAP 1055/1 chromosome 3, complete sequence	Q9SZD4	607	0	26S proteasome regulatory subunit 4 homolog A	YDL007w	534	0	COG1222	pfam00004	AAA	ATPase family associated with various cellular activities (AAA). AAA family proteins often perform chaperone-like functions that assist in the assembly, operation, or disassembly of protein complexes.	GO:0030433|ER-associated ubiquitin-dependent protein catabolic process;GO:0007292|female gamete generation;GO:0045087|innate immune response;GO:0010311|lateral root formation;GO:0009965|leaf morphogenesis;GO:0010078|maintenance of root meristem identity;GO:0048232|male gamete generation;GO:0035266|meristem growth;GO:0009933|meristem structural organization;GO:0048827|phyllome development;GO:19018…	GO:0031597|cytosolic proteasome complex;GO:0016020|membrane;GO:0031595|nuclear proteasome complex;GO:0005634|nucleus;GO:0000502|proteasome complex;	GO:0005524|ATP binding;GO:0036402|proteasome-activating ATPase activity;GO:0017025|TBP-class protein binding;	K03062	PSMC1, RPT2; 26S proteasome regulatory subunit T2
Phatr3_J28737	1567	851	742	1058.85	2334	2242	1618	1963.26	0.539331	-0.890756	0.00292267	0.0389435	down	yes	chr13:601335-602858:+	gi|219122524|ref|XP_002181593.1|	2282	0	predicted protein [Phaeodactylum tricornutum CCAP 1055/1]	gi|219122523|ref|XM_002181557.1|	1355	0	Phaeodactylum tricornutum CCAP 1055/1 predicted protein, mRNA	P14963	708	0	Elongation factor 1-alpha	SPCC794.09c	685	0	COG5256	pfam00009	GTP_EFTU	Elongation factor Tu GTP binding domain. This domain contains a P-loop motif, also found in several other families such as pfam00071, pfam00025 and pfam00063. Elongation factor Tu consists of three structural domains, this plus two C-terminal beta barrel domains.	.	GO:0005737|cytoplasm;	GO:0005525|GTP binding;GO:0003924|GTPase activity;GO:0003746|translation elongation factor activity;	.	.
Phatr3_J44474	995	850	1381	1114.25	2398	2234	1885	2064.87	0.539624	-0.889975	0.00100766	0.01858	down	yes	chr4:678687-682138:+	gi|219114963|ref|XP_002178277.1|	5543	0	P2B, P type ATPase [Phaeodactylum tricornutum CCAP 1055/1]	gi|219114962|ref|XM_002178241.1|	3324	0	Phaeodactylum tricornutum CCAP 1055/1 P2B, P type ATPase (ATPase1-2B), mRNA	P54678	604	0	Calcium-transporting ATPase PAT1	.	.	.	.	pfam00689	Cation_ATPase_C	Cation transporting ATPase, C-terminus. Members of this families are involved in Na+/K+, H+/K+, Ca++ and Mg++ transport. This family represents 5 transmembrane helices.	GO:0006816|calcium ion transport;	GO:0031164|contractile vacuolar membrane;GO:0016021|integral component of membrane;GO:0005886|plasma membrane;	GO:0005524|ATP binding;GO:0005509|calcium ion binding;GO:0015085|calcium ion transmembrane transporter activity;GO:0005388|calcium-transporting ATPase activity;	K01537	E3.6.3.8; Ca2+-transporting ATPase [EC:3.6.3.8]
Phatr3_J7528	309	272	299	301.747	660	632	472	559.12	0.539681	-0.889821	0.000375018	0.00918777	down	yes	chr2:721872-722699:+	gi|397566327|gb|EJK45007.1|	707	6e-84	hypothetical protein THAOC_36409 [Thalassiosira oceanica]	gi|219111840|ref|XM_002177636.1|	336	5e-175	Phaeodactylum tricornutum CCAP 1055/1 predicted protein, mRNA	O80763	61.6	2e-09	Probable nucleoredoxin 1	.	.	.	.	pfam13905	Thioredoxin_8	Thioredoxin-like. Thioredoxins are small enzymes that participate in redox reactions, via the reversible oxidation of an active centre disulfide bond.	GO:0045454|cell redox homeostasis;GO:0009860|pollen tube growth;GO:0010183|pollen tube guidance;GO:0080092|regulation of pollen tube growth;GO:0046686|response to cadmium ion;	GO:0005829|cytosol;	GO:0047134|protein-disulfide reductase activity;	K17609	NXN; nucleoredoxin [EC:1.8.1.8]
Phatr3_J18319	625	534	625	611.861	1146	1234	1177	1131.17	0.540911	-0.886537	1.7e-05	0.00089543	down	yes	chr2:1128122-1129768:+	gi|219112013|ref|XP_002177758.1|	2503	0	adenosylhomocysteinase [Phaeodactylum tricornutum CCAP 1055/1]	gi|219112012|ref|XM_002177722.1|	1544	0	Phaeodactylum tricornutum CCAP 1055/1 adenosylhomocysteinase, mRNA	O23255	690	0	Adenosylhomocysteinase 1	Rv3248c	550	0	COG0499	pfam05221	AdoHcyase	S-adenosyl-L-homocysteine hydrolase.	GO:0009793|embryo development ending in seed dormancy;GO:0006346|methylation-dependent chromatin silencing;GO:0006730|one-carbon metabolic process;GO:0016441|posttranscriptional gene silencing;GO:0033353|S-adenosylmethionine cycle;	GO:0048046|apoplast;GO:0005829|cytosol;GO:0016020|membrane;GO:0005886|plasma membrane;GO:0009506|plasmodesma;GO:0005774|vacuolar membrane;GO:0005773|vacuole;	GO:0004013|adenosylhomocysteinase activity;GO:0005507|copper ion binding;	.	.
Phatr3_J12243	1247	893	830	1007.27	1826	2178	1838	1861.77	0.541024	-0.886234	3.93e-06	0.000285101	down	yes	chr7:382644-383269:-	gi|219118117|ref|XP_002179840.1|	505	2e-63	predicted protein [Phaeodactylum tricornutum CCAP 1055/1]	gi|219118116|ref|XM_002179804.1|	236	8e-120	Phaeodactylum tricornutum CCAP 1055/1 predicted protein, mRNA	Q336R9	62.4	2e-11	Peptide methionine sulfoxide reductase A4, chloroplastic	SPAC29E6.05c	55.5	8e-10	COG0225	pfam01625	PMSR	Peptide methionine sulfoxide reductase. This enzyme repairs damaged proteins. Methionine sulfoxide in proteins is reduced to methionine.	GO:0030091|protein repair;GO:0006979|response to oxidative stress;GO:0009651|response to salt stress;	GO:0009507|chloroplast;	GO:0008113|peptide-methionine (S)-S-oxide reductase activity;	K07304	msrA; peptide-methionine (S)-S-oxide reductase [EC:1.8.4.11]
Phatr3_J50872	12347	8569	10065	10546	24851	17830	19140	19479.4	0.541393	-0.885253	3.57e-06	0.000263879	down	yes	chr6:777068-777478:+	gi|219111525|ref|XP_002177514.1|	699	2e-92	histone H3 isoform 1c [Phaeodactylum tricornutum CCAP 1055/1]	gi|219116988|ref|XM_002179253.1|	411	0	Phaeodactylum tricornutum CCAP 1055/1 histone H3 isoform 1b (H3-1b), mRNA	P84239	265	2e-90	Histone H3	.	.	.	.	pfam00125	Histone	Core histone H2A/H2B/H3/H4.	.	GO:0000786|nucleosome;GO:0005634|nucleus;	GO:0003677|DNA binding;	.	.
Phatr3_EG00225	1334	1044	951	1132.37	2879	1729	2053	2090.7	0.541623	-0.88464	4.07e-06	0.000288406	down	yes	chr25:154974-155258:-	gi|397631258|gb|EJK70082.1|	157	3e-12	hypothetical protein THAOC_08591 [Thalassiosira oceanica]	.	.	.	.	.	.	.	.	.	.	.	.	pfam06535	RGM_N	Repulsive guidance molecule (RGM) N-terminus. This family consists of the N-terminal region of several mammalian and one bird sequence from Gallus gallus (Chicken). All of the mammalian proteins are hypothetical and have no known function but RGMA from the chicken is annotated as being a repulsive guidance molecule (RGM). RGM is a GPI-linked axon guidance molecule of the retinotectal system. RGM …	.	.	.	.	.
Phatr3_Jdraft1645	1787	1490	1201	1523.32	3682	2905	2327	2812.12	0.541699	-0.884436	1.41e-06	0.000133673	down	yes	chrbd_31x35:28967-30499:-	gi|219114282|ref|XP_002176312.1|	2614	0	peroxidase domain-containing protein [Phaeodactylum tricornutum CCAP 1055/1]	gi|219114281|ref|XM_002176276.1|	1533	0	Phaeodactylum tricornutum CCAP 1055/1 peroxidase domain-containing protein, mRNA	Q5B1Z0	72.8	8e-13	Putative heme-binding peroxidase	YKR066c	55.8	1e-07	COG0376	pfam00141	peroxidase	Peroxidase.	GO:0006979|response to oxidative stress;	.	GO:0020037|heme binding;GO:0046872|metal ion binding;GO:0004601|peroxidase activity;	K00435	E1.11.1.-; peroxiredoxin [EC:1.11.1.-]
Phatr3_J22873	1049	662	793	849.665	2330	1437	1226	1565.47	0.542755	-0.881627	5.34e-05	0.00212864	down	yes	chr20:93619-94530:+	gi|219126613|ref|XP_002183547.1|	1536	0	predicted protein [Phaeodactylum tricornutum CCAP 1055/1]	gi|219126612|ref|XM_002183511.1|	912	0	Phaeodactylum tricornutum CCAP 1055/1 predicted protein, mRNA	P31692	329	5e-110	ADP,ATP carrier protein	.	.	.	.	pfam00153	Mito_carr	Mitochondrial carrier protein.	GO:0055085|transmembrane transport;	GO:0016021|integral component of membrane;GO:0005743|mitochondrial inner membrane;	GO:0005215|transporter activity;	.	.
Phatr3_J44829	187	221	205	211.637	357	375	494	389.928	0.54276	-0.881614	0.00178527	0.0274894	down	yes	chr5:351642-353155:-	gi|219116378|ref|XP_002178984.1|	2253	0	predicted protein [Phaeodactylum tricornutum CCAP 1055/1]	gi|219116377|ref|XM_002178948.1|	1446	0	Phaeodactylum tricornutum CCAP 1055/1 predicted protein, mRNA	.	.	.	.	YIR042c	82	8e-17	COG1670	pfam13302	Acetyltransf_3	Acetyltransferase (GNAT) domain. This domain catalyses N-acetyltransferase reactions.	.	.	.	.	.
Phatr3_J44546	238	150	178	192.007	507	325	294	353.496	0.543166	-0.880534	0.00300232	0.0394629	down	yes	chr4:861558-862675:+	gi|219115047|ref|XP_002178319.1|	1674	0	predicted protein [Phaeodactylum tricornutum CCAP 1055/1]	gi|219115046|ref|XM_002178283.1|	1080	0	Phaeodactylum tricornutum CCAP 1055/1 predicted protein, mRNA	C6TBN2	200	8e-59	Probable aldo-keto reductase 1	DR2261	164	7e-46	COG0667	pfam00248	Aldo_ket_red	Aldo/keto reductase family. This family includes a number of K+ ion channel beta chain regulatory domains - these are reported to have oxidoreductase activity.	.	.	GO:0016491|oxidoreductase activity;	.	.
Phatr3_J46364	621	256	385	423.421	1043	704	730	779.173	0.543424	-0.879849	0.00427313	0.0494342	down	yes	chr10:122133-123018:-	gi|219120417|ref|XP_002180947.1|	870	3e-116	predicted protein [Phaeodactylum tricornutum CCAP 1055/1]	gi|219120416|ref|XM_002180911.1|	364	0	Phaeodactylum tricornutum CCAP 1055/1 predicted protein, mRNA	.	.	.	.	.	.	.	.	pfam04930	FUN14	FUN14 family. This family of short proteins are found in eukaryotes and some archaea. Although the function of these proteins is not known they may contain transmembrane helices.	.	.	.	.	.
Phatr3_J47954	521	357	268	386.43	862	742	643	710.618	0.543795	-0.878866	0.00118746	0.0208808	down	yes	chr15:545569-546573:-	gi|219124237|ref|XP_002182415.1|	1406	0	predicted protein [Phaeodactylum tricornutum CCAP 1055/1]	gi|219124236|ref|XM_002182379.1|	1005	0	Phaeodactylum tricornutum CCAP 1055/1 predicted protein, mRNA	P23641	120	7e-30	Mitochondrial phosphate carrier protein	.	.	.	.	pfam00153	Mito_carr	Mitochondrial carrier protein.	GO:0035435|phosphate ion transmembrane transport;	GO:0031305|integral component of mitochondrial inner membrane;GO:0005743|mitochondrial inner membrane;GO:0005758|mitochondrial intermembrane space;GO:0005739|mitochondrion;	GO:0005315|inorganic phosphate transmembrane transporter activity;	K15102	SLC25A3, PHC, PIC; solute carrier family 25 (mitochondrial phosphate transporter), member 3
Phatr3_J16421	1610	1183	1162	1344.12	3222	2193	2432	2469.71	0.544245	-0.877673	1.28e-06	0.000125685	down	yes	chr26:241139-242737:-	gi|219129501|ref|XP_002184926.1|	1878	0	predicted protein [Phaeodactylum tricornutum CCAP 1055/1]	gi|219129500|ref|XM_002184890.1|	1194	0	Phaeodactylum tricornutum CCAP 1055/1 predicted protein, mRNA	Q6N075	139	9e-35	Molybdate-anion transporter	.	.	.	.	pfam05631	DUF791	Protein of unknown function (DUF791). This family consists of several eukaryotic proteins of unknown function.	GO:0055085|transmembrane transport;	GO:0016021|integral component of membrane;GO:0016020|membrane;GO:0005886|plasma membrane;	GO:0015098|molybdate ion transmembrane transporter activity;GO:0022891|substrate-specific transmembrane transporter activity;	.	.
Phatr3_J46321	976	734	654	802.572	1744	1333	1589	1473.16	0.544796	-0.876211	8.32e-06	0.000510033	down	yes	chr9:920680-921861:+	gi|219119564|ref|XP_002180539.1|	1125	4e-153	predicted protein [Phaeodactylum tricornutum CCAP 1055/1]	gi|219119563|ref|XM_002180503.1|	868	0	Phaeodactylum tricornutum CCAP 1055/1 predicted protein, mRNA	.	.	.	.	.	.	.	.	pfam03208	PRA1	PRA1 family protein. This family includes the PRA1 (Prenylated rab acceptor) protein which is a Rab guanine dissociation inhibitor (GDI) displacement factor. This family also includes the glutamate transporter EAAC1 interacting protein GTRAP3-18.	.	.	.	.	.
Phatr3_J37793	933	634	1039	893.187	2307	1341	1578	1638.87	0.545001	-0.87567	0.00171475	0.0270045	down	yes	chr14:87776-88783:-	gi|219123364|ref|XP_002181996.1|	1585	0	predicted protein [Phaeodactylum tricornutum CCAP 1055/1]	gi|219123363|ref|XM_002181960.1|	942	0	Phaeodactylum tricornutum CCAP 1055/1 predicted protein, mRNA	Q9I163	57	6e-08	Putative quercetin 2,3-dioxygenase PA2418	MA2278	63.2	2e-10	COG1741	pfam02678	Pirin	Pirin. This family consists of Pirin proteins from both eukaryotes and prokaryotes. The function of Pirin is unknown but the gene coding for this protein is known to be expressed in all tissues in the human body although it is expressed most strongly in the liver and heart. Pirin is known to be a nuclear protein, exclusively localized within the nucleoplasma and predominantly concentrated within …	.	.	GO:0046872|metal ion binding;GO:0008127|quercetin 2,3-dioxygenase activity;	K06911	K06911; uncharacterized protein
Phatr3_J15083	902	627	650	739.805	1974	1026	1337	1357.16	0.545111	-0.875377	7.07e-05	0.00259728	down	yes	chr17:265107-266608:+	gi|219125057|ref|XP_002182805.1|	2020	0	predicted protein [Phaeodactylum tricornutum CCAP 1055/1]	gi|219125056|ref|XM_002182769.1|	1125	0	Phaeodactylum tricornutum CCAP 1055/1 predicted protein, mRNA	Q55DP8	309	1e-98	Aminoacylase-1	ML1288	100	3e-22	COG0624	pfam01546	Peptidase_M20	Peptidase family M20/M25/M40. This family includes a range of zinc metallopeptidases belonging to several families in the peptidase classification. Family M20 are Glutamate carboxypeptidases. Peptidase family M25 contains X-His dipeptidases.	GO:0006520|cellular amino acid metabolic process;	GO:0005737|cytoplasm;	GO:0004046|aminoacylase activity;GO:0046872|metal ion binding;GO:0008237|metallopeptidase activity;	K14677	ACY1; aminoacylase [EC:3.5.1.14]
Phatr3_J38192	474	363	361	407.881	970	636	771	747.776	0.545459	-0.874458	0.000131253	0.00411751	down	yes	chr15:293599-294188:+	gi|219123780|ref|XP_002182196.1|	778	1e-103	predicted protein [Phaeodactylum tricornutum CCAP 1055/1]	gi|219123779|ref|XM_002182160.1|	483	0	Phaeodactylum tricornutum CCAP 1055/1 predicted protein, mRNA	.	.	.	.	.	.	.	.	pfam02466	Tim17	Tim17/Tim22/Tim23/Pmp24 family. The pre-protein translocase of the mitochondrial outer membrane (Tom) allows the import of pre-proteins from the cytoplasm. Tom forms a complex with a number of proteins, including Tim17. Tim17 and Tim23 are thought to form the translocation channel of the inner membrane. This family includes Tim17, Tim22 and Tim23. This family also includes Pmp24 a peroxisomal pro…	.	.	.	.	.
Phatr3_J36347	3322	2514	2237	2741.34	7018	5004	3944	5023.26	0.54573	-0.87374	3.37e-06	0.000252319	down	yes	chr10:226551-228062:-	gi|219120458|ref|XP_002180967.1|	2475	0	predicted protein [Phaeodactylum tricornutum CCAP 1055/1]	gi|219120457|ref|XM_002180931.1|	1407	0	Phaeodactylum tricornutum CCAP 1055/1 predicted protein, mRNA	Q2JMP7	644	0	Glutamate-1-semialdehyde 2,1-aminomutase	alr3265	615	0	COG0001	pfam00202	Aminotran_3	Aminotransferase class-III.	GO:0015995|chlorophyll biosynthetic process;GO:0006782|protoporphyrinogen IX biosynthetic process;	GO:0005737|cytoplasm;	GO:0042286|glutamate-1-semialdehyde 2,1-aminomutase activity;GO:0030170|pyridoxal phosphate binding;GO:0008483|transaminase activity;	K01845	hemL; glutamate-1-semialdehyde 2,1-aminomutase [EC:5.4.3.8]
Phatr3_Jdraft1655	1323	1053	1012	1154.38	2663	2065	1973	2114.45	0.545947	-0.873167	2.32e-06	0.000190918	down	yes	chrbd_31x35:76653-78262:+	gi|219114252|ref|XP_002176297.1|	2219	0	predicted protein [Phaeodactylum tricornutum CCAP 1055/1]	gi|219114251|ref|XM_002176261.1|	1610	0	Phaeodactylum tricornutum CCAP 1055/1 predicted protein, mRNA	.	.	.	.	.	.	.	.	pfam01490	Aa_trans	Transmembrane amino acid transporter protein. This transmembrane region is found in many amino acid transporters including UNC-47 and MTR. UNC-47 encodes a vesicular amino butyric acid (GABA) transporter, (VGAT). UNC-47 is predicted to have 10 transmembrane domains. MTR is a N system amino acid transporter system protein involved in methyltryptophan resistance. Other members of this family includ…	.	.	.	.	.
Phatr3_J37105	174	171	203	188.912	447	289	364	346.001	0.545989	-0.873057	0.00265981	0.0362994	down	yes	chr12:167793-169088:-	gi|219121948|ref|XP_002181318.1|	2251	0	predicted protein [Phaeodactylum tricornutum CCAP 1055/1]	gi|219121947|ref|XM_002181282.1|	1296	0	Phaeodactylum tricornutum CCAP 1055/1 predicted protein, mRNA	.	.	.	.	.	.	.	.	pfam09595	Metaviral_G	Metaviral_G glycoprotein. This is a viral attachment glycoprotein from region G of metaviruses. It is high in serine and threonine suggesting it is highly glycosylated.	.	.	.	.	.
Phatr3_J48946	1126	807	698	891.067	2303	1421	1474	1631.39	0.546201	-0.872496	3.63e-05	0.00158874	down	yes	chr20:105670-107008:-	gi|219126879|ref|XP_002183675.1|	2183	0	2-hydroxyacid dehydrogenase [Phaeodactylum tricornutum CCAP 1055/1]	gi|219126878|ref|XM_002183639.1|	1254	0	Phaeodactylum tricornutum CCAP 1055/1 2-hydroxyacid dehydrogenase, mRNA	Q2VEQ7	151	2e-40	D-2-hydroxyacid dehydrogenase	VNG1437G	151	1e-41	COG0111	pfam02826	2-Hacid_dh_C	D-isomer specific 2-hydroxyacid dehydrogenase, NAD binding domain. This domain is inserted into the catalytic domain, the large dehydrogenase and D-lactate dehydrogenase families in SCOP. N-terminal portion of which is represented by family pfam00389.	GO:0019752|carboxylic acid metabolic process;	.	GO:0031406|carboxylic acid binding;GO:0070404|NADH binding;GO:0070402|NADPH binding;GO:0016616|oxidoreductase activity, acting on the CH-OH group of donors, NAD or NADP as acceptor;	K17064	ddh; D-2-hydroxyacid dehydrogenase (NADP+) [EC:1.1.1.272]
Phatr3_J54222	1866	1315	1379	1549.37	3960	2433	2641	2835.71	0.546379	-0.872026	3.29e-06	0.000249847	down	yes	chr4:221347-222438:+	gi|219114779|ref|XP_002178185.1|	1826	0	ornithine cyclodeaminase [Phaeodactylum tricornutum CCAP 1055/1]	gi|219114778|ref|XM_002178149.1|	1041	0	Phaeodactylum tricornutum CCAP 1055/1 ornithine cyclodeaminase, mRNA	P58339	143	1e-37	Ornithine cyclodeaminase 2	SMa0486	149	2e-40	COG2423	pfam02423	OCD_Mu_crystall	Ornithine cyclodeaminase/mu-crystallin family. This family contains the bacterial Ornithine cyclodeaminase enzyme EC:4.3.1.12, which catalyses the deamination of ornithine to proline. This family also contains mu-Crystallin the major component of the eye lens in several Australian marsupials, mRNA for this protein has also been found in human retina.	GO:0055129|L-proline biosynthetic process;	.	GO:0008473|ornithine cyclodeaminase activity;	K01750	E4.3.1.12, ocd; ornithine cyclodeaminase [EC:4.3.1.12]
Phatr3_J17948	266	235	251	257.74	760	358	394	471.429	0.546721	-0.871123	0.00385459	0.0460359	down	yes	chr1:2437139-2438721:-	gi|219111529|ref|XP_002177516.1|	2225	0	chromatin assembly factor subunit c [Phaeodactylum tricornutum CCAP 1055/1]	gi|219111528|ref|XM_002177480.1|	1055	0	Phaeodactylum tricornutum CCAP 1055/1 chromatin assembly factor subunit c (NURF-55), mRNA	Q60972	436	1e-147	Histone-binding protein RBBP4	.	.	.	.	pfam12265	CAF1C_H4-bd	Histone-binding protein RBBP4 or subunit C of CAF1 complex. The CAF-1 complex is a conserved heterotrimeric protein complex that promotes histone H3 and H4 deposition onto newly synthesized DNA during replication or DNA repair; specifically it facilitates replication-dependent nucleosome assembly with the major histone H3 (H3.1). This domain is an alpha helix which sits just upstream of the WD40 …	GO:0043044|ATP-dependent chromatin remodeling;GO:0007049|cell cycle;GO:0031497|chromatin assembly;GO:0006338|chromatin remodeling;GO:0000183|chromatin silencing at rDNA;GO:0006260|DNA replication;GO:0006335|DNA replication-dependent nucleosome assembly;GO:0006336|DNA replication-independent nucleosome assembly;GO:0060416|response to growth hormone;GO:0006351|transcription, DNA-templated;	GO:0033186|CAF-1 complex;GO:0035098|ESC/E(Z) complex;GO:0000790|nuclear chromatin;GO:0005654|nucleoplasm;GO:0005634|nucleus;GO:0016581|NuRD complex;GO:0016589|NURF complex;GO:0043234|protein complex;	GO:0008094|DNA-dependent ATPase activity;GO:0042826|histone deacetylase binding;GO:0000978|RNA polymerase II core promoter proximal region sequence-specific DNA binding;GO:0000980|RNA polymerase II distal enhancer sequence-specific DNA binding;	K10752	RBBP4, HAT2, CAF1, MIS16; histone-binding protein RBBP4
Phatr3_J49598	4828	4391	4700	4775.7	13399	7685	6823	8734.77	0.546746	-0.871057	4.84e-06	0.00032749	down	yes	chr23:158060-159148:-	gi|219128413|ref|XP_002184408.1|	1830	0	predicted protein [Phaeodactylum tricornutum CCAP 1055/1]	gi|219128412|ref|XM_002184372.1|	1089	0	Phaeodactylum tricornutum CCAP 1055/1 predicted protein, mRNA	.	.	.	.	.	.	.	.	pfam08893	DUF1839	Domain of unknown function (DUF1839). This family of proteins are functionally uncharacterized.	.	.	.	.	.
Phatr3_J17326	11933	7894	7611	9284.05	26254	15031	12942	16969.3	0.54711	-0.870098	0.000241295	0.0067425	down	yes	chr1:610942-611852:-	gi|219110739|ref|XP_002177121.1|	1119	2e-153	early light induced protein [Phaeodactylum tricornutum CCAP 1055/1]	gi|219110738|ref|XM_002177085.1|	675	0	Phaeodactylum tricornutum CCAP 1055/1 early light induced protein (LHL1), mRNA	.	.	.	.	.	.	.	.	pfam00504	Chloroa_b-bind	Chlorophyll A-B binding protein.	.	.	.	.	.
Phatr3_J12331	329	255	241	280.727	757	422	456	511.933	0.548367	-0.866787	0.00177672	0.0274296	down	yes	chr8:822311-823930:-	gi|219119115|ref|XP_002180324.1|	1655	0	predicted protein [Phaeodactylum tricornutum CCAP 1055/1]	gi|219119114|ref|XM_002180288.1|	612	0	Phaeodactylum tricornutum CCAP 1055/1 predicted protein, mRNA	Q9LJU7	166	9e-44	Purple acid phosphatase 18	Rv2577	76.3	7e-14	COG1409	pfam00149	Metallophos	Calcineurin-like phosphoesterase. This family includes a diverse range of phosphoesterases, including protein phosphoserine phosphatases, nucleotidases, sphingomyelin phosphodiesterases and 2'-3' cAMP phosphodiesterases as well as nucleases such as bacterial SbcD or yeast MRE11. The most conserved regions in this superfamily centre around the metal chelating residues.	GO:0016311|dephosphorylation;	GO:0005576|extracellular region;	GO:0003993|acid phosphatase activity;GO:0046872|metal ion binding;	.	.
Phatr3_J51560	401	254	280	316.733	720	590	518	577.425	0.548526	-0.866368	0.000549949	0.0118506	down	yes	chr2:1301713-1302773:-	gi|219112727|ref|XP_002178115.1|	1675	0	short-chain dehydrogenase/reductase [Phaeodactylum tricornutum CCAP 1055/1]	gi|219112726|ref|XM_002178079.1|	990	0	Phaeodactylum tricornutum CCAP 1055/1 short-chain dehydrogenase/reductase, mRNA	Q8L9C4	109	7e-26	Very-long-chain 3-oxoacyl-CoA reductase 1	CC2337	108	3e-26	COG0300	pfam00106	adh_short	short chain dehydrogenase. This family contains a wide variety of dehydrogenases.	GO:0009793|embryo development ending in seed dormancy;GO:0042761|very long-chain fatty acid biosynthetic process;	GO:0005783|endoplasmic reticulum;GO:0005789|endoplasmic reticulum membrane;GO:0016021|integral component of membrane;GO:0016020|membrane;	GO:0018454|acetoacetyl-CoA reductase activity;GO:0045703|ketoreductase activity;	K10251	HSD17B12, KAR, IFA38; 17beta-estradiol 17-dehydrogenase / very-long-chain 3-oxoacyl-CoA reductase [EC:1.1.1.62 1.1.1.330]
Phatr3_J43124	1070	852	909	966.64	2293	1655	1629	1756.85	0.550213	-0.861938	4.72e-06	0.000322616	down	yes	chr1:2101645-2102717:+	gi|219110315|ref|XP_002176909.1|	1544	0	predicted protein [Phaeodactylum tricornutum CCAP 1055/1]	gi|219110314|ref|XM_002176873.1|	993	0	Phaeodactylum tricornutum CCAP 1055/1 predicted protein, mRNA	.	.	.	.	.	.	.	.	pfam13767	DUF4168	Domain of unknown function (DUF4168).	.	.	.	.	.
Phatr3_J45238	300	283	355	323.272	422	740	665	586.828	0.55088	-0.860189	0.00201481	0.0298758	down	yes	chr6:574563-575153:+	gi|219116897|ref|XP_002179243.1|	1053	3e-144	predicted protein [Phaeodactylum tricornutum CCAP 1055/1]	gi|219116896|ref|XM_002179207.1|	591	0	Phaeodactylum tricornutum CCAP 1055/1 predicted protein, mRNA	Q6MAG7	127	3e-35	Ribosomal RNA large subunit methyltransferase H	SA0023	73.9	9e-16	COG1576	pfam02590	SPOUT_MTase	Predicted SPOUT methyltransferase. This family of proteins are predicted to be SPOUT methyltransferases.	.	GO:0005737|cytoplasm;	GO:0070038|rRNA (pseudouridine-N3-)-methyltransferase activity;	K00783	rlmH; 23S rRNA (pseudouridine1915-N3)-methyltransferase [EC:2.1.1.177]
Phatr3_J46602	2719	2149	2368	2471.69	7134	3756	3473	4486.43	0.550927	-0.860068	1.02e-05	0.000587383	down	yes	chr10:868432-869516:+	gi|219120342|ref|XP_002180911.1|	1226	8e-168	predicted protein [Phaeodactylum tricornutum CCAP 1055/1]	gi|219120341|ref|XM_002180875.1|	906	0	Phaeodactylum tricornutum CCAP 1055/1 predicted protein, mRNA	.	.	.	.	.	.	.	.	pfam10101	DUF2339	Predicted membrane protein (DUF2339). This domain, found in various hypothetical bacterial proteins, has no known function.	.	.	.	.	.
Phatr3_J46780	762	364	511	551.521	976	1032	1134	999.065	0.552037	-0.857162	0.00245823	0.0341424	down	yes	chr11:434848-436158:+	gi|219120941|ref|XP_002185702.1|	1984	0	predicted protein [Phaeodactylum tricornutum CCAP 1055/1]	gi|219120940|ref|XM_002185666.1|	1311	0	Phaeodactylum tricornutum CCAP 1055/1 chromosome 11 predicted protein (PHATR_46780) mRNA, complete cds	Q3SYU3	77.8	2e-14	Zinc transporter ZIP1	.	.	.	.	pfam02535	Zip	ZIP Zinc transporter. The ZIP family consists of zinc transport proteins and many putative metal transporters. The main contribution to this family is from the Arabidopsis thaliana ZIP protein family these proteins are responsible for zinc uptake in the plant. Also found within this family are C. elegans proteins of unknown function which are annotated as being similar to human growth arrest indu…	GO:0048701|embryonic cranial skeleton morphogenesis;GO:0001701|in utero embryonic development;GO:0060173|limb development;GO:0071577|zinc II ion transmembrane transport;	GO:0016021|integral component of membrane;GO:0005886|plasma membrane;	GO:0005385|zinc ion transmembrane transporter activity;	K14709	SLC39A1_2_3, ZIP1_2_3; solute carrier family 39 (zinc transporter), member 1/2/3
Phatr3_J49052	393	384	323	376.661	895	589	680	680.655	0.55338	-0.853659	0.000235863	0.00660641	down	yes	chr20:436814-437974:-	gi|219127031|ref|XP_002183748.1|	1769	0	predicted protein [Phaeodactylum tricornutum CCAP 1055/1]	gi|219127030|ref|XM_002183712.1|	1161	0	Phaeodactylum tricornutum CCAP 1055/1 predicted protein, mRNA	.	.	.	.	RSc2524	97.8	1e-22	COG1994	pfam02163	Peptidase_M50	Peptidase family M50.	.	.	.	.	.
Phatr3_J49072	1031	917	1373	1146.55	2588	1888	2090	2070.03	0.553881	-0.852352	0.000729925	0.0146784	down	yes	chr20:501678-503486:-	gi|219127058|ref|XP_002183761.1|	2865	0	predicted protein [Phaeodactylum tricornutum CCAP 1055/1]	gi|219127057|ref|XM_002183725.1|	1809	0	Phaeodactylum tricornutum CCAP 1055/1 predicted protein, mRNA	.	.	.	.	.	.	.	.	pfam10134	RPA	Replication initiator protein A. Members of this family of bacterial proteins are single-stranded DNA binding proteins that are involved in DNA replication, repair and recombination.	.	.	.	.	.
Phatr3_EG00749	1029	854	722	886.79	2296	1480	1320	1599.96	0.554259	-0.851368	4.81e-05	0.00195948	down	yes	chr10:795951-797582:+	gi|397615289|gb|EJK63338.1|	1257	3e-163	hypothetical protein THAOC_16004, partial [Thalassiosira oceanica]	.	.	.	.	.	.	.	.	.	.	.	.	pfam15511	CENP-T	Centromere kinetochore component CENP-T. CENP-T is a family of vertebral kinetochore proteins that associates directly with CENP-W. The N-terminus of CENP-T proteins interacts directly with the Ndc80 complex in the outer kinetochore. Importantly, the CENP-T-W complex does not directly associate with CENP-A, but with histone H3 in the centromere region. CENP-T and -W form a hetero-tetramer with CE…	.	.	.	.	.
Phatr3_J53935	490	279	391	393.488	1010	627	625	709.889	0.554295	-0.851274	0.000847851	0.0163779	down	yes	chr1:189548-190561:-	gi|219110571|ref|XP_002177037.1|	1263	4e-174	plastidic ribulose-phosphate 3-epimerase [Phaeodactylum tricornutum CCAP 1055/1]	gi|219110570|ref|XM_002177001.1|	783	0	Phaeodactylum tricornutum CCAP 1055/1 plastidic ribulose-phosphate 3-epimerase (Rpe), mRNA	P0AG10	330	2e-112	Ribulose-phosphate 3-epimerase	YPO0155	338	2e-116	COG0036	pfam00834	Ribul_P_3_epim	Ribulose-phosphate 3 epimerase family. This enzyme catalyses the conversion of D-ribulose 5-phosphate into D-xylulose 5-phosphate.	GO:0005975|carbohydrate metabolic process;GO:0006098|pentose-phosphate shunt;	.	GO:0046872|metal ion binding;GO:0004750|ribulose-phosphate 3-epimerase activity;	K01783	rpe, RPE; ribulose-phosphate 3-epimerase [EC:5.1.3.1]
Phatr3_J49119	4019	2502	2693	3117.56	7482	5396	4929	5607.57	0.555956	-0.846959	4.88e-05	0.00197377	down	yes	chr20:652457-653572:+	gi|219126819|ref|XP_002183646.1|	1937	0	predicted protein [Phaeodactylum tricornutum CCAP 1055/1]	gi|219126818|ref|XM_002183610.1|	1116	0	Phaeodactylum tricornutum CCAP 1055/1 predicted protein, mRNA	Q55921	63.9	3e-10	Putative non-heme chloroperoxidase	.	.	.	.	pfam12697	Abhydrolase_6	Alpha/beta hydrolase family. This family contains alpha/beta hydrolase enzymes of diverse specificity.	.	.	GO:0016691|chloride peroxidase activity;	.	.
Phatr3_J37171	1543	1094	1174	1295.8	3290	2276	1845	2330.08	0.556119	-0.846535	1.98e-05	0.00100401	down	yes	chr12:314869-315489:-	gi|219122016|ref|XP_002181351.1|	1010	2e-137	predicted protein [Phaeodactylum tricornutum CCAP 1055/1]	gi|219122015|ref|XM_002181315.1|	621	0	Phaeodactylum tricornutum CCAP 1055/1 predicted protein, mRNA	.	.	.	.	.	.	.	.	pfam02431	Chalcone	Chalcone-flavanone isomerase. Chalcone-flavanone isomerase is a plant enzyme responsible for the isomerization of chalcone to naringenin, a key step in the biosynthesis of flavonoids.	.	.	.	.	.
Phatr3_J41450	6491	5411	6299	6236.26	11383	11522	12391	11211.8	0.556221	-0.846271	2.23e-06	0.000186424	down	yes	chr30:195287-196258:-	gi|219130588|ref|XP_002185444.1|	1553	0	predicted protein [Phaeodactylum tricornutum CCAP 1055/1]	gi|219130587|ref|XM_002185408.1|	876	0	Phaeodactylum tricornutum CCAP 1055/1 predicted protein, mRNA	P48809	83.2	1e-16	Heterogeneous nuclear ribonucleoprotein 27C	.	.	.	.	pfam00076	RRM_1	RNA recognition motif. (a.k.a. RRM, RBD, or RNP domain). The RRM motif is probably diagnostic of an RNA binding protein. RRMs are found in a variety of RNA binding proteins, including various hnRNP proteins, proteins implicated in regulation of alternative splicing, and protein components of snRNPs. The motif also appears in a few single stranded DNA binding proteins. The RRM structure consists o…	GO:0007411|axon guidance;GO:0007298|border follicle cell migration;GO:0046331|lateral inhibition;GO:0007319|negative regulation of oskar mRNA translation;GO:0045451|pole plasm oskar mRNA localization;GO:0045727|positive regulation of translation;GO:0048024|regulation of mRNA splicing, via spliceosome;	GO:0005737|cytoplasm;GO:0005654|nucleoplasm;GO:0005634|nucleus;GO:0043186|P granule;GO:0043234|protein complex;GO:0030529|ribonucleoprotein complex;	GO:0003730|mRNA 3'-UTR binding;GO:0048027|mRNA 5'-UTR binding;GO:0003729|mRNA binding;GO:0000166|nucleotide binding;GO:0003697|single-stranded DNA binding;	K14411	MSI; RNA-binding protein Musashi
Phatr3_Jdraft1626	2440	1349	1889	1923.83	4685	3548	2721	3451.46	0.557396	-0.843224	0.00146511	0.0240385	down	yes	chrbd_26x34:22867-23844:-	gi|219114173|ref|XP_002176260.1|	1597	0	predicted protein [Phaeodactylum tricornutum CCAP 1055/1]	gi|219114172|ref|XM_002176224.1|	913	0	Phaeodactylum tricornutum CCAP 1055/1 predicted protein, mRNA	Q80ZX8	60.1	1e-08	Sperm-associated antigen 1	.	.	.	.	pfam13414	TPR_11	TPR repeat.	GO:0070286|axonemal dynein complex assembly;GO:0007338|single fertilization;	GO:0005737|cytoplasm;GO:0015630|microtubule cytoskeleton;GO:0005654|nucleoplasm;	GO:0005525|GTP binding;GO:0016787|hydrolase activity;	.	.
Phatr3_J3311	332	276	303	311.73	927	429	438	558.822	0.557834	-0.842093	0.00384116	0.0459221	down	yes	chr1:201775-202938:-	gi|219110577|ref|XP_002177040.1|	1732	0	cysteine synthase [Phaeodactylum tricornutum CCAP 1055/1]	gi|219110576|ref|XM_002177004.1|	1026	0	Phaeodactylum tricornutum CCAP 1055/1 cysteine synthase (cysK), mRNA	P32260	309	4e-100	Cysteine synthase, chloroplastic/chromoplastic	all2521	290	2e-94	COG0031	pfam00291	PALP	Pyridoxal-phosphate dependent enzyme. Members of this family are all pyridoxal-phosphate dependent enzymes. This family includes: serine dehydratase EC:4.2.1.13 P20132, threonine dehydratase EC:4.2.1.16, tryptophan synthase beta chain EC:4.2.1.20, threonine synthase EC:4.2.99.2, cysteine synthase EC:4.2.99.8 P11096, cystathionine beta-synthase EC:4.2.1.22, 1-aminocyclopropane-1-carboxylate deamin…	GO:0006535|cysteine biosynthetic process from serine;	GO:0009570|chloroplast stroma;GO:0009509|chromoplast;	GO:0004124|cysteine synthase activity;GO:0016740|transferase activity;	.	.
Phatr3_J55230	22881	20265	29516	25067.6	57197	47229	37709	44891.5	0.558404	-0.840618	0.00297785	0.0393121	down	yes	chr33:41743-44312:-	gi|219130936|ref|XP_002185608.1|	2985	0	predicted protein [Phaeodactylum tricornutum CCAP 1055/1]	gi|219130935|ref|XM_002185572.1|	2130	0	Phaeodactylum tricornutum CCAP 1055/1 predicted protein, mRNA	P51818	860	0	Heat shock protein 90-3	SPAC926.04c	741	0	COG0326	pfam00183	HSP90	Hsp90 protein.	GO:0071277|cellular response to calcium ion;GO:0051131|chaperone-mediated protein complex assembly;GO:0006457|protein folding;GO:0009408|response to heat;	GO:0005829|cytosol;GO:0005794|Golgi apparatus;GO:0016020|membrane;GO:0005730|nucleolus;GO:0005886|plasma membrane;	GO:0005524|ATP binding;	K04079	htpG, HSP90A; molecular chaperone HtpG
Phatr3_J34931	200	156	233	202.429	382	377	383	362.502	0.558421	-0.840575	0.00373912	0.0451128	down	yes	chr6:684652-685308:-	gi|219117385|ref|XP_002179487.1|	840	8e-112	predicted protein [Phaeodactylum tricornutum CCAP 1055/1]	gi|219117384|ref|XM_002179451.1|	465	0	Phaeodactylum tricornutum CCAP 1055/1 predicted protein, mRNA	.	.	.	.	.	.	.	.	pfam13905	Thioredoxin_8	Thioredoxin-like. Thioredoxins are small enzymes that participate in redox reactions, via the reversible oxidation of an active centre disulfide bond.	.	.	.	.	.
Phatr3_J54589	875	535	878	781.201	2037	1098	1333	1398.78	0.558487	-0.840405	0.00428293	0.0494935	down	yes	chr10:474450-475076:+	gi|219120186|ref|XP_002180837.1|	261	3e-27	predicted protein [Phaeodactylum tricornutum CCAP 1055/1]	gi|219120185|ref|XM_002180801.1|	191	1e-94	Phaeodactylum tricornutum CCAP 1055/1 predicted protein, mRNA	P38389	53.5	7e-09	Protein transport protein Sec61 subunit beta	.	.	.	.	pfam03911	Sec61_beta	Sec61beta family. This family consists of homologues of Sec61beta - a component of the Sec61/SecYEG protein secretory system. The domain is found in eukaryotes and archaea and is possibly homologous to the bacterial SecG. It consists of a single putative transmembrane helix, preceded by a short stretch containing various charged residues; this arrangement may help determine orientation in the cel…	GO:0006886|intracellular protein transport;	GO:0016021|integral component of membrane;GO:0005784|Sec61 translocon complex;	.	K09481	SEC61B, SBH2; protein transport protein SEC61 subunit beta
Phatr3_J33304	1197	853	1037	1052.65	2461	1749	1747	1875.95	0.56113	-0.833593	8.06e-06	0.00050158	down	yes	chr3:562980-563444:-	gi|219113577|ref|XP_002186372.1|	563	3e-72	predicted protein [Phaeodactylum tricornutum CCAP 1055/1]	gi|219113576|ref|XM_002186336.1|	369	0	Phaeodactylum tricornutum CCAP 1055/1 chromosome 3 predicted protein (PHATR_33304) mRNA, complete cds	Q54NC5	121	1e-34	Probable small nuclear ribonucleoprotein Sm D2	SPAC2C4.03c	120	9e-35	COG1958	pfam01423	LSM	LSM domain. The LSM domain contains Sm proteins as well as other related LSM (Like Sm) proteins. The U1, U2, U4/U6, and U5 small nuclear ribonucleoprotein particles (snRNPs) involved in pre-mRNA splicing contain seven Sm proteins (B/B', D1, D2, D3, E, F and G) in common, which assemble around the Sm site present in four of the major spliceosomal small nuclear RNAs. The U6 snRNP binds to the LSM (…	GO:0000398|mRNA splicing, via spliceosome;	GO:0005829|cytosol;GO:0030532|small nuclear ribonucleoprotein complex;GO:0005685|U1 snRNP;GO:0005687|U4 snRNP;	.	K11096	SNRPD2, SMD2; small nuclear ribonucleoprotein D2
Phatr3_EG02276	5108	4087	5055	4881.6	11839	8021	7791	8696.08	0.561357	-0.83301	1.74e-06	0.000157307	down	yes	chr14:135446-137602:-	gi|219123389|ref|XP_002182008.1|	2876	0	predicted protein [Phaeodactylum tricornutum CCAP 1055/1]	gi|219123388|ref|XM_002181972.1|	2016	0	Phaeodactylum tricornutum CCAP 1055/1 predicted protein, mRNA	Q1RJD8	201	6e-57	Thioredoxin reductase	RP445	194	6e-55	COG0492	pfam00085	Thioredoxin	Thioredoxin. Thioredoxins are small enzymes that participate in redox reactions, via the reversible oxidation of an active centre disulfide bond. Some members with only the active site are not separated from the noise.	GO:0019430|removal of superoxide radicals;	GO:0005737|cytoplasm;	GO:0050660|flavin adenine dinucleotide binding;GO:0004791|thioredoxin-disulfide reductase activity;	K00384	trxB; thioredoxin reductase (NADPH) [EC:1.8.1.9]
Phatr3_J10261	1212	961	678	965.727	2251	1555	1651	1717.76	0.562201	-0.830843	0.000329553	0.00834581	down	yes	chr3:1143208-1144389:-	gi|219113791|ref|XP_002186479.1|	678	4e-85	predicted protein [Phaeodactylum tricornutum CCAP 1055/1]	gi|209582831|gb|CP001142.1|	1182	0	Phaeodactylum tricornutum CCAP 1055/1 chromosome 3, complete sequence	P82198	94	2e-19	Transforming growth factor-beta-induced protein ig-h3	AGc835	103	7e-25	COG2335	pfam02469	Fasciclin	Fasciclin domain. This extracellular domain is found repeated four times in grasshopper fasciclin I as well as in proteins from mammals, sea urchins, plants, yeast and bacteria.	GO:0001525|angiogenesis;GO:0007155|cell adhesion;GO:0002062|chondrocyte differentiation;GO:0030198|extracellular matrix organization;	GO:0005604|basement membrane;GO:0070062|extracellular exosome;GO:0005615|extracellular space;GO:0005578|proteinaceous extracellular matrix;GO:0005802|trans-Golgi network;	GO:0050839|cell adhesion molecule binding;GO:0005518|collagen binding;GO:0050840|extracellular matrix binding;	.	.
Phatr3_J54015	1599	1403	1449	1524.14	3167	2611	2794	2710.04	0.562405	-0.830318	3.01e-06	0.000231068	down	yes	chr1:1659819-1661494:-	gi|219111177|ref|XP_002177340.1|	2581	0	serine hydroxymethyltransferase [Phaeodactylum tricornutum CCAP 1055/1]	gi|219111176|ref|XM_002177304.1|	1506	0	Phaeodactylum tricornutum CCAP 1055/1 serine hydroxymethyltransferase (SHMT2), mRNA	P50433	666	0	Serine hydroxymethyltransferase, mitochondrial	SPAC24C9.12c	605	0	COG0112	pfam00464	SHMT	Serine hydroxymethyltransferase.	GO:0042742|defense response to bacterium;GO:0009814|defense response, incompatible interaction;GO:0006544|glycine metabolic process;GO:0006563|L-serine metabolic process;GO:0009853|photorespiration;GO:0019684|photosynthesis, light reaction;GO:0009626|plant-type hypersensitive response;GO:0009697|salicylic acid biosynthetic process;GO:0035999|tetrahydrofolate interconversion;	GO:0048046|apoplast;GO:0009570|chloroplast stroma;GO:0009534|chloroplast thylakoid;GO:0022626|cytosolic ribosome;GO:0005759|mitochondrial matrix;GO:0005634|nucleus;GO:0005886|plasma membrane;GO:0010319|stromule;	GO:0004372|glycine hydroxymethyltransferase activity;GO:0008266|poly(U) RNA binding;GO:0030170|pyridoxal phosphate binding;	K00600	glyA, SHMT; glycine hydroxymethyltransferase [EC:2.1.2.1]
Phatr3_EG02027	557	355	343	424.054	1006	728	659	753.612	0.562695	-0.829574	0.000325699	0.00827542	down	yes	chr8:919530-921310:+	gi|219118740|ref|XP_002180137.1|	2693	0	predicted protein [Phaeodactylum tricornutum CCAP 1055/1]	gi|219118739|ref|XM_002180101.1|	1212	0	Phaeodactylum tricornutum CCAP 1055/1 predicted protein, mRNA	E3QKH9	97.4	5e-21	Extracellular metalloprotease GLRG_06511	.	.	.	.	pfam05572	Peptidase_M43	Pregnancy-associated plasma protein-A. Pregnancy-associated plasma protein A (PAPP-A) is a metallo-protease belonging to Merops family M43. It cleaves insulin-like growth factor (IGF) binding protein-4 (IGFBP-4), causing a dramatic reduction in its affinity for IGF-I and -II. Through this mechanism, PAPP-A is a regulator of IGF bioactivity in several systems, including the human ovary and the car…	.	GO:0005576|extracellular region;	GO:0008237|metallopeptidase activity;GO:0008270|zinc ion binding;	.	.
Phatr3_J44547	831	573	695	714.832	1549	1270	1201	1270.18	0.56278	-0.829356	3.69e-05	0.00158874	down	yes	chr4:863116-864468:+	gi|219115049|ref|XP_002178320.1|	1718	0	predicted protein [Phaeodactylum tricornutum CCAP 1055/1]	gi|219115048|ref|XM_002178284.1|	1196	0	Phaeodactylum tricornutum CCAP 1055/1 predicted protein, mRNA	.	.	.	.	SPAC589.06c	49.7	3e-06	COG5065	pfam10032	Pho88	Phosphate transport (Pho88). Members of this family of proteins are involved in regulating inorganic phosphate transport, as well as telomere length regulation and maintenance.	.	.	.	.	.
Phatr3_J49088	386	276	430	374.512	810	674	621	665.288	0.562932	-0.828968	0.00126187	0.0217982	down	yes	chr20:549183-549860:+	gi|219126784|ref|XP_002183629.1|	939	3e-126	predicted protein [Phaeodactylum tricornutum CCAP 1055/1]	gi|219126783|ref|XM_002183593.1|	678	0	Phaeodactylum tricornutum CCAP 1055/1 predicted protein, mRNA	.	.	.	.	.	.	.	.	pfam04306	DUF456	Protein of unknown function (DUF456). This family is a putative membrane protein that contains glycine zipper motifs.	.	.	.	.	.
Phatr3_J47569	10809	8089	6914	8754.49	23721	14429	11460	15543.3	0.563234	-0.828195	6.21e-05	0.00238406	down	yes	chr14:138222-139579:-	gi|219123391|ref|XP_002182009.1|	1158	2e-153	predicted protein [Phaeodactylum tricornutum CCAP 1055/1]	gi|219123390|ref|XM_002181973.1|	771	0	Phaeodactylum tricornutum CCAP 1055/1 predicted protein, mRNA	.	.	.	.	.	.	.	.	pfam00841	Protamine_P2	Sperm histone P2. This protein also known as protamine P2 can substitute for histones in the chromatin of sperm. The alignment contains both the sequence of the mature P2 protein and its propeptide.	.	.	.	.	.
Phatr3_J42659	455	428	318	409.791	968	657	685	726.761	0.563859	-0.826593	0.000300952	0.00776402	down	yes	chr1:724575-725510:-	gi|219110791|ref|XP_002177147.1|	1480	0	predicted protein [Phaeodactylum tricornutum CCAP 1055/1]	gi|219110790|ref|XM_002177111.1|	849	0	Phaeodactylum tricornutum CCAP 1055/1 predicted protein, mRNA	Q8H124	78.6	8e-16	Uncharacterized protein At2g34460, chloroplastic	.	.	.	.	pfam13460	NAD_binding_10	NADH(P)-binding.	.	GO:0009507|chloroplast;GO:0009941|chloroplast envelope;GO:0009534|chloroplast thylakoid;GO:0009535|chloroplast thylakoid membrane;GO:0010287|plastoglobule;	.	.	.
Phatr3_J23639	720	500	565	607.122	1266	1164	969	1076.56	0.563944	-0.826377	8.15e-05	0.00289731	down	yes	chr25:437233-439605:-	gi|219129244|ref|XP_002184804.1|	3483	0	precursor of phosphorylase udp-glucose diphosphorylase [Phaeodactylum tricornutum CCAP 1055/1]	gi|219129243|ref|XM_002184768.1|	2139	0	Phaeodactylum tricornutum CCAP 1055/1 precursor of phosphorylase udp-glucose diphosphorylase, mRNA	Q0GZS3	441	1e-143	UDP-sugar pyrophosphorylase	YDL103c	59.3	2e-08	COG4284	pfam01704	UDPGP	UTP--glucose-1-phosphate uridylyltransferase. This family consists of UTP--glucose-1-phosphate uridylyltransferases, EC:2.7.7.9. Also known as UDP-glucose pyrophosphorylase (UDPGP) and Glucose-1-phosphate uridylyltransferase. UTP--glucose-1-phosphate uridylyltransferase catalyses the interconversion of MgUTP + glucose-1-phosphate and UDP-glucose + MgPPi. UDP-glucose is an important intermediate i…	.	.	GO:0051748|UTP-monosaccharide-1-phosphate uridylyltransferase activity;	.	.
Phatr3_J44420	399	244	389	352.112	817	520	648	624.099	0.564193	-0.82574	0.00140576	0.0234572	down	yes	chr4:497326-498207:-	gi|219115457|ref|XP_002178524.1|	1218	3e-166	predicted protein [Phaeodactylum tricornutum CCAP 1055/1]	gi|219115456|ref|XM_002178488.1|	882	0	Phaeodactylum tricornutum CCAP 1055/1 predicted protein, mRNA	.	.	.	.	.	.	.	.	pfam00438	S-AdoMet_synt_N	S-adenosylmethionine synthetase, N-terminal domain. The three domains of S-adenosylmethionine synthetase have the same alpha+beta fold.	.	.	.	.	.
Phatr3_EG00144	2256	1577	1993	1986.92	3605	4340	3101	3520.39	0.564403	-0.825202	1.01e-05	0.000586825	down	yes	chr27:278360-279305:-	gi|397644013|gb|EJK76206.1|	378	6e-39	hypothetical protein THAOC_02047 [Thalassiosira oceanica]	.	.	.	.	.	.	.	.	.	.	.	.	pfam04614	Pex19	Pex19 protein family.	.	.	.	.	.
Phatr3_J49086	923	847	1105	990.717	2794	1404	1425	1755.23	0.564437	-0.825116	0.00136933	0.0230785	down	yes	chr20:546106-546861:+	gi|219126779|ref|XP_002183627.1|	392	2e-45	predicted protein [Phaeodactylum tricornutum CCAP 1055/1]	gi|219126778|ref|XM_002183591.1|	562	0	Phaeodactylum tricornutum CCAP 1055/1 predicted protein, mRNA	.	.	.	.	.	.	.	.	pfam10498	IFT57	Intra-flagellar transport protein 57. Eukaryotic cilia and flagella are specialized organelles found at the periphery of cells of diverse organisms. Intra-flagellar transport (IFT) is required for the assembly and maintenance of eukaryotic cilia and flagella, and consists of the bidirectional movement of large protein particles between the base and the distal tip of the organelle. IFT particles c…	.	.	.	.	.
Phatr3_J46174	440	244	251	314.624	719	522	527	557.093	0.56476	-0.824289	0.00356292	0.0436151	down	yes	chr9:477898-478728:-	gi|219119787|ref|XP_002180646.1|	1483	0	predicted protein [Phaeodactylum tricornutum CCAP 1055/1]	gi|219119786|ref|XM_002180610.1|	831	0	Phaeodactylum tricornutum CCAP 1055/1 predicted protein, mRNA	.	.	.	.	.	.	.	.	pfam08856	DUF1826	Protein of unknown function (DUF1826). These proteins are functionally uncharacterized.	.	.	.	.	.
Phatr3_J48250	884	805	711	820.46	2220	1222	1198	1451.53	0.565239	-0.823068	0.000173245	0.0052527	down	yes	chr16:639994-640581:+	gi|219124576|ref|XP_002182576.1|	802	4e-106	predicted protein [Phaeodactylum tricornutum CCAP 1055/1]	gi|219124575|ref|XM_002182540.1|	588	0	Phaeodactylum tricornutum CCAP 1055/1 predicted protein, mRNA	.	.	.	.	all4479	50.8	2e-07	COG4446	pfam07386	DUF1499	Protein of unknown function (DUF1499). This family consists of several hypothetical bacterial and plant proteins of around 125 residues in length. The function of this family is unknown.	.	.	.	.	.
Phatr3_EG02226	9681	7641	9629	9231.76	20487	16868	14333	16327.2	0.565422	-0.822601	8.28e-06	0.000510033	down	yes	chr22:105934-110504:-	gi|219127942|ref|XP_002184184.1|	2603	0	predicted protein [Phaeodactylum tricornutum CCAP 1055/1]	gi|219127941|ref|XM_002184148.1|	2232	0	Phaeodactylum tricornutum CCAP 1055/1 predicted protein, mRNA	Q91X85	109	2e-23	Feline leukemia virus subgroup C receptor-related protein 2	.	.	.	.	pfam07690	MFS_1	Major Facilitator Superfamily.	GO:0015886|heme transport;GO:0055085|transmembrane transport;	GO:0016021|integral component of membrane;GO:0005886|plasma membrane;	GO:0020037|heme binding;GO:0015232|heme transporter activity;	K08220	FLVCR, SLC49A1_2; MFS transporter, FLVCR family, feline leukemia virus subgroup C receptor-related protein
Phatr3_J13361	421	333	244	338.246	622	618	643	597.843	0.565778	-0.821692	0.000965711	0.0180042	down	yes	chr11:641284-642558:+	gi|219121047|ref|XP_002185755.1|	1880	0	predicted protein [Phaeodactylum tricornutum CCAP 1055/1]	gi|209582462|gb|CP001141.1|	1275	0	Phaeodactylum tricornutum CCAP 1055/1 chromosome 11, complete sequence	Q8NKF4	479	6e-166	60S ribosomal protein L3	SPAPB8E5.06c	452	7e-156	COG0087	pfam00297	Ribosomal_L3	Ribosomal protein L3.	GO:0002181|cytoplasmic translation;GO:0000027|ribosomal large subunit assembly;	GO:0022625|cytosolic large ribosomal subunit;	GO:0003735|structural constituent of ribosome;	K02925	RP-L3e, RPL3; large subunit ribosomal protein L3e
Phatr3_J30160	4542	3041	2648	3456.39	6509	6913	5793	6107.21	0.565952	-0.821247	0.000361614	0.00896405	down	yes	chr21:180926-181240:+	gi|219127204|ref|XP_002183830.1|	435	2e-53	predicted protein [Phaeodactylum tricornutum CCAP 1055/1]	gi|219127203|ref|XM_002183794.1|	315	9e-164	Phaeodactylum tricornutum CCAP 1055/1 predicted protein, mRNA	P49206	118	3e-33	40S ribosomal protein S26-1	SPAC1805.11c	114	2e-32	COG4830	pfam01283	Ribosomal_S26e	Ribosomal protein S26e.	GO:0006412|translation;	GO:0022627|cytosolic small ribosomal subunit;	GO:0003735|structural constituent of ribosome;	K02976	RP-S26e, RPS26; small subunit ribosomal protein S26e
Phatr3_J44980	1340	993	839	1075.19	2363	1767	1893	1899.71	0.565974	-0.821192	1.87e-05	0.000966311	down	yes	chr5:879632-881395:+	gi|219116144|ref|XP_002178867.1|	2461	0	predicted protein [Phaeodactylum tricornutum CCAP 1055/1]	gi|219116143|ref|XM_002178831.1|	1553	0	Phaeodactylum tricornutum CCAP 1055/1 predicted protein, mRNA	.	.	.	.	CC1521	56.2	1e-07	COG1835	pfam01757	Acyl_transf_3	Acyltransferase family. This family includes a range of acyltransferase enzymes. This domain is found in many as yet uncharacterized C. elegans proteins and it is approximately 300 amino acids long.	.	.	.	.	.
Phatr3_J35508	490	342	296	381.647	937	533	676	672.929	0.567142	-0.818217	0.000842102	0.0163171	down	yes	chr8:73748-74710:+	gi|219118387|ref|XP_002179968.1|	1351	0	predicted protein [Phaeodactylum tricornutum CCAP 1055/1]	gi|219118386|ref|XM_002179932.1|	963	0	Phaeodactylum tricornutum CCAP 1055/1 predicted protein, mRNA	.	.	.	.	.	.	.	.	pfam00627	UBA	UBA/TS-N domain. This small domain is composed of three alpha helices. This family includes the previously defined UBA and TS-N domains. The UBA-domain (ubiquitin associated domain) is a novel sequence motif found in several proteins having connections to ubiquitin and the ubiquitination pathway. The structure of the UBA domain consists of a compact three helix bundle. This domain is found at the…	.	.	.	.	.
Phatr3_J33664	1056	1259	685	1027.4	2488	1517	1746	1805.44	0.569056	-0.813359	0.0043139	0.0497537	down	yes	chr4:60073-60786:-	gi|219115249|ref|XP_002178420.1|	1263	7e-175	predicted protein [Phaeodactylum tricornutum CCAP 1055/1]	gi|219115248|ref|XM_002178384.1|	714	0	Phaeodactylum tricornutum CCAP 1055/1 predicted protein, mRNA	.	.	.	.	.	.	.	.	pfam13424	TPR_12	Tetratricopeptide repeat.	.	.	.	.	.
Phatr3_J32434	394	227	263	298.684	758	491	421	524.288	0.569695	-0.811738	0.00330839	0.0417608	down	yes	chr1:2467903-2468592:-	gi|219111545|ref|XP_002177524.1|	1062	1e-144	predicted protein [Phaeodactylum tricornutum CCAP 1055/1]	gi|219111544|ref|XM_002177488.1|	690	0	Phaeodactylum tricornutum CCAP 1055/1 predicted protein, mRNA	Q2QR07	84.7	4e-18	Bidirectional sugar transporter SWEET13	.	.	.	.	pfam03083	MtN3_slv	Sugar efflux transporter for intercellular exchange. This family includes proteins such as drosophila saliva, MtN3 involved in root nodule development and a protein involved in activation and expression of recombination activation genes (RAGs). Although the molecular function of these proteins is unknown, they are almost certainly transmembrane proteins. This family contains a region of two trans…	GO:0034219|carbohydrate transmembrane transport;	GO:0005887|integral component of plasma membrane;	GO:0051119|sugar transmembrane transporter activity;	.	.
Phatr3_J44999	682	553	476	582.146	1357	911	978	1021.11	0.570112	-0.810682	0.000112467	0.00369175	down	yes	chr5:943822-944518:+	gi|219116168|ref|XP_002178879.1|	707	4e-91	predicted protein [Phaeodactylum tricornutum CCAP 1055/1]	gi|219116167|ref|XM_002178843.1|	697	0	Phaeodactylum tricornutum CCAP 1055/1 predicted protein, mRNA	.	.	.	.	.	.	.	.	pfam14421	LmjF365940-deam	A distinct subfamily of CDD/CDA-like deaminases. A distinct branch of the CDD/CDA-like deaminases prototyped by Leishmania LmjF36.5940. Members of this family are widely distributed across several microbial eukaryotes such as kinetoplastids, chlorophyte algae, stramenopiles and the alveolate Perkinsus. Domain architectures suggest that these proteins might possess mRNA editing or DNA mutagenizing…	.	.	.	.	.
Phatr3_J8044	1558	962	854	1136.69	2655	1602	2083	1991.24	0.570846	-0.808825	0.00140088	0.0234375	down	yes	chr28:34069-34629:-	gi|219117631|ref|XP_002179607.1|	590	2e-75	predicted protein [Phaeodactylum tricornutum CCAP 1055/1]	gi|219117630|ref|XM_002179571.1|	342	2e-178	Phaeodactylum tricornutum CCAP 1055/1 predicted protein, mRNA	Q62446	68.9	3e-13	Peptidyl-prolyl cis-trans isomerase FKBP3	STM4397	65.9	9e-13	COG0545	pfam00254	FKBP_C	FKBP-type peptidyl-prolyl cis-trans isomerase.	GO:0061077|chaperone-mediated protein folding;GO:0000413|protein peptidyl-prolyl isomerization;	GO:0005737|cytoplasm;GO:0005789|endoplasmic reticulum membrane;GO:0005634|nucleus;	GO:0005528|FK506 binding;GO:0003755|peptidyl-prolyl cis-trans isomerase activity;GO:0044822|poly(A) RNA binding;	K09570	FKBP3; FK506-binding protein 3 [EC:5.2.1.8]
Phatr3_J42726	304	283	268	292.902	645	451	531	512.559	0.571451	-0.807299	0.00142748	0.0235856	down	yes	chr1:906036-908770:-	gi|219110871|ref|XP_002177187.1|	4435	0	predicted protein [Phaeodactylum tricornutum CCAP 1055/1]	gi|219110870|ref|XM_002177151.1|	2445	0	Phaeodactylum tricornutum CCAP 1055/1 predicted protein, mRNA	Q9UW15	1114	0	Ribonucleoside-diphosphate reductase large chain	SPAC1F7.05	1097	0	COG0209	pfam02867	Ribonuc_red_lgC	Ribonucleotide reductase, barrel domain.	GO:0046704|CDP metabolic process;GO:0006240|dCDP biosynthetic process;GO:0009263|deoxyribonucleotide biosynthetic process;GO:0006260|DNA replication;GO:0006235|dTTP biosynthetic process;GO:0009216|purine deoxyribonucleoside triphosphate biosynthetic process;GO:0042278|purine nucleoside metabolic process;	GO:0005829|cytosol;	GO:0005524|ATP binding;GO:0051063|CDP reductase activity;GO:0004550|nucleoside diphosphate kinase activity;GO:0004748|ribonucleoside-diphosphate reductase activity, thioredoxin disulfide as acceptor;	K10807	RRM1; ribonucleoside-diphosphate reductase subunit M1 [EC:1.17.4.1]
Phatr3_J45443	1414	935	977	1127.26	2829	1700	1759	1972.13	0.571597	-0.80693	7.05e-05	0.00259728	down	yes	chr7:166037-167051:-	gi|219118044|ref|XP_002179805.1|	1353	0	predicted protein [Phaeodactylum tricornutum CCAP 1055/1]	gi|219118043|ref|XM_002179769.1|	822	0	Phaeodactylum tricornutum CCAP 1055/1 predicted protein, mRNA	Q5BCC5	201	8e-62	Carbonic anhydrase	PA4676	142	9e-40	COG0288	pfam00484	Pro_CA	Carbonic anhydrase. This family includes carbonic anhydrases as well as a family of non-functional homologues related to YbcF.	GO:0015976|carbon utilization;	.	GO:0004089|carbonate dehydratase activity;GO:0008270|zinc ion binding;	K01673	cynT, can; carbonic anhydrase [EC:4.2.1.1]
Phatr3_J51811	3870	3118	2539	3237.32	7152	5688	5071	5653.76	0.572596	-0.80441	4.59e-06	0.00031558	down	yes	chr6:572831-574030:-	gi|219117329|ref|XP_002179459.1|	1644	0	hydroxymethylbilane synthase [Phaeodactylum tricornutum CCAP 1055/1]	gi|219117328|ref|XM_002179423.1|	990	0	Phaeodactylum tricornutum CCAP 1055/1 hydroxymethylbilane synthase (hemC), mRNA	Q6H6D2	354	2e-118	Porphobilinogen deaminase, chloroplastic	mll4223	276	4e-89	COG0181	pfam01379	Porphobil_deam	Porphobilinogen deaminase, dipyromethane cofactor binding domain.	GO:0009073|aromatic amino acid family biosynthetic process;GO:0030154|cell differentiation;GO:0015995|chlorophyll biosynthetic process;GO:0019344|cysteine biosynthetic process;GO:0009814|defense response, incompatible interaction;GO:0019288|isopentenyl diphosphate biosynthetic process, methylerythritol 4-phosphate pathway;GO:0009965|leaf morphogenesis;GO:0006098|pentose-phosphate shunt;GO:0018160…	GO:0048046|apoplast;GO:0009941|chloroplast envelope;GO:0009570|chloroplast stroma;	GO:0004418|hydroxymethylbilane synthase activity;	K01749	hemC, HMBS; hydroxymethylbilane synthase [EC:2.5.1.61]
Phatr3_J21073	1228	966	869	1041.84	1941	2102	1673	1817.42	0.573252	-0.802758	2.58e-05	0.0012162	down	yes	chr11:386474-386842:-	gi|219121298|ref|XP_002185875.1|	430	2e-52	predicted protein [Phaeodactylum tricornutum CCAP 1055/1]	gi|219121297|ref|XM_002185839.1|	330	4e-172	Phaeodactylum tricornutum CCAP 1055/1 chromosome 11 predicted protein (PHATR_21073) mRNA, complete cds	Q8GYL5	72.4	8e-16	40S ribosomal protein S25-3	YGR027c	68.6	6e-15	COG4901	pfam03297	Ribosomal_S25	S25 ribosomal protein.	.	GO:0022627|cytosolic small ribosomal subunit;	.	K02975	RP-S25e, RPS25; small subunit ribosomal protein S25e
Phatr3_J42002	2832	2153	2275	2474.19	5229	4217	4209	4313.62	0.573576	-0.801945	4.52e-06	0.000314026	down	yes	chr9:462139-464376:+	gi|219119353|ref|XP_002180439.1|	3344	0	predicted protein [Phaeodactylum tricornutum CCAP 1055/1]	gi|219119352|ref|XM_002180403.1|	1878	0	Phaeodactylum tricornutum CCAP 1055/1 predicted protein (RabX1), mRNA	Q8RWW1	491	2e-162	Transmembrane 9 superfamily member 10	.	.	.	.	pfam02990	EMP70	Endomembrane protein 70.	.	GO:0010008|endosome membrane;GO:0005794|Golgi apparatus;GO:0000139|Golgi membrane;GO:0016021|integral component of membrane;	.	.	.
Phatr3_J45453	1445	1406	1115	1356.42	3531	2070	1944	2363.61	0.573874	-0.801193	6e-05	0.00232785	down	yes	chr7:198412-199773:+	gi|219117618|ref|XP_002179601.1|	1895	0	predicted protein [Phaeodactylum tricornutum CCAP 1055/1]	gi|219117617|ref|XM_002179565.1|	1362	0	Phaeodactylum tricornutum CCAP 1055/1 predicted protein, mRNA	.	.	.	.	.	.	.	.	pfam01148	CTP_transf_1	Cytidylyltransferase family. The members of this family are integral membrane protein cytidylyltransferases. The family includes phosphatidate cytidylyltransferase EC:2.7.7.41 as well as Sec59 from yeast. Sec59 is a dolichol kinase EC:2.7.1.108.	.	.	.	.	.
Phatr3_J23850	482	309	256	352.777	847	554	550	613.093	0.575405	-0.797351	0.00306165	0.039965	down	yes	chr27:369480-371624:+	gi|397641689|gb|EJK74797.1|	1407	0	hypothetical protein THAOC_03499 [Thalassiosira oceanica]	gi|57900797|gb|AC151923.2|	1387	0	Phaeodactylum tricornutum clone JGIAHOK-5A10, complete sequence	Q9SQI8	126	2e-29	Dihydrolipoyllysine-residue acetyltransferase component 4 of pyruvate dehydrogenase complex, chloroplastic	sll1841	226	4e-65	COG0508	pfam00198	2-oxoacid_dh	2-oxoacid dehydrogenases acyltransferase (catalytic domain). These proteins contain one to three copies of a lipoyl binding domain followed by the catalytic domain.	GO:0006086|acetyl-CoA biosynthetic process from pyruvate;GO:0006096|glycolytic process;	GO:0009507|chloroplast;GO:0009941|chloroplast envelope;GO:0009570|chloroplast stroma;GO:0009534|chloroplast thylakoid;GO:0022626|cytosolic ribosome;GO:0016020|membrane;	GO:0004742|dihydrolipoyllysine-residue acetyltransferase activity;	K00627	DLAT, aceF, pdhC; pyruvate dehydrogenase E2 component (dihydrolipoamide acetyltransferase) [EC:2.3.1.12]
Phatr3_J15613	1351	863	910	1057.6	2122	2019	1656	1837.55	0.575545	-0.797	7.35e-05	0.0026516	down	yes	chr20:622731-623605:-	gi|219127102|ref|XP_002183782.1|	648	4e-84	predicted protein [Phaeodactylum tricornutum CCAP 1055/1]	gi|219127101|ref|XM_002183746.1|	372	0	Phaeodactylum tricornutum CCAP 1055/1 predicted protein, mRNA	Q9AY76	125	1e-34	Actin-depolymerizing factor 2	.	.	.	.	pfam00241	Cofilin_ADF	Cofilin/tropomyosin-type actin-binding protein. Severs actin filaments and binds to actin monomers.	GO:0030042|actin filament depolymerization;	GO:0015629|actin cytoskeleton;	.	K05765	CFL; cofilin
Phatr3_J45335	1591	1442	1389	1513.91	3428	2726	2182	2630.3	0.575567	-0.796944	1.07e-05	0.000604152	down	yes	chr6:873446-874618:-	gi|219117465|ref|XP_002179527.1|	1760	0	predicted protein [Phaeodactylum tricornutum CCAP 1055/1]	gi|219117464|ref|XM_002179491.1|	1173	0	Phaeodactylum tricornutum CCAP 1055/1 predicted protein, mRNA	O82251	73.2	1e-13	Protein TIC 20-II, chloroplastic	.	.	.	.	pfam13499	EF-hand_7	EF-hand domain pair.	GO:0015031|protein transport;	GO:0009507|chloroplast;GO:0009941|chloroplast envelope;GO:0009706|chloroplast inner membrane;GO:0016021|integral component of membrane;GO:0005739|mitochondrion;GO:0009536|plastid;	.	.	.
Phatr3_J11363	992	755	743	847.391	2392	1263	1059	1471.77	0.575762	-0.796456	0.000463185	0.0106632	down	yes	chr5:718424-719605:-	gi|219116516|ref|XP_002179053.1|	1076	3e-144	predicted protein [Phaeodactylum tricornutum CCAP 1055/1]	gi|219116515|ref|XM_002179017.1|	642	0	Phaeodactylum tricornutum CCAP 1055/1 predicted protein, mRNA	Q9SUT5	109	2e-25	Protein SGT1 homolog B	SPBC36.12c	73.9	1e-13	COG5091	pfam05002	SGS	SGS domain. This domain was thought to be unique to the SGT1-like proteins, but is also found in calcyclin binding proteins.	GO:0009734|auxin-activated signaling pathway;GO:0050832|defense response to fungus;GO:0045087|innate immune response;GO:0009867|jasmonic acid mediated signaling pathway;GO:0010187|negative regulation of seed germination;GO:0030163|protein catabolic process;GO:2000072|regulation of defense response to fungus, incompatible interaction;GO:0009408|response to heat;GO:0006511|ubiquitin-dependent prote…	GO:0005737|cytoplasm;GO:0005829|cytosol;GO:0005634|nucleus;GO:0019005|SCF ubiquitin ligase complex;	.	K12795	SUGT1, SGT1; suppressor of G2 allele of SKP1
Phatr3_J16982	1253	1118	1442	1312.38	2605	2385	2203	2278.67	0.575942	-0.796003	8.95e-05	0.00312433	down	yes	chr30:242441-243445:-	gi|219130607|ref|XP_002185453.1|	1569	0	predicted protein [Phaeodactylum tricornutum CCAP 1055/1]	gi|219130606|ref|XM_002185417.1|	873	0	Phaeodactylum tricornutum CCAP 1055/1 predicted protein, mRNA	Q46845	336	8e-113	Disulfide-bond oxidoreductase YghU	.	.	.	.	pfam00043	GST_C	Glutathione S-transferase, C-terminal domain. GST conjugates reduced glutathione to a variety of targets including S-crystallin from squid, the eukaryotic elongation factor 1-gamma, the HSP26 family of stress-related proteins and auxin-regulated proteins in plants. Stringent starvation proteins in Escherichia coli are also included in the alignment but are not known to have GST activity. The glut…	.	.	GO:0015036|disulfide oxidoreductase activity;GO:0004601|peroxidase activity;	K11209	yghU; GST-like protein
Phatr3_J25893	16952	10459	10857	12933.5	34183	19888	17547	22423.8	0.576773	-0.793924	0.00232009	0.0328837	down	yes	chr3:1216870-1217457:+	gi|219113245|ref|XP_002186206.1|	871	1e-116	fucoxanthin chlorophyll a/c protein, lhcf type [Phaeodactylum tricornutum CCAP 1055/1]	gi|219113244|ref|XM_002186170.1|	588	0	Phaeodactylum tricornutum CCAP 1055/1 chromosome 3 fucoxanthin chlorophyll a/c protein, lhcf type (Lhcf14) mRNA, complete cds	Q08585	107	3e-27	Fucoxanthin-chlorophyll a-c binding protein B, chloroplastic	.	.	.	.	pfam00504	Chloroa_b-bind	Chlorophyll A-B binding protein.	GO:0009765|photosynthesis, light harvesting;GO:0018298|protein-chromophore linkage;	GO:0009535|chloroplast thylakoid membrane;GO:0016021|integral component of membrane;GO:0030076|light-harvesting complex;GO:0009523|photosystem II;	GO:0016168|chlorophyll binding;	.	.
Phatr3_J12373	4712	3695	3961	4221.07	10862	6119	6373	7312.74	0.577221	-0.792804	2.78e-05	0.00129865	down	yes	chr8:752109-753292:+	gi|219118687|ref|XP_002180111.1|	930	1e-122	predicted protein [Phaeodactylum tricornutum CCAP 1055/1]	gi|219118686|ref|XM_002180075.1|	675	0	Phaeodactylum tricornutum CCAP 1055/1 predicted protein, mRNA	Q8HXY0	229	3e-70	Electron transfer flavoprotein subunit alpha, mitochondrial	PA2951	215	8e-66	COG2025	pfam00766	ETF_alpha	Electron transfer flavoprotein FAD-binding domain. This domain found at the C-terminus of electron transfer flavoprotein alpha chain and binds to FAD. The fold consists of a five-stranded parallel beta sheet as the core of the domain, flanked by alternating helices. A small part of this domain is donated by the beta chain.	GO:0055114|oxidation-reduction process;	GO:0005759|mitochondrial matrix;	GO:0009055|electron carrier activity;GO:0050660|flavin adenine dinucleotide binding;	K03522	fixB, etfA; electron transfer flavoprotein alpha subunit
Phatr3_J14427	1545	1320	922	1286.2	2933	2005	2129	2223.98	0.578331	-0.790033	0.000285633	0.00761288	down	yes	chr15:131306-132349:-	gi|397624597|gb|EJK67440.1|	723	2e-89	hypothetical protein THAOC_11524 [Thalassiosira oceanica]	gi|219124058|ref|XM_002182294.1|	411	0	Phaeodactylum tricornutum CCAP 1055/1 predicted protein, mRNA	.	.	.	.	.	.	.	.	pfam13491	DUF4117	Domain of unknown function (DUF4117). This family is frequently found on DNA-translocase FtsK proteins at the N-terminus. The function is not known but might well be enzymatic.	.	.	.	.	.
Phatr3_J45947	10834	6718	7241	8387.69	21672	12898	11655	14483.6	0.579115	-0.788078	0.00117278	0.0207003	down	yes	chr8:750087-751429:-	gi|219119079|ref|XP_002180306.1|	2126	0	predicted protein [Phaeodactylum tricornutum CCAP 1055/1]	gi|219119078|ref|XM_002180270.1|	1212	0	Phaeodactylum tricornutum CCAP 1055/1 predicted protein, mRNA	P42765	451	2e-155	3-ketoacyl-CoA thiolase, mitochondrial	BH1997	372	5e-125	COG0183	pfam00108	Thiolase_N	Thiolase, N-terminal domain. Thiolase is reported to be structurally related to beta-ketoacyl synthase (pfam00109), and also chalcone synthase.	GO:0071456|cellular response to hypoxia;GO:0006695|cholesterol biosynthetic process;GO:0006631|fatty acid metabolic process;GO:1902109|negative regulation of mitochondrial membrane permeability involved in apoptotic process;GO:1901029|negative regulation of mitochondrial outer membrane permeabilization involved in apoptotic signaling pathway;	GO:0070062|extracellular exosome;GO:0005743|mitochondrial inner membrane;GO:0005739|mitochondrion;	GO:0003988|acetyl-CoA C-acyltransferase activity;GO:0044822|poly(A) RNA binding;	K07508	ACAA2; acetyl-CoA acyltransferase 2 [EC:2.3.1.16]
Phatr3_J28009	644	474	495	548.908	1290	902	820	947.733	0.57918	-0.787917	0.000255983	0.00705241	down	yes	chr10:686794-687597:-	gi|219120640|ref|XP_002181054.1|	1341	0	predicted protein [Phaeodactylum tricornutum CCAP 1055/1]	gi|219120639|ref|XM_002181018.1|	804	0	Phaeodactylum tricornutum CCAP 1055/1 predicted protein, mRNA	Q5K2N1	58.2	1e-08	Steroid 5-alpha-reductase DET2	.	.	.	.	pfam02544	Steroid_dh	3-oxo-5-alpha-steroid 4-dehydrogenase. This family consists of 3-oxo-5-alpha-steroid 4-dehydrogenases, EC:1.3.99.5 Also known as Steroid 5-alpha-reductase, the reaction catalysed by this enzyme is: 3-oxo-5-alpha-steroid + acceptor <=> 3-oxo-delta(4)-steroid + reduced acceptor. The Steroid 5-alpha-reductase enzyme is responsible for the formation of dihydrotestosterone, this hormone promotes the d…	GO:0016132|brassinosteroid biosynthetic process;GO:0055114|oxidation-reduction process;	GO:0005737|cytoplasm;GO:0016021|integral component of membrane;	GO:0003865|3-oxo-5-alpha-steroid 4-dehydrogenase activity;GO:0047751|cholestenone 5-alpha-reductase activity;GO:0050213|progesterone 5-alpha-reductase activity;	K09591	DET2; steroid 5-alpha-reductase [EC:1.3.1.22]
Phatr3_J50804	1928	1791	1408	1750.29	4219	2922	2454	3017.3	0.580084	-0.785666	3.28e-05	0.00147704	down	yes	chr4:864829-866244:-	gi|219115591|ref|XP_002178591.1|	2217	0	glycolate oxidase [Phaeodactylum tricornutum CCAP 1055/1]	gi|219115590|ref|XM_002178555.1|	1296	0	Phaeodactylum tricornutum CCAP 1055/1 glycolate oxidase, mRNA	Q9UJM8	237	7e-72	Hydroxyacid oxidase 1	AGl1949	288	8e-92	COG1304	pfam01070	FMN_dh	FMN-dependent dehydrogenase.	GO:0034641|cellular nitrogen compound metabolic process;GO:0001561|fatty acid alpha-oxidation;GO:0046296|glycolate catabolic process;GO:0046487|glyoxylate metabolic process;GO:0006979|response to oxidative stress;GO:0044281|small molecule metabolic process;	GO:0005782|peroxisomal matrix;GO:0005777|peroxisome;	GO:0003973|(S)-2-hydroxy-acid oxidase activity;GO:0010181|FMN binding;GO:0008891|glycolate oxidase activity;GO:0047969|glyoxylate oxidase activity;GO:0052853|long-chain-(S)-2-hydroxy-long-chain-acid oxidase activity;GO:0052854|medium-chain-(S)-2-hydroxy-acid oxidase activity;GO:0005102|receptor binding;GO:0052852|very-long-chain-(S)-2-hydroxy-acid oxidase activity;	K11517	HAO; (S)-2-hydroxy-acid oxidase [EC:1.1.3.15]
Phatr3_J32198	426	367	264	359.286	743	542	678	619.217	0.580227	-0.785311	0.0011514	0.02043	down	yes	chr1:1933591-1934064:+	gi|219110241|ref|XP_002176872.1|	424	1e-50	predicted protein [Phaeodactylum tricornutum CCAP 1055/1]	gi|219110240|ref|XM_002176836.1|	276	5e-142	Phaeodactylum tricornutum CCAP 1055/1 predicted protein, mRNA	.	.	.	.	.	.	.	.	pfam13868	Trichoplein	tumor suppressor, Mitostatin. Trichoplein or mitostatin, was first defined as a meiosis-specific nuclear structural protein. It has since been linked with mitochondrial movement. It is associated with the mitochondrial outer membrane, and over-expression leads to reduction in mitochondrial motility whereas lack of it enhances mitochondrial movement. The activity appears to be mediated through bin…	.	.	.	.	.
Phatr3_J50545	1259	757	905	989.275	2663	1345	1450	1704.59	0.580358	-0.784985	0.00174522	0.0271726	down	yes	chr31:74681-75022:-	gi|219130738|ref|XP_002185515.1|	594	5e-76	predicted protein [Phaeodactylum tricornutum CCAP 1055/1]	gi|219130737|ref|XM_002185479.1|	342	1e-178	Phaeodactylum tricornutum CCAP 1055/1 predicted protein, mRNA	.	.	.	.	.	.	.	.	pfam06626	DUF1152	Protein of unknown function (DUF1152). This family consists of several hypothetical archaeal proteins of unknown function.	.	.	.	.	.
Phatr3_J48694	520	423	329	432.028	1142	600	639	744.313	0.580438	-0.784787	0.00265289	0.0362469	down	yes	chr18:630693-632063:+	gi|219125739|ref|XP_002183131.1|	2243	0	predicted protein [Phaeodactylum tricornutum CCAP 1055/1]	gi|219125738|ref|XM_002183095.1|	1371	0	Phaeodactylum tricornutum CCAP 1055/1 predicted protein, mRNA	P52986	226	9e-67	Homoserine dehydrogenase	BH3422	247	4e-75	COG0460	pfam00742	Homoserine_dh	Homoserine dehydrogenase.	GO:0009097|isoleucine biosynthetic process;GO:0009086|methionine biosynthetic process;GO:0009088|threonine biosynthetic process;	.	GO:0016597|amino acid binding;GO:0004412|homoserine dehydrogenase activity;GO:0050661|NADP binding;	K00003	E1.1.1.3; homoserine dehydrogenase [EC:1.1.1.3]
Phatr3_J8670	2999	2153	2353	2554.01	5827	4528	3598	4399.93	0.580466	-0.784716	1.44e-05	0.000786327	down	yes	chr1:1044868-1047256:-	gi|219110915|ref|XP_002177209.1|	3748	0	predicted protein [Phaeodactylum tricornutum CCAP 1055/1]	gi|219110914|ref|XM_002177173.1|	2181	0	Phaeodactylum tricornutum CCAP 1055/1 predicted protein, mRNA	Q949P2	632	0	Probable cytosolic oligopeptidase A	alr0880	640	0	COG0339	pfam01432	Peptidase_M3	Peptidase family M3. This is the Thimet oligopeptidase family, large family of mammalian and bacterial oligopeptidases that cleave medium sized peptides. The group also contains mitochondrial intermediate peptidase which is encoded by nuclear DNA but functions within the mitochondria to remove the leader sequence.	GO:0046686|response to cadmium ion;	GO:0048046|apoplast;GO:0009507|chloroplast;GO:0005829|cytosol;	GO:0046872|metal ion binding;GO:0004222|metalloendopeptidase activity;	K01414	prlC; oligopeptidase A [EC:3.4.24.70]
Phatr3_J45155	381	277	284	320.295	710	523	516	551.251	0.581033	-0.783307	0.00173558	0.0271148	down	yes	chr6:341210-341992:+	gi|219116789|ref|XP_002179189.1|	1236	5e-170	predicted protein [Phaeodactylum tricornutum CCAP 1055/1]	gi|219116788|ref|XM_002179153.1|	783	0	Phaeodactylum tricornutum CCAP 1055/1 predicted protein, mRNA	.	.	.	.	.	.	.	.	pfam04749	PLAC8	PLAC8 family. This family includes the Placenta-specific gene 8 protein.	.	.	.	.	.
Phatr3_J43744	1458	867	1176	1188.65	2639	2143	1697	2045.38	0.581139	-0.783044	0.000399614	0.00967295	down	yes	chr2:1353850-1354659:+	gi|219112121|ref|XP_002177812.1|	737	5e-94	predicted protein [Phaeodactylum tricornutum CCAP 1055/1]	gi|219112120|ref|XM_002177776.1|	810	0	Phaeodactylum tricornutum CCAP 1055/1 predicted protein, mRNA	.	.	.	.	.	.	.	.	pfam01753	zf-MYND	MYND finger.	.	.	.	.	.
Phatr3_EG01333	912	618	654	741.103	1872	1108	1082	1273.08	0.582133	-0.780579	0.000466533	0.0106776	down	yes	chr5:627341-628213:-	gi|224013706|ref|XP_002296517.1|	370	2e-39	predicted protein [Thalassiosira pseudonana CCMP1335]	gi|219116037|ref|XM_002178778.1|	515	0	Phaeodactylum tricornutum CCAP 1055/1 predicted protein, mRNA	.	.	.	.	.	.	.	.	pfam07249	Cerato-platanin	Cerato-platanin. This family contains a number of fungal cerato-platanin phytotoxic proteins approximately 150 residues long. Cerato-platanin contains four cysteine residues that form two disulphide bonds.	.	.	.	.	.
Phatr3_J49232	556	698	712	681.199	1440	985	1288	1169.72	0.582359	-0.780019	0.000668291	0.0137204	down	yes	chr21:309200-312449:+	gi|219127250|ref|XP_002183852.1|	3606	0	predicted protein [Phaeodactylum tricornutum CCAP 1055/1]	gi|219127249|ref|XM_002183816.1|	2316	0	Phaeodactylum tricornutum CCAP 1055/1 predicted protein, mRNA	Q8RXD4	63.5	9e-09	Protein BREAST CANCER SUSCEPTIBILITY 1 homolog	.	.	.	.	pfam13639	zf-RING_2	Ring finger domain.	GO:0071480|cellular response to gamma radiation;GO:0006310|DNA recombination;GO:0006281|DNA repair;GO:0000724|double-strand break repair via homologous recombination;GO:0045717|negative regulation of fatty acid biosynthetic process;GO:0035067|negative regulation of histone acetylation;GO:0071158|positive regulation of cell cycle arrest;GO:0035066|positive regulation of histone acetylation;GO:0045…	GO:0070531|BRCA1-A complex;GO:0031436|BRCA1-BARD1 complex;GO:0005634|nucleus;GO:0005886|plasma membrane;	GO:0004842|ubiquitin-protein transferase activity;GO:0008270|zinc ion binding;	K10683	BARD1; BRCA1-associated RING domain protein 1
Phatr3_J34010	3518	2302	2497	2819.94	7173	3880	4380	4829.78	0.583865	-0.776292	0.000114796	0.00373056	down	yes	chr4:870058-871611:-	gi|219115595|ref|XP_002178593.1|	2559	0	predicted protein [Phaeodactylum tricornutum CCAP 1055/1]	gi|219115594|ref|XM_002178557.1|	1428	0	Phaeodactylum tricornutum CCAP 1055/1 predicted protein, mRNA	Q9LDV4	476	4e-161	Alanine aminotransferase 2, mitochondrial	YDR111c	426	2e-142	COG0436	pfam00155	Aminotran_1_2	Aminotransferase class I and II.	GO:0009058|biosynthetic process;GO:0042853|L-alanine catabolic process;GO:0001666|response to hypoxia;	GO:0005739|mitochondrion;	GO:0004021|L-alanine:2-oxoglutarate aminotransferase activity;GO:0030170|pyridoxal phosphate binding;	K00814	GPT, ALT; alanine transaminase [EC:2.6.1.2]
Phatr3_J46359	3865	2811	3338	3415.56	9245	4835	4615	5839.62	0.584894	-0.773753	7.14e-05	0.00260907	down	yes	chr10:111463-112565:-	gi|219120410|ref|XP_002180944.1|	1811	0	predicted protein [Phaeodactylum tricornutum CCAP 1055/1]	gi|219120409|ref|XM_002180908.1|	1074	0	Phaeodactylum tricornutum CCAP 1055/1 predicted protein, mRNA	Q8LEK4	56.6	5e-08	Thioredoxin-like 2-1, chloroplastic	.	.	.	.	pfam00085	Thioredoxin	Thioredoxin. Thioredoxins are small enzymes that participate in redox reactions, via the reversible oxidation of an active centre disulfide bond. Some members with only the active site are not separated from the noise.	GO:0045454|cell redox homeostasis;GO:0034599|cellular response to oxidative stress;GO:0051776|detection of redox state;GO:0006662|glycerol ether metabolic process;GO:0055114|oxidation-reduction process;GO:0006457|protein folding;GO:0010109|regulation of photosynthesis;GO:0000103|sulfate assimilation;	GO:0009507|chloroplast;GO:0009570|chloroplast stroma;GO:0005737|cytoplasm;	GO:0016671|oxidoreductase activity, acting on a sulfur group of donors, disulfide as acceptor;GO:0015035|protein disulfide oxidoreductase activity;	.	.
Phatr3_EG02502	1088	895	975	1011.64	2574	1251	1702	1727.18	0.585717	-0.771725	0.000249161	0.00691304	down	yes	chr15:315209-317002:-	gi|219124141|ref|XP_002182369.1|	2654	0	predicted protein [Phaeodactylum tricornutum CCAP 1055/1]	gi|219124140|ref|XM_002182333.1|	1662	0	Phaeodactylum tricornutum CCAP 1055/1 predicted protein, mRNA	P10040	55.1	2e-06	Protein crumbs	.	.	.	.	pfam15322	PMSI1	Protein missing in infertile sperm 1, putative. This family of proteins is found in eukaryotes. Proteins in this family are typically between 249 and 341 amino acids in length.	GO:0034332|adherens junction organization;GO:0061336|cell morphogenesis involved in Malpighian tubule morphogenesis;GO:0007043|cell-cell junction assembly;GO:0001745|compound eye morphogenesis;GO:0042051|compound eye photoreceptor development;GO:0046664|dorsal closure, amnioserosa morphology change;GO:0045198|establishment of epithelial cell apical/basal polarity;GO:0035088|establishment or maint…	GO:0016324|apical plasma membrane;GO:0016327|apicolateral plasma membrane;GO:0016021|integral component of membrane;GO:0005886|plasma membrane;GO:0016028|rhabdomere;GO:0005918|septate junction;GO:0035003|subapical complex;	GO:0005509|calcium ion binding;GO:0005080|protein kinase C binding;GO:0030507|spectrin binding;	K16681	CRB; protein crumbs
Phatr3_J37131	431	340	383	394.34	872	680	581	672.858	0.586067	-0.770863	0.000936455	0.0175706	down	yes	chr12:231085-232966:-	gi|219121977|ref|XP_002181332.1|	2903	0	predicted protein [Phaeodactylum tricornutum CCAP 1055/1]	gi|219121976|ref|XM_002181296.1|	1734	0	Phaeodactylum tricornutum CCAP 1055/1 predicted protein, mRNA	Q54ER7	628	0	T-complex protein 1 subunit eta	.	.	.	.	pfam00118	Cpn60_TCP1	TCP-1/cpn60 chaperonin family. This family includes members from the HSP60 chaperone family and the TCP-1 (T-complex protein) family.	GO:0006457|protein folding;	GO:0005832|chaperonin-containing T-complex;	GO:0005524|ATP binding;	K09499	CCT7; T-complex protein 1 subunit eta
Phatr3_J22187	3716	3540	2932	3484.44	7129	5876	5800	5943.41	0.586269	-0.770366	8.93e-06	0.000536139	down	yes	chr16:205248-208623:-	gi|219124701|ref|XP_002182636.1|	4800	0	glycine decarboxylase p- protein [Phaeodactylum tricornutum CCAP 1055/1]	gi|219124700|ref|XM_002182600.1|	3018	0	Phaeodactylum tricornutum CCAP 1055/1 glycine decarboxylase p- protein (GDCP), mRNA	B2J427	1009	0	Glycine dehydrogenase (decarboxylating)	DR1809_2	632	0	COG1003	pfam02347	GDC-P	Glycine cleavage system P-protein. This family consists of Glycine cleavage system P-proteins EC:1.4.4.2 from bacterial, mammalian and plant sources. The P protein is part of the glycine decarboxylase multienzyme complex EC:2.1.2.10 (GDC) also annotated as glycine cleavage system or glycine synthase. GDC consists of four proteins P, H, L and T. The reaction catalysed by this protein is:- Glycine …	GO:0019464|glycine decarboxylation via glycine cleavage system;	.	GO:0004375|glycine dehydrogenase (decarboxylating) activity;	K00281	GLDC, gcvP; glycine dehydrogenase [EC:1.4.4.2]
Phatr3_J44099	5309	4432	4787	4970.35	11551	7499	7919	8475.92	0.586408	-0.770022	1.02e-05	0.000587068	down	yes	chr3:960426-961712:+	gi|219113153|ref|XP_002186160.1|	1859	0	heat shock factor, DNA-binding [Phaeodactylum tricornutum CCAP 1055/1]	gi|219113152|ref|XM_002186124.1|	1287	0	Phaeodactylum tricornutum CCAP 1055/1 chromosome 3 heat shock factor, DNA-binding (HSF1) mRNA, complete cds	Q08DJ8	88.6	2e-17	Heat shock factor protein 1	YGL073w	62	2e-09	COG5169	pfam00447	HSF_DNA-bind	HSF-type DNA-binding.	GO:0034605|cellular response to heat;GO:0001892|embryonic placenta development;GO:0060136|embryonic process involved in female pregnancy;GO:0007143|female meiotic division;GO:0009299|mRNA transcription;GO:0008285|negative regulation of cell proliferation;GO:0032720|negative regulation of tumor necrosis factor production;GO:0040018|positive regulation of multicellular organism growth;GO:0045944|po…	GO:0005737|cytoplasm;GO:0005654|nucleoplasm;GO:0045120|pronucleus;GO:0043234|protein complex;	GO:0003682|chromatin binding;GO:0000978|RNA polymerase II core promoter proximal region sequence-specific DNA binding;GO:0001078|transcriptional repressor activity, RNA polymerase II core promoter proximal region sequence-specific binding;GO:0001162|RNA polymerase II intronic transcription regulatory region sequence-specific DNA binding;	K09414	HSF1; heat shock transcription factor 1
Phatr3_J10321	2362	1919	2278	2246.18	4856	3888	3388	3829.9	0.586485	-0.769833	9.09e-06	0.000542772	down	yes	chr3:588912-590099:+	gi|219113009|ref|XP_002186088.1|	1438	0	regulatory proteasome non-atpase subunit 10 [Phaeodactylum tricornutum CCAP 1055/1]	gi|219113008|ref|XM_002186052.1|	1188	0	Phaeodactylum tricornutum CCAP 1055/1 chromosome 3 regulatory proteasome non-atpase subunit 10 (RPN10) mRNA, complete cds	P55034	161	2e-43	26S proteasome non-ATPase regulatory subunit 4 homolog	SPAC637.10c	130	4e-34	COG5148	pfam13519	VWA_2	von Willebrand factor type A domain.	GO:0006974|cellular response to DNA damage stimulus;GO:0048366|leaf development;GO:0010150|leaf senescence;GO:0009555|pollen development;GO:0048528|post-embryonic root development;GO:0043248|proteasome assembly;GO:0043161|proteasome-mediated ubiquitin-dependent protein catabolic process;GO:0030163|protein catabolic process;GO:0010029|regulation of seed germination;GO:0009737|response to abscisic …	GO:0005829|cytosol;GO:0016020|membrane;GO:0005634|nucleus;GO:0000502|proteasome complex;GO:0008540|proteasome regulatory particle, base subcomplex;	GO:0001653|peptide receptor activity;GO:0031593|polyubiquitin binding;	K03029	PSMD4, RPN10; 26S proteasome regulatory subunit N10
Phatr3_J45135	1114	783	888	947.75	1816	1423	1874	1615.92	0.586509	-0.769775	6.19e-05	0.00238406	down	yes	chr6:289822-291327:+	gi|219116761|ref|XP_002179175.1|	2444	0	predicted protein [Phaeodactylum tricornutum CCAP 1055/1]	gi|219116760|ref|XM_002179139.1|	1506	0	Phaeodactylum tricornutum CCAP 1055/1 predicted protein, mRNA	.	.	.	.	.	.	.	.	pfam05021	NPL4	NPL4 family. The HRD4 gene was identical to NPL4, a gene previously implicated in nuclear transport. Using a diverse set of substrates and direct ubiquitination assays, analysis revealed that HRD4/NPL4 is required for a poorly characterized step in ER-associated degradation after ubiquitination of target proteins but before their recognition by the 26S proteasome. Npl4p physically associates with…	.	.	.	.	.
Phatr3_J51691	1026	703	754	843.159	1528	1539	1459	1437.11	0.586704	-0.769296	0.000104689	0.00348884	down	yes	chr4:983975-984758:+	gi|219115083|ref|XP_002178337.1|	1190	4e-164	proteasome beta subunit [Phaeodactylum tricornutum CCAP 1055/1]	gi|219115082|ref|XM_002178301.1|	678	0	Phaeodactylum tricornutum CCAP 1055/1 proteasome beta subunit, mRNA	Q8LD27	234	2e-75	Proteasome subunit beta type-6	.	.	.	.	pfam00227	Proteasome	Proteasome subunit. The proteasome is a multisubunit structure that degrades proteins. Protein degradation is an essential component of regulation because proteins can become misfolded, damaged, or unnecessary. Proteasomes and their homologues vary greatly in complexity: from HslV (heat shock locus v), which is encoded by 1 gene in bacteria, to the eukaryotic 20S proteasome, which is encoded by m…	GO:0051603|proteolysis involved in cellular protein catabolic process;	GO:0005737|cytoplasm;GO:0005634|nucleus;GO:0005839|proteasome core complex;	GO:0004298|threonine-type endopeptidase activity;	.	.
Phatr3_J1690	945	738	797	846.399	1974	1346	1253	1438.13	0.588541	-0.764786	0.000127924	0.00406729	down	yes	chr1:1975716-1977596:-	gi|219111327|ref|XP_002177415.1|	2438	0	predicted protein [Phaeodactylum tricornutum CCAP 1055/1]	gi|219111326|ref|XM_002177379.1|	1458	0	Phaeodactylum tricornutum CCAP 1055/1 predicted protein, mRNA	O81395	487	5e-166	Bifunctional dihydrofolate reductase-thymidylate synthase	SPAC15E1.04_2	370	5e-124	COG0207	pfam00303	Thymidylat_synt	Thymidylate synthase.	GO:0006231|dTMP biosynthetic process;GO:0006545|glycine biosynthetic process;GO:0006730|one-carbon metabolic process;GO:0046654|tetrahydrofolate biosynthetic process;	.	GO:0004146|dihydrofolate reductase activity;GO:0004799|thymidylate synthase activity;	K13998	DHFR-TS; dihydrofolate reductase / thymidylate synthase [EC:1.5.1.3 2.1.1.45]
Phatr3_J36976	307	281	223	276.761	599	467	424	470.128	0.588693	-0.764413	0.00353173	0.043469	down	yes	chr11:796410-798086:-	gi|219121461|ref|XP_002185954.1|	2213	0	predicted protein [Phaeodactylum tricornutum CCAP 1055/1]	gi|219121460|ref|XM_002185918.1|	1536	0	Phaeodactylum tricornutum CCAP 1055/1 chromosome 11 predicted protein (PHATR_36976) mRNA, complete cds	P44727	75.1	3e-13	Tyrosine-specific transport protein 1	CT817	126	5e-31	COG0814	pfam03222	Trp_Tyr_perm	Tryptophan/tyrosine permease family.	.	GO:0005887|integral component of plasma membrane;	GO:0015173|aromatic amino acid transmembrane transporter activity;	K03834	tyrP; tyrosine-specific transport protein
Phatr3_J12788	714	546	396	560.433	1166	834	1016	950.815	0.589424	-0.762623	0.00143168	0.0235909	down	yes	chr9:940892-942349:+	gi|219119572|ref|XP_002180543.1|	1053	8e-140	predicted protein [Phaeodactylum tricornutum CCAP 1055/1]	gi|219119571|ref|XM_002180507.1|	679	0	Phaeodactylum tricornutum CCAP 1055/1 predicted protein, mRNA	Q08DK7	76.3	4e-14	Mitochondrial basic amino acids transporter	.	.	.	.	pfam00153	Mito_carr	Mitochondrial carrier protein.	.	GO:0016021|integral component of membrane;GO:0005743|mitochondrial inner membrane;	GO:0015227|acyl carnitine transmembrane transporter activity;	K15109	SLC25A20_29, CACT, CACL, CRC1; solute carrier family 25 (mitochondrial carnitine/acylcarnitine transporter), member 20/29
Phatr3_J12674	1382	1117	1003	1192.33	2753	1948	1719	2020.42	0.590136	-0.76088	7.44e-05	0.00267625	down	yes	chr9:862312-863295:-	gi|397640346|gb|EJK74071.1|	732	2e-91	hypothetical protein THAOC_04277 [Thalassiosira oceanica]	gi|219119940|ref|XM_002180685.1|	270	3e-138	Phaeodactylum tricornutum CCAP 1055/1 predicted protein, mRNA	P07746	88.2	2e-19	High mobility group-T protein	YBR089c-a	83.2	6e-19	COG5648	pfam00505	HMG_box	HMG (high mobility group) box.	GO:0006954|inflammatory response;	GO:0005694|chromosome;GO:0005634|nucleus;	GO:0003677|DNA binding;	.	.
Phatr3_J37723	725	734	659	727.003	1795	1108	1020	1230.48	0.590829	-0.759187	0.000480878	0.010921	down	yes	chr13:788425-789837:-	gi|219122961|ref|XP_002181804.1|	2101	0	predicted protein [Phaeodactylum tricornutum CCAP 1055/1]	gi|219122960|ref|XM_002181768.1|	1413	0	Phaeodactylum tricornutum CCAP 1055/1 predicted protein, mRNA	Q9LRE5	145	7e-37	DNA polymerase delta small subunit	YJR006w	123	8e-30	COG1311	pfam04042	DNA_pol_E_B	DNA polymerase alpha/epsilon subunit B. This family contains a number of DNA polymerase subunits. The B subunit of the DNA polymerase alpha plays an essential role at the initial stage of DNA replication in S. cerevisiae and is phosphorylated in a cell cycle-dependent manner. DNA polymerase epsilon is essential for cell viability and chromosomal DNA replication in budding yeast. In addition, DNA …	GO:0008283|cell proliferation;GO:0031048|chromatin silencing by small RNA;GO:0006306|DNA methylation;GO:0006261|DNA-dependent DNA replication;GO:0009560|embryo sac egg cell differentiation;GO:0048449|floral organ formation;GO:0051567|histone H3-K9 methylation;GO:0006346|methylation-dependent chromatin silencing;GO:0007020|microtubule nucleation;GO:0009909|regulation of flower development;	GO:0005634|nucleus;	GO:0003677|DNA binding;GO:0003887|DNA-directed DNA polymerase activity;	K02328	POLD2; DNA polymerase delta subunit 2
Phatr3_J47178	1563	1128	1205	1325.46	3399	1938	1821	2240.76	0.591525	-0.757489	0.000227943	0.00646151	down	yes	chr12:721897-722772:+	gi|219121815|ref|XP_002181254.1|	961	6e-130	predicted protein [Phaeodactylum tricornutum CCAP 1055/1]	gi|219121814|ref|XM_002181218.1|	692	0	Phaeodactylum tricornutum CCAP 1055/1 predicted protein, mRNA	.	.	.	.	PA0250	97.1	5e-24	COG0517	pfam00571	CBS	CBS domain. CBS domains are small intracellular modules that pair together to form a stable globular domain. This family represents a single CBS domain. Pairs of these domains have been termed a Bateman domain. CBS domains have been shown to bind ligands with an adenosyl group such as AMP, ATP and S-AdoMet. CBS domains are found attached to a wide range of other protein domains suggesting that CB…	.	.	.	.	.
Phatr3_J18745	2570	1850	1820	2119.11	4124	3720	3466	3581.7	0.591649	-0.757188	2.11e-05	0.00105201	down	yes	chr3:1162188-1164181:+	gi|219113223|ref|XP_002186195.1|	2557	0	UDP-glucose 6-dehydrogenase [Phaeodactylum tricornutum CCAP 1055/1]	gi|219113222|ref|XM_002186159.1|	1740	0	Phaeodactylum tricornutum CCAP 1055/1 chromosome 3 UDP-glucose 6-dehydrogenase (UGDH1) mRNA, complete cds	Q9FZE1	610	0	UDP-glucose 6-dehydrogenase 1	AGl1413	280	3e-86	COG1004	pfam03721	UDPG_MGDP_dh_N	UDP-glucose/GDP-mannose dehydrogenase family, NAD binding domain. The UDP-glucose/GDP-mannose dehydrogenaseses are a small group of enzymes which possesses the ability to catalyse the NAD-dependent 2-fold oxidation of an alcohol to an acid without the release of an aldehyde intermediate.	GO:0006065|UDP-glucuronate biosynthetic process;	.	GO:0051287|NAD binding;GO:0003979|UDP-glucose 6-dehydrogenase activity;	K00012	UGDH, ugd; UDPglucose 6-dehydrogenase [EC:1.1.1.22]
Phatr3_J20007	1464	1020	1112	1222.3	2888	1848	1840	2065.35	0.591812	-0.756789	9.7e-05	0.00327743	down	yes	chr7:499423-500468:-	gi|219118149|ref|XP_002179855.1|	1513	0	predicted protein [Phaeodactylum tricornutum CCAP 1055/1]	gi|219118148|ref|XM_002179819.1|	852	0	Phaeodactylum tricornutum CCAP 1055/1 predicted protein, mRNA	Q54BC8	299	2e-99	Proteasome subunit beta type-5	.	.	.	.	pfam00227	Proteasome	Proteasome subunit. The proteasome is a multisubunit structure that degrades proteins. Protein degradation is an essential component of regulation because proteins can become misfolded, damaged, or unnecessary. Proteasomes and their homologues vary greatly in complexity: from HslV (heat shock locus v), which is encoded by 1 gene in bacteria, to the eukaryotic 20S proteasome, which is encoded by m…	GO:0010499|proteasomal ubiquitin-independent protein catabolic process;GO:0043161|proteasome-mediated ubiquitin-dependent protein catabolic process;GO:0006508|proteolysis;	GO:0005737|cytoplasm;GO:0005634|nucleus;GO:0005839|proteasome core complex;	GO:0004175|endopeptidase activity;GO:0004298|threonine-type endopeptidase activity;	K02737	PSMB5; 20S proteasome subunit beta 5 [EC:3.4.25.1]
Phatr3_J10747	726	418	423	527.886	1142	782	909	891.979	0.591814	-0.756784	0.00318095	0.0410831	down	yes	chr4:791281-792306:+	gi|219115017|ref|XP_002178304.1|	1228	1e-167	predicted protein [Phaeodactylum tricornutum CCAP 1055/1]	gi|219115016|ref|XM_002178268.1|	589	0	Phaeodactylum tricornutum CCAP 1055/1 predicted protein, mRNA	Q8H124	182	4e-53	Uncharacterized protein At2g34460, chloroplastic	sll1218	108	2e-26	COG0702	pfam13460	NAD_binding_10	NADH(P)-binding.	.	GO:0009507|chloroplast;GO:0009941|chloroplast envelope;GO:0009534|chloroplast thylakoid;GO:0009535|chloroplast thylakoid membrane;GO:0010287|plastoglobule;	.	.	.
Phatr3_J46830	2069	1354	1615	1711.72	3772	3011	2379	2891.08	0.592068	-0.756166	3.96e-05	0.00168853	down	yes	chr11:571988-575819:+	gi|219121001|ref|XP_002185732.1|	2556	0	delta 5 fatty acid desaturase [Phaeodactylum tricornutum CCAP 1055/1]	gi|219121000|ref|XM_002185696.1|	3722	0	Phaeodactylum tricornutum CCAP 1055/1 chromosome 11 delta 5 fatty acid desaturase (PTD5a) mRNA, complete cds	Q1ZXQ5	144	1e-34	Probable Delta(5) fatty acid desaturase C	sll0262	87.4	2e-17	COG3239	pfam00487	FA_desaturase	Fatty acid desaturase.	GO:0006633|fatty acid biosynthetic process;	GO:0016021|integral component of membrane;	GO:0020037|heme binding;GO:0046872|metal ion binding;GO:0016491|oxidoreductase activity;	.	.
Phatr3_J22677	600	424	532	530.792	984	824	1025	896.488	0.59208	-0.756137	0.000490684	0.0110979	down	yes	chr19:100359-101324:-	gi|219126345|ref|XP_002183420.1|	1652	0	dihydroderamide delta-4 desaturase [Phaeodactylum tricornutum CCAP 1055/1]	gi|219126344|ref|XM_002183384.1|	966	0	Phaeodactylum tricornutum CCAP 1055/1 dihydroderamide delta-4 desaturase, mRNA	Q5F3C1	314	7e-104	Sphingolipid delta(4)-desaturase DES1	.	.	.	.	pfam00487	FA_desaturase	Fatty acid desaturase.	GO:0006633|fatty acid biosynthetic process;GO:0006629|lipid metabolic process;GO:0044281|small molecule metabolic process;GO:0030148|sphingolipid biosynthetic process;GO:0006665|sphingolipid metabolic process;	GO:0005789|endoplasmic reticulum membrane;GO:0016021|integral component of membrane;	GO:0042284|sphingolipid delta-4 desaturase activity;	K04712	DEGS; sphingolipid delta-4 desaturase [EC:1.14.-.-]
Phatr3_J50259	1015	799	785	885.57	1725	1854	1128	1495.69	0.592083	-0.756129	0.000469827	0.0107321	down	yes	chr28:128598-129029:-	gi|219130102|ref|XP_002185212.1|	728	1e-96	predicted protein [Phaeodactylum tricornutum CCAP 1055/1]	gi|219130101|ref|XM_002185176.1|	432	0	Phaeodactylum tricornutum CCAP 1055/1 predicted protein (rpl14), mRNA	Q6PC14	214	5e-70	60S ribosomal protein L23	SPCC1322.11	211	3e-69	COG0093	pfam00238	Ribosomal_L14	Ribosomal protein L14p/L23e.	GO:0006412|translation;	GO:0022625|cytosolic large ribosomal subunit;	GO:0070180|large ribosomal subunit rRNA binding;GO:0044822|poly(A) RNA binding;GO:0003735|structural constituent of ribosome;	K02894	RP-L23e, RPL23; large subunit ribosomal protein L23e
Phatr3_J26750	348	289	343	335.87	659	537	595	566.144	0.59326	-0.753265	0.00208429	0.030575	down	yes	chr6:301725-302323:-	gi|219117213|ref|XP_002179401.1|	720	4e-95	predicted protein [Phaeodactylum tricornutum CCAP 1055/1]	gi|219117212|ref|XM_002179365.1|	462	0	Phaeodactylum tricornutum CCAP 1055/1 predicted protein, mRNA	P35130	233	4e-77	Ubiquitin-conjugating enzyme E2 2	SPAC18B11.07c	200	6e-65	COG5078	pfam00179	UQ_con	Ubiquitin-conjugating enzyme. Proteins destined for proteasome-mediated degradation may be ubiquitinated. Ubiquitination follows conjugation of ubiquitin to a conserved cysteine residue of UBC homologues. TSG101 is one of several UBC homologues that lacks this active site cysteine.	GO:0016567|protein ubiquitination;	.	GO:0005524|ATP binding;GO:0016874|ligase activity;	.	.
Phatr3_J23794	5803	3784	4343	4728.22	10018	7119	8148	7967.64	0.593427	-0.752856	3e-05	0.00137451	down	yes	chr27:103422-104283:-	gi|219129760|ref|XP_002185049.1|	754	2e-100	calmoduline [Phaeodactylum tricornutum CCAP 1055/1]	gi|219129759|ref|XM_002185013.1|	450	0	Phaeodactylum tricornutum CCAP 1055/1 calmoduline (CaM1), mRNA	Q71UH5	288	3e-99	Calmodulin	SPAC3A12.14	223	5e-74	COG5126	pfam13499	EF-hand_7	EF-hand domain pair.	.	.	GO:0005509|calcium ion binding;	.	.
Phatr3_J20308	950	650	543	724.012	1646	1303	919	1219.82	0.593541	-0.752581	0.00399338	0.0471195	down	yes	chr8:696182-696890:+	gi|219118660|ref|XP_002180098.1|	773	1e-102	predicted protein [Phaeodactylum tricornutum CCAP 1055/1]	gi|219118659|ref|XM_002180062.1|	569	0	Phaeodactylum tricornutum CCAP 1055/1 predicted protein, mRNA	Q9SJ44	148	2e-43	Ubiquitin-conjugating enzyme E2 variant 1C	.	.	.	.	pfam00179	UQ_con	Ubiquitin-conjugating enzyme. Proteins destined for proteasome-mediated degradation may be ubiquitinated. Ubiquitination follows conjugation of ubiquitin to a conserved cysteine residue of UBC homologues. TSG101 is one of several UBC homologues that lacks this active site cysteine.	GO:0006301|postreplication repair;GO:0070534|protein K63-linked ubiquitination;	GO:0005737|cytoplasm;GO:0005829|cytosol;GO:0005634|nucleus;	GO:0061630|ubiquitin protein ligase activity;GO:0031625|ubiquitin protein ligase binding;	K10704	UBE2V; ubiquitin-conjugating enzyme E2 variant
Phatr3_J42673	871	534	734	727.299	1370	1354	1135	1224.43	0.593989	-0.751492	0.000544088	0.0118093	down	yes	chr1:753422-755839:-	gi|219110807|ref|XP_002177155.1|	4011	0	predicted protein [Phaeodactylum tricornutum CCAP 1055/1]	gi|219110806|ref|XM_002177119.1|	1011	0	Phaeodactylum tricornutum CCAP 1055/1 predicted protein (Sec23), mRNA	Q4PE39	783	0	Protein transport protein SEC23	SPCC31H12.07	693	0	COG5047	pfam04811	Sec23_trunk	Sec23/Sec24 trunk domain. COPII-coated vesicles carry proteins from the endoplasmic reticulum to the Golgi complex. This vesicular transport can be reconstituted by using three cytosolic components containing five proteins: the small GTPase Sar1p, the Sec23p/24p complex, and the Sec13p/Sec31p complex. This domain is known as the trunk domain and has an alpha/beta vWA fold and forms the dimer inte…	GO:0006888|ER to Golgi vesicle-mediated transport;GO:0006886|intracellular protein transport;	GO:0030127|COPII vesicle coat;GO:0005789|endoplasmic reticulum membrane;GO:0000139|Golgi membrane;	GO:0008270|zinc ion binding;	.	.
Phatr3_J30113	1189	899	983	1047.12	2216	1908	1452	1762.72	0.594035	-0.75138	8.31e-05	0.00293449	down	yes	chr20:551721-553830:+	gi|219126786|ref|XP_002183630.1|	2543	0	lipoamide dehydrogenase [Phaeodactylum tricornutum CCAP 1055/1]	gi|219126785|ref|XM_002183594.1|	1882	0	Phaeodactylum tricornutum CCAP 1055/1 lipoamide dehydrogenase (pDLDH1), mRNA	A8MS68	546	0	Dihydrolipoyl dehydrogenase 1, chloroplastic	slr1096	521	1e-178	COG1249	pfam07992	Pyr_redox_2	Pyridine nucleotide-disulphide oxidoreductase. This family includes both class I and class II oxidoreductases and also NADH oxidases and peroxidases. This domain is actually a small NADH binding domain within a larger FAD binding domain.	GO:0006086|acetyl-CoA biosynthetic process from pyruvate;GO:0045454|cell redox homeostasis;GO:0046685|response to arsenic-containing substance;	GO:0009507|chloroplast;GO:0009941|chloroplast envelope;GO:0009570|chloroplast stroma;GO:0005730|nucleolus;	GO:0004148|dihydrolipoyl dehydrogenase activity;GO:0050660|flavin adenine dinucleotide binding;	K00382	DLD, lpd, pdhD; dihydrolipoamide dehydrogenase [EC:1.8.1.4]
Phatr3_J16036	289	280	257	283.202	626	421	468	476.684	0.594109	-0.751201	0.00343938	0.0428611	down	yes	chr22:561765-563155:+	gi|219127892|ref|XP_002184160.1|	870	4e-113	predicted protein [Phaeodactylum tricornutum CCAP 1055/1]	gi|219127891|ref|XM_002184124.1|	486	0	Phaeodactylum tricornutum CCAP 1055/1 predicted protein, mRNA	Q2MHE4	105	7e-24	Serine/threonine-protein kinase HT1	YBR028c	84.3	1e-16	COG0515	pfam00069	Pkinase	Protein kinase domain.	.	.	GO:0005524|ATP binding;GO:0004674|protein serine/threonine kinase activity;	.	.
Phatr3_J50695	598	531	378	512.734	1166	747	831	862.342	0.594583	-0.75005	0.000568309	0.0121116	down	yes	chr1:2425844-2426254:-	gi|219111525|ref|XP_002177514.1|	699	2e-92	histone H3 isoform 1c [Phaeodactylum tricornutum CCAP 1055/1]	gi|219111524|ref|XM_002177478.1|	411	0	Phaeodactylum tricornutum CCAP 1055/1 histone H3 isoform 1c (H3-1c), mRNA	P84239	265	2e-90	Histone H3	.	.	.	.	pfam00125	Histone	Core histone H2A/H2B/H3/H4.	.	GO:0000786|nucleosome;GO:0005634|nucleus;	GO:0003677|DNA binding;	.	.
Phatr3_J17324	1868	1396	1158	1498.85	3189	2397	2406	2520.37	0.594695	-0.749777	0.000120681	0.00386837	down	yes	chr1:606451-607170:-	gi|219110737|ref|XP_002177120.1|	1211	2e-166	predicted protein [Phaeodactylum tricornutum CCAP 1055/1]	gi|219110736|ref|XM_002177084.1|	720	0	Phaeodactylum tricornutum CCAP 1055/1 predicted protein, mRNA	P47836	301	8e-101	40S ribosomal protein S4	SPBC19F8.08	291	1e-97	COG1471	pfam00900	Ribosomal_S4e	Ribosomal family S4e.	GO:0007275|multicellular organismal development;GO:0008284|positive regulation of cell proliferation;GO:0045727|positive regulation of translation;GO:0006412|translation;	GO:0036464|cytoplasmic ribonucleoprotein granule;GO:0070062|extracellular exosome;GO:0005925|focal adhesion;GO:0016020|membrane;GO:0005844|polysome;GO:0015935|small ribosomal subunit;	GO:0044822|poly(A) RNA binding;GO:0019843|rRNA binding;GO:0003735|structural constituent of ribosome;	K02987	RP-S4e, RPS4; small subunit ribosomal protein S4e
Phatr3_EG00961	487	287	468	423.412	928	597	739	711.978	0.594698	-0.749771	0.00394977	0.0467455	down	yes	chr8:574511-575898:+	gi|224004502|ref|XP_002295902.1|	510	2e-54	predicted protein [Thalassiosira pseudonana CCMP1335]	gi|219118992|ref|XM_002180227.1|	277	5e-142	Phaeodactylum tricornutum CCAP 1055/1 predicted protein, mRNA	.	.	.	.	.	.	.	.	pfam00535	Glycos_transf_2	Glycosyl transferase family 2. Diverse family, transferring sugar from UDP-glucose, UDP-N-acetyl- galactosamine, GDP-mannose or CDP-abequose, to a range of substrates including cellulose, dolichol phosphate and teichoic acids.	.	.	.	.	.
Phatr3_J9709	920	901	816	904.241	2297	1172	1387	1517.89	0.595722	-0.747289	0.000475889	0.0108285	down	yes	chr2:160581-160916:+	gi|219111643|ref|XP_002177573.1|	274	2e-29	predicted protein [Phaeodactylum tricornutum CCAP 1055/1]	gi|219111642|ref|XM_002177537.1|	216	1e-108	Phaeodactylum tricornutum CCAP 1055/1 predicted protein, mRNA	Q5FPB9	77	7e-18	Acyl carrier protein	FN0150	75.9	6e-18	COG0236	pfam00550	PP-binding	Phosphopantetheine attachment site. A 4'-phosphopantetheine prosthetic group is attached through a serine. This prosthetic group acts as a a 'swinging arm' for the attachment of activated fatty acid and amino-acid groups. This domain forms a four helix bundle. This family includes members not included in Prosite. The inclusion of these members is supported by sequence analysis and functional evid…	.	GO:0005737|cytoplasm;	GO:0000036|ACP phosphopantetheine attachment site binding involved in fatty acid biosynthetic process;	K02078	acpP; acyl carrier protein
Phatr3_J13578	1137	1033	1439	1244.94	2025	2261	2261	2083.87	0.59742	-0.743182	0.00184533	0.0281927	down	yes	chr12:325072-327507:-	gi|575096980|dbj|BAO47261.1|	2355	0	transmembrane protein [Fistulifera solaris]	gi|219122022|ref|XM_002181318.1|	562	0	Phaeodactylum tricornutum CCAP 1055/1 predicted protein, mRNA	Q8BXA5	282	2e-83	Cleft lip and palate transmembrane protein 1-like protein	.	.	.	.	pfam05602	CLPTM1	Cleft lip and palate transmembrane protein 1 (CLPTM1). This family consists of several eukaryotic cleft lip and palate transmembrane protein 1 sequences. Cleft lip with or without cleft palate is a common birth defect that is genetically complex. The nonsyndromic forms have been studied genetically using linkage and candidate-gene association studies with only partial success in defining the loci…	GO:0006915|apoptotic process;	GO:0016021|integral component of membrane;GO:0016020|membrane;	.	.	.
Phatr3_J5651	20363	12143	14659	15972.1	37005	23941	24138	26731.9	0.597492	-0.743008	0.0012292	0.0214226	down	yes	chr16:158462-159287:-	gi|219124680|ref|XP_002182626.1|	1207	4e-166	14-3-3-like protein [Phaeodactylum tricornutum CCAP 1055/1]	gi|219124679|ref|XM_002182590.1|	723	0	Phaeodactylum tricornutum CCAP 1055/1 14-3-3-like protein, mRNA	.	.	.	.	YDR099w	339	3e-116	COG5040	pfam00244	2014-03-03	14-3-3 protein.	.	.	.	.	.
Phatr3_J46721	1600	1547	1883	1733.92	4086	2475	2674	2897.68	0.59838	-0.740867	0.000466342	0.0106776	down	yes	chr11:278167-279144:+	gi|219120887|ref|XP_002185675.1|	1535	0	predicted protein [Phaeodactylum tricornutum CCAP 1055/1]	gi|219120886|ref|XM_002185639.1|	978	0	Phaeodactylum tricornutum CCAP 1055/1 chromosome 11 predicted protein (PHATR_46721) mRNA, complete cds	Q8KU07	54.3	5e-07	NAD(P)H azoreductase	mll1871	76.3	4e-15	COG0702	pfam05368	NmrA	NmrA-like family. NmrA is a negative transcriptional regulator involved in the post-translational modification of the transcription factor AreA. NmrA is part of a system controlling nitrogen metabolite repression in fungi. This family only contains a few sequences as iteration results in significant matches to other Rossmann fold families.	.	.	GO:0016491|oxidoreductase activity;	.	.
Phatr3_EG02092	8430	7306	8393	8276.55	18021	13683	12081	13804.4	0.599558	-0.738028	4.47e-05	0.00185565	down	yes	chr6:762561-763103:+	gi|219116981|ref|XP_002179285.1|	381	1e-42	histone linker H1 [Phaeodactylum tricornutum CCAP 1055/1]	gi|219116980|ref|XM_002179249.1|	543	0	Phaeodactylum tricornutum CCAP 1055/1 histone linker H1 (H1), mRNA	P23444	50.8	9e-07	Histone H1	.	.	.	.	pfam00538	Linker_histone	linker histone H1 and H5 family. Linker histone H1 is an essential component of chromatin structure. H1 links nucleosomes into higher order structures Histone H1 is replaced by histone H5 in some cell types.	GO:0006334|nucleosome assembly;	GO:0000786|nucleosome;GO:0005634|nucleus;	GO:0003677|DNA binding;	.	.
Phatr3_J42767	1800	1514	1722	1725.22	3030	3237	2784	2877.26	0.599604	-0.737917	3.28e-05	0.00147704	down	yes	chr1:1047613-1050132:+	gi|219109919|ref|XP_002176712.1|	3786	0	predicted protein [Phaeodactylum tricornutum CCAP 1055/1]	gi|219109918|ref|XM_002176676.1|	2520	0	Phaeodactylum tricornutum CCAP 1055/1 predicted protein, mRNA	.	.	.	.	.	.	.	.	pfam13547	GTA_TIM	GTA TIM-barrel-like domain. This domain is found in the gene transfer agent protein. An unusual system of genetic exchange exists in the purple nonsulfur bacterium Rhodobacter capsulatus. DNA transmission is mediated by a small bacteriophage-like particle called the gene transfer agent (GTA) that transfers random 4.5-kb segments of the producing cell's genome to recipient cells, where allelic rep…	.	.	.	.	.
Phatr3_J47962	3734	2409	2780	3027.83	6345	5443	4180	5047.58	0.599859	-0.737306	6.59e-05	0.0025018	down	yes	chr15:562747-564027:+	gi|219123898|ref|XP_002182253.1|	1128	3e-151	predicted protein [Phaeodactylum tricornutum CCAP 1055/1]	gi|219123897|ref|XM_002182217.1|	1178	0	Phaeodactylum tricornutum CCAP 1055/1 predicted protein, mRNA	Q9SII9	52	6e-06	Ubiquitin domain-containing protein DSK2a	.	.	.	.	pfam11976	Rad60-SLD	Ubiquitin-2 like Rad60 SUMO-like. The small ubiquitin-related modifier SUMO-1 is a Ub/Ubl family member, and although SUMO-1 shares structural similarity to Ub, SUMO's cellular functions remain distinct insomuch as SUMO modification alters protein function through changes in activity, cellular localisation, or by protecting substrates from ubiquitination. Rad60 family members contain functionally…	.	GO:0005829|cytosol;GO:0005634|nucleus;	GO:0031593|polyubiquitin binding;	K04523	UBQLN, DSK2; ubiquilin
Phatr3_J45514	4492	2465	2972	3351.42	7669	4771	5340	5583.71	0.600215	-0.736449	0.00326229	0.0415342	down	yes	chr7:406868-408261:+	gi|219117697|ref|XP_002179639.1|	1271	3e-172	predicted protein [Phaeodactylum tricornutum CCAP 1055/1]	gi|219117696|ref|XM_002179603.1|	1308	0	Phaeodactylum tricornutum CCAP 1055/1 predicted protein, mRNA	.	.	.	.	.	.	.	.	pfam13826	DUF4188	Domain of unknown function (DUF4188).	.	.	.	.	.
Phatr3_J40996	693	561	516	602.946	1154	963	1057	1003.84	0.600637	-0.735435	0.000491502	0.0110979	down	yes	chr27:94095-94721:+	gi|219129587|ref|XP_002184966.1|	1104	1e-151	predicted protein [Phaeodactylum tricornutum CCAP 1055/1]	gi|219129586|ref|XM_002184930.1|	627	0	Phaeodactylum tricornutum CCAP 1055/1 predicted protein, mRNA	.	.	.	.	.	.	.	.	pfam07253	Gypsy	Gypsy protein. This family consists of several Gypsy/Env proteins from Drosophila and Ceratitis fruit fly species. Gypsy is an endogenous retrovirus of Drosophila melanogaster. Phylogenetic studies suggest that occasional horizontal transfer events of gypsy occur between Drosophila species. Gypsy possesses infective properties associated with the products of the envelope gene that might be at the…	.	.	.	.	.
Phatr3_J32390	666	593	432	575.622	1440	761	863	958.341	0.600645	-0.735416	0.00213983	0.0310955	down	yes	chr1:2373014-2373814:-	gi|219111497|ref|XP_002177500.1|	1415	0	predicted protein [Phaeodactylum tricornutum CCAP 1055/1]	gi|219111496|ref|XM_002177464.1|	801	0	Phaeodactylum tricornutum CCAP 1055/1 predicted protein, mRNA	.	.	.	.	.	.	.	.	pfam00300	His_Phos_1	Histidine phosphatase superfamily (branch 1). The histidine phosphatase superfamily is so named because catalysis centres on a conserved His residue that is transiently phosphorylated during the catalytic cycle. Other conserved residues contribute to a 'phosphate pocket' and interact with the phospho group of substrate before, during and after its transfer to the His residue. Structure and sequen…	.	.	.	.	.
Phatr3_J36597	6910	4468	6383	6056.66	11954	10955	8897	10072.4	0.601311	-0.733816	0.00088605	0.0169488	down	yes	chr10:857612-860649:-	gi|219120710|ref|XP_002181088.1|	4259	0	predicted protein [Phaeodactylum tricornutum CCAP 1055/1]	gi|219120709|ref|XM_002181052.1|	2793	0	Phaeodactylum tricornutum CCAP 1055/1 predicted protein (sCdc48), mRNA	P54774	848	0	Cell division cycle protein 48 homolog	YDL126c	791	0	COG0464	pfam00004	AAA	ATPase family associated with various cellular activities (AAA). AAA family proteins often perform chaperone-like functions that assist in the assembly, operation, or disassembly of protein complexes.	GO:0007049|cell cycle;	GO:0005886|plasma membrane;	GO:0005524|ATP binding;GO:0016787|hydrolase activity;	K13525	VCP, CDC48; transitional endoplasmic reticulum ATPase
Phatr3_J11174	1502	1027	1030	1206.75	2487	2041	1819	2005.06	0.601852	-0.732519	9.58e-05	0.00325568	down	yes	chr5:95344-97724:-	gi|219116266|ref|XP_002178928.1|	3306	0	predicted protein [Phaeodactylum tricornutum CCAP 1055/1]	gi|219116265|ref|XM_002178892.1|	1884	0	Phaeodactylum tricornutum CCAP 1055/1 predicted protein, mRNA	B6QG01	449	8e-146	Probable Xaa-Pro aminopeptidase P	Cj0653c	365	1e-114	COG0006	pfam00557	Peptidase_M24	Metallopeptidase family M24. This family contains metallopeptidases. It also contains non-peptidase homologues such as the N terminal domain of Spt16 which is a histone H3-H4 binding module.	.	.	GO:0004177|aminopeptidase activity;GO:0046872|metal ion binding;GO:0008237|metallopeptidase activity;	.	.
Phatr3_EG00510	2193	1554	1625	1825.54	4508	3041	2110	3032.88	0.601916	-0.732366	0.000288464	0.00761288	down	yes	chr18:423890-424322:-	.	.	.	.	.	.	.	.	.	.	.	.	.	.	.	.	pfam06140	Ifi-6-16	Interferon-induced 6-16 family.	.	.	.	.	.
Phatr3_EG00760	461	540	589	550.38	1199	917	775	911.481	0.603831	-0.727783	0.00126821	0.0218436	down	yes	chr10:817902-818189:-	.	.	.	.	.	.	.	.	.	.	.	.	.	.	.	.	pfam05672	MAP7	MAP7 (E-MAP-115) family. The organisation of microtubules varies with the cell type and is presumably controlled by tissue-specific microtubule-associated proteins (MAPs). The 115-kDa epithelial MAP (E-MAP-115/MAP7) has been identified as a microtubule-stabilizing protein predominantly expressed in cell lines of epithelial origin. The binding of this microtubule associated protein is nucleotide i…	.	.	.	.	.
Phatr3_J44507	918	739	637	780.314	1893	1134	1088	1289.97	0.604907	-0.725215	0.0010134	0.0186275	down	yes	chr4:763969-764385:-	gi|219115553|ref|XP_002178572.1|	583	9e-75	predicted protein [Phaeodactylum tricornutum CCAP 1055/1]	gi|219115552|ref|XM_002178536.1|	417	0	Phaeodactylum tricornutum CCAP 1055/1 predicted protein, mRNA	.	.	.	.	.	.	.	.	pfam02322	Cyto_ox_2	Cytochrome oxidase subunit II. This Family consists of cytochrome bd type terminal oxidases that catalyses Quinol dependent, Na+ independent oxygen uptake. Members of this family are integral membrane proteins andi contain a protohaem IX centre B558. One member of the family is implicated in having an important role in micro-aerobic nitrogen fixation in the enteric bacterium Klebsiella pneumoniae.	.	.	.	.	.
Phatr3_J49158	885	727	639	766.549	1600	1153	1267	1266.95	0.605037	-0.724905	0.000274239	0.00741643	down	yes	chr21:95027-96463:-	gi|219127404|ref|XP_002183926.1|	2216	0	predicted protein [Phaeodactylum tricornutum CCAP 1055/1]	gi|219127403|ref|XM_002183890.1|	1388	0	Phaeodactylum tricornutum CCAP 1055/1 predicted protein, mRNA	Q54EN4	58.5	7e-08	Protein disulfide-isomerase 2	.	.	.	.	pfam00085	Thioredoxin	Thioredoxin. Thioredoxins are small enzymes that participate in redox reactions, via the reversible oxidation of an active centre disulfide bond. Some members with only the active site are not separated from the noise.	GO:0045454|cell redox homeostasis;GO:0006457|protein folding;GO:0009617|response to bacterium;GO:0034976|response to endoplasmic reticulum stress;GO:0019953|sexual reproduction;	GO:0005788|endoplasmic reticulum lumen;GO:0045335|phagocytic vesicle;	GO:0003756|protein disulfide isomerase activity;	K09580	PDIA1, P4HB; protein disulfide-isomerase A1 [EC:5.3.4.1]
Phatr3_J49860	1609	1001	1043	1235.1	3046	1679	1796	2041.07	0.605125	-0.724694	0.00347018	0.043108	down	yes	chr25:114580-116859:+	gi|219128920|ref|XP_002184649.1|	3076	0	predicted protein [Phaeodactylum tricornutum CCAP 1055/1]	gi|219128919|ref|XM_002184613.1|	2280	0	Phaeodactylum tricornutum CCAP 1055/1 predicted protein, mRNA	.	.	.	.	.	.	.	.	pfam04727	ELMO_CED12	ELMO/CED-12 family. This family represents a conserved domain which is found in a number of eukaryotic proteins including CED-12, ELMO I and ELMO II. ELMO1 is a component of signalling pathways that regulate phagocytosis and cell migration and is the mammalian orthologue of the C. elegans gene, ced-12. CED-12 is required for the engulfment of dying cells and cell migration. In mammalian cells, EL…	.	.	.	.	.
Phatr3_EG00152	718	705	537	670.094	1560	923	1045	1106.62	0.605531	-0.723728	0.000739288	0.0148413	down	yes	chr28:341771-342132:+	.	.	.	.	.	.	.	.	.	.	.	.	.	.	.	.	pfam08991	DUF1903	Domain of unknown function (DUF1903). Members of this family adopt a coiled coil structure, with two antiparallel alpha-helices that are tightly strapped together by two disulfide bridges at each end. The protein sequence shows a cysteine motif, required for the stabilisation of the coiled-coil-like structure. Additional inter-helix hydrophobic contacts impart stability to this scaffold. The prec…	.	.	.	.	.
Phatr3_EG02096	581	403	535	518.468	1294	741	699	855.973	0.605706	-0.72331	0.00329576	0.0417608	down	yes	chr6:936780-937115:+	gi|219117055|ref|XP_002179322.1|	504	2e-59	predicted protein [Phaeodactylum tricornutum CCAP 1055/1]	gi|219117054|ref|XM_002179286.1|	336	2e-175	Phaeodactylum tricornutum CCAP 1055/1 predicted protein, mRNA	.	.	.	.	.	.	.	.	pfam15233	SYCE1	Synaptonemal complex central element protein 1. This family of proteins includes synaptonemal complex central element protein 1, a component of the synaptonemal complex involved in meiosis, and synaptonemal complex central element protein 1-like, which may be involved in meiosis.	.	.	.	.	.
Phatr3_J21659	830	515	480	615.556	1264	898	1060	1015.44	0.606197	-0.722141	0.00297245	0.0392898	down	yes	chr13:701548-701958:-	gi|219122924|ref|XP_002181786.1|	657	5e-86	predicted protein [Phaeodactylum tricornutum CCAP 1055/1]	gi|219122923|ref|XM_002181750.1|	411	0	Phaeodactylum tricornutum CCAP 1055/1 predicted protein, mRNA	P62912	154	1e-46	60S ribosomal protein L32	SPBC16C6.11	147	9e-45	COG1717	pfam01655	Ribosomal_L32e	Ribosomal protein L32. This family includes ribosomal protein L32 from eukaryotes and archaebacteria.	GO:0006412|translation;	GO:0022625|cytosolic large ribosomal subunit;	GO:0003735|structural constituent of ribosome;	K02912	RP-L32e, RPL32; large subunit ribosomal protein L32e
Phatr3_J48078	6826	4308	5246	5560.17	13455	7595	8216	9166.44	0.606579	-0.721232	0.000710404	0.0143768	down	yes	chr16:125619-127768:+	gi|219124371|ref|XP_002182478.1|	3168	0	carnitine o-acetyltransferase [Phaeodactylum tricornutum CCAP 1055/1]	gi|219124370|ref|XM_002182442.1|	2067	0	Phaeodactylum tricornutum CCAP 1055/1 carnitine o-acetyltransferase (CAT2), mRNA	Q00614	278	1e-81	Carnitine O-acetyltransferase, mitochondrial	.	.	.	.	pfam00755	Carn_acyltransf	Choline/Carnitine o-acyltransferase.	GO:0006631|fatty acid metabolic process;GO:0006810|transport;	GO:0005743|mitochondrial inner membrane;GO:0005777|peroxisome;	GO:0004092|carnitine O-acetyltransferase activity;	.	.
Phatr3_J5537	1351	1511	1445	1485.09	3373	2076	2331	2442.65	0.607983	-0.717897	7.14e-05	0.00260907	down	yes	chr5:171124-172707:+	gi|219115846|ref|XP_002178718.1|	987	9e-129	predicted protein [Phaeodactylum tricornutum CCAP 1055/1]	gi|219115845|ref|XM_002178682.1|	534	0	Phaeodactylum tricornutum CCAP 1055/1 predicted protein, mRNA	P77994	105	2e-23	RNA polymerase sigma factor SigA	TM1451	105	7e-24	COG0568	pfam04542	Sigma70_r2	Sigma-70 region 2. Region 2 of sigma-70 is the most conserved region of the entire protein. All members of this class of sigma-factor contain region 2. The high conservation is due to region 2 containing both the -10 promoter recognition helix and the primary core RNA polymerase binding determinant. The core binding helix, interacts with the clamp domain of the largest polymerase subunit, beta pr…	GO:0001123|transcription initiation from bacterial-type RNA polymerase promoter;	GO:0005737|cytoplasm;	GO:0003677|DNA binding;GO:0003700|transcription factor activity, sequence-specific DNA binding;GO:0016987|sigma factor activity;	K03086	SIG1, rpoD; RNA polymerase primary sigma factor
Phatr3_EG01283	547	546	603	584.139	1103	896	1039	960.426	0.608208	-0.717363	0.000559971	0.012043	down	yes	chr5:487147-487841:+	gi|223994027|ref|XP_002286697.1|	263	8e-24	predicted protein [Thalassiosira pseudonana CCMP1335]	.	.	.	.	Q9P3U8	52.8	3e-07	Uncharacterized RING finger protein C548.05c	.	.	.	.	pfam15227	zf-C3HC4_4	zinc finger of C3HC4-type, RING. This is a family of primate-specific Ret finger protein-like (RFPL) zinc-fingers of the C3HC4 type. Ret finger protein-like proteins are primate-specific target genes of Pax6, a key transcription factor for pancreas, eye and neocortex development. This domain is likely to be DNA-binding. This zinc-finger domain together with the RDM domain, pfam11002, forms a larg…	GO:0034080|CENP-A containing nucleosome assembly;GO:0016567|protein ubiquitination;GO:0006368|transcription elongation from RNA polymerase II promoter;	GO:0044732|mitotic spindle pole body;GO:0005634|nucleus;GO:0035861|site of double-strand break;	GO:0061630|ubiquitin protein ligase activity;GO:0008270|zinc ion binding;	.	.
Phatr3_J46871	1037	851	793	913.968	2044	1377	1343	1498.06	0.6101	-0.712882	0.000253444	0.00700326	down	yes	chr11:673431-675249:+	gi|219121061|ref|XP_002185762.1|	2994	0	ribulose-1,5-bisphosphate carboxylase/oxygenase small subunit N-methyltransferase I [Phaeodactylum tricornutum CCAP 1055/1]	gi|219121060|ref|XM_002185726.1|	1819	0	Phaeodactylum tricornutum CCAP 1055/1 chromosome 11 ribulose-1,5-bisphosphate carboxylase/oxygenase small subunit N-methyltransferase I (rbcMT) mRNA, complete cds	Q9XI84	112	6e-25	[Fructose-bisphosphate aldolase]-lysine N-methyltransferase, chloroplastic	.	.	.	.	pfam09273	Rubis-subs-bind	Rubisco LSMT substrate-binding. Members of this family adopt a multihelical structure, with an irregular array of long and short alpha-helices. They allow binding of the protein to substrate, such as the N-terminal tails of histones H3 and H4 and the large subunit of the Rubisco holoenzyme complex.	GO:0018023|peptidyl-lysine trimethylation;	GO:0009507|chloroplast;GO:0009570|chloroplast stroma;	GO:0030785|[ribulose-bisphosphate carboxylase]-lysine N-methyltransferase activity;GO:0016279|protein-lysine N-methyltransferase activity;	K00592	E2.1.1.127; [ribulose-bisphosphate carboxylase]-lysine N-methyltransferase [EC:2.1.1.127]
Phatr3_J17545	786	530	574	641.533	901	1215	1173	1051.02	0.610394	-0.712188	0.00148506	0.024202	down	yes	chr1:1191752-1192865:+	gi|219109971|ref|XP_002176738.1|	1383	0	predicted protein [Phaeodactylum tricornutum CCAP 1055/1]	gi|219109970|ref|XM_002176702.1|	905	0	Phaeodactylum tricornutum CCAP 1055/1 predicted protein, mRNA	Q8GTE3	285	6e-94	40S ribosomal protein S3a	SPAC22H12.04c	263	6e-86	COG1890	pfam01015	Ribosomal_S3Ae	Ribosomal S3Ae family.	GO:0006412|translation;	GO:0022627|cytosolic small ribosomal subunit;	GO:0003735|structural constituent of ribosome;	K02984	RP-S3Ae, RPS3A; small subunit ribosomal protein S3Ae
Phatr3_J19152	2653	2334	2184	2451.07	6240	3092	3521	4013.59	0.610693	-0.711481	0.000257473	0.00707648	down	yes	chr4:1063892-1064889:-	gi|219115671|ref|XP_002178631.1|	755	8e-100	predicted protein [Phaeodactylum tricornutum CCAP 1055/1]	gi|219115670|ref|XM_002178595.1|	498	0	Phaeodactylum tricornutum CCAP 1055/1 predicted protein, mRNA	Q7SDU2	103	4e-26	60S ribosomal protein L24	SPAC6G9.09c	101	4e-26	COG2075	pfam01246	Ribosomal_L24e	Ribosomal protein L24e.	.	GO:0005840|ribosome;	.	K02896	RP-L24e, RPL24; large subunit ribosomal protein L24e
Phatr3_J50556	1718	1246	1256	1434.23	3122	2125	2211	2346.54	0.611212	-0.710256	9.19e-05	0.00319837	down	yes	chr31:105541-106053:+	gi|219130676|ref|XP_002185485.1|	708	4e-92	predicted protein [Phaeodactylum tricornutum CCAP 1055/1]	gi|219130675|ref|XM_002185449.1|	513	0	Phaeodactylum tricornutum CCAP 1055/1 predicted protein, mRNA	.	.	.	.	.	.	.	.	pfam06231	DUF1010	Protein of unknown function (DUF1010). Family of plasmid encoded proteins with unknown function.	.	.	.	.	.
Phatr3_J49646	637	517	683	630.513	1523	981	781	1030.8	0.611671	-0.709172	0.0021437	0.0310955	down	yes	chr23:296108-297524:+	gi|219128269|ref|XP_002184339.1|	1890	0	predicted protein [Phaeodactylum tricornutum CCAP 1055/1]	gi|219128268|ref|XM_002184303.1|	1417	0	Phaeodactylum tricornutum CCAP 1055/1 predicted protein, mRNA	.	.	.	.	.	.	.	.	pfam07248	DUF1431	Protein of unknown function (DUF1431). This family contains a number of Drosophila melanogaster proteins of unknown function. These contain several conserved cysteine residues.	.	.	.	.	.
Phatr3_EG02638	1467	1095	983	1203.35	2396	1904	1927	1966.51	0.611922	-0.70858	0.00015854	0.00488236	down	yes	chr4:683883-684854:+	gi|219114965|ref|XP_002178278.1|	1318	0	predicted protein [Phaeodactylum tricornutum CCAP 1055/1]	gi|219114964|ref|XM_002178242.1|	753	0	Phaeodactylum tricornutum CCAP 1055/1 predicted protein, mRNA	P34120	295	9e-99	Proteasome subunit alpha type-7	.	.	.	.	pfam00227	Proteasome	Proteasome subunit. The proteasome is a multisubunit structure that degrades proteins. Protein degradation is an essential component of regulation because proteins can become misfolded, damaged, or unnecessary. Proteasomes and their homologues vary greatly in complexity: from HslV (heat shock locus v), which is encoded by 1 gene in bacteria, to the eukaryotic 20S proteasome, which is encoded by m…	GO:0010499|proteasomal ubiquitin-independent protein catabolic process;GO:0043161|proteasome-mediated ubiquitin-dependent protein catabolic process;GO:0006508|proteolysis;	GO:0005737|cytoplasm;GO:0005634|nucleus;GO:0005839|proteasome core complex;GO:0019773|proteasome core complex, alpha-subunit complex;	GO:0004175|endopeptidase activity;GO:0004298|threonine-type endopeptidase activity;	K02731	PSMA7; 20S proteasome subunit alpha 4 [EC:3.4.25.1]
Phatr3_J11735	2363	2121	2394	2361.3	5036	3317	3912	3858.29	0.612008	-0.708378	3.6e-05	0.00157961	down	yes	chr6:804799-806244:-	gi|219117433|ref|XP_002179511.1|	2074	0	predicted protein [Phaeodactylum tricornutum CCAP 1055/1]	gi|219117432|ref|XM_002179475.1|	1170	0	Phaeodactylum tricornutum CCAP 1055/1 predicted protein, mRNA	Q9SEI4	618	0	26S protease regulatory subunit 6B homolog	YDR394w	546	0	COG1222	pfam00004	AAA	ATPase family associated with various cellular activities (AAA). AAA family proteins often perform chaperone-like functions that assist in the assembly, operation, or disassembly of protein complexes.	GO:0030433|ER-associated ubiquitin-dependent protein catabolic process;GO:1901800|positive regulation of proteasomal protein catabolic process;GO:0045899|positive regulation of RNA polymerase II transcriptional preinitiation complex assembly;	GO:0005618|cell wall;GO:0005829|cytosol;GO:0031597|cytosolic proteasome complex;GO:0016020|membrane;GO:0031595|nuclear proteasome complex;GO:0005634|nucleus;GO:0009506|plasmodesma;GO:0000502|proteasome complex;	GO:0005524|ATP binding;GO:0036402|proteasome-activating ATPase activity;GO:0017025|TBP-class protein binding;	K03063	PSMC4, RPT3; 26S proteasome regulatory subunit T3
Phatr3_J43352	1532	1408	1225	1423.92	3230	1854	2329	2324.9	0.612463	-0.707306	0.000192041	0.00564792	down	yes	chr2:203193-204236:+	gi|219111651|ref|XP_002177577.1|	1882	0	predicted protein [Phaeodactylum tricornutum CCAP 1055/1]	gi|219111650|ref|XM_002177541.1|	1044	0	Phaeodactylum tricornutum CCAP 1055/1 predicted protein, mRNA	Q8R431	88.2	1e-18	Monoglyceride lipase	alr0851	88.2	3e-19	COG2267	pfam12697	Abhydrolase_6	Alpha/beta hydrolase family. This family contains alpha/beta hydrolase enzymes of diverse specificity.	GO:0046464|acylglycerol catabolic process;GO:0019369|arachidonic acid metabolic process;GO:0006633|fatty acid biosynthetic process;GO:0006629|lipid metabolic process;GO:0050727|regulation of inflammatory response;GO:0051930|regulation of sensory perception of pain;GO:0009966|regulation of signal transduction;GO:0019433|triglyceride catabolic process;	GO:0005829|cytosol;GO:0019898|extrinsic component of membrane;GO:0005811|lipid particle;GO:0016020|membrane;GO:0045202|synapse;	GO:0047372|acylglycerol lipase activity;GO:0016787|hydrolase activity;GO:0008289|lipid binding;	K01054	MGLL; acylglycerol lipase [EC:3.1.1.23]
Phatr3_J47811	2355	1750	1944	2061.89	3852	3496	3269	3362.77	0.613151	-0.705686	6.79e-05	0.00254307	down	yes	chr15:123535-125034:-	gi|219124055|ref|XP_002182328.1|	2176	0	predicted protein [Phaeodactylum tricornutum CCAP 1055/1]	gi|219124054|ref|XM_002182292.1|	1247	0	Phaeodactylum tricornutum CCAP 1055/1 predicted protein, mRNA	.	.	.	.	.	.	.	.	pfam00748	Calpain_inhib	Calpain inhibitor. This region is found multiple times in calpain inhibitor proteins.	.	.	.	.	.
Phatr3_J46188	1333	1351	1340	1383.83	2635	2006	2502	2255.44	0.613551	-0.704745	7.64e-05	0.00273195	down	yes	chr9:520522-521151:-	gi|219119816|ref|XP_002180660.1|	372	2e-43	thioredoxin h [Phaeodactylum tricornutum CCAP 1055/1]	gi|219119815|ref|XM_002180624.1|	210	3e-105	Phaeodactylum tricornutum CCAP 1055/1 thioredoxin h (Trx-h1), mRNA	Q9DGI3	73.2	8e-16	Thioredoxin	SPAC7D4.07c	55.1	7e-10	COG0526	pfam00085	Thioredoxin	Thioredoxin. Thioredoxins are small enzymes that participate in redox reactions, via the reversible oxidation of an active centre disulfide bond. Some members with only the active site are not separated from the noise.	GO:0042100|B cell proliferation;GO:0045454|cell redox homeostasis;GO:0006662|glycerol ether metabolic process;GO:0055114|oxidation-reduction process;GO:0043388|positive regulation of DNA binding;GO:0033158|regulation of protein import into nucleus, translocation;GO:0006355|regulation of transcription, DNA-templated;GO:0009314|response to radiation;GO:0006351|transcription, DNA-templated;	GO:0005737|cytoplasm;GO:0005576|extracellular region;GO:0005634|nucleus;	GO:0015035|protein disulfide oxidoreductase activity;	.	.
Phatr3_J40791	5051	4138	3125	4181.3	10462	5861	5458	6814.9	0.613553	-0.704741	0.00252297	0.0349179	down	yes	chr25:410132-410824:-	gi|219129234|ref|XP_002184799.1|	807	4e-105	predicted protein [Phaeodactylum tricornutum CCAP 1055/1]	gi|219129233|ref|XM_002184763.1|	693	0	Phaeodactylum tricornutum CCAP 1055/1 predicted protein, mRNA	.	.	.	.	.	.	.	.	pfam13634	Nucleoporin_FG	Nucleoporin FG repeat region. This family includes a number of FG repeats that are found in nucleoporin proteins. This family includes the yeast nucleoporins Nup116, Nup100, Nup49, Nup57 and Nup 145.	.	.	.	.	.
Phatr3_J46950	517	500	513	525.646	1028	760	927	856.6	0.613642	-0.70453	0.00100532	0.018566	down	yes	chr11:905418-907433:-	gi|219121509|ref|XP_002185977.1|	3183	0	predicted protein [Phaeodactylum tricornutum CCAP 1055/1]	gi|219121508|ref|XM_002185941.1|	2016	0	Phaeodactylum tricornutum CCAP 1055/1 chromosome 11 predicted protein (PHATR_46950) mRNA, complete cds	.	.	.	.	.	.	.	.	pfam01925	TauE	Sulfite exporter TauE/SafE. This is a family of integral membrane proteins where the alignment appears to contain two duplicated modules of three transmembrane helices. The proteins are involved in the transport of anions across the cytoplasmic membrane during taurine metabolizm as an exporter of sulfoacetate. This family used to be known as DUF81.	.	.	.	.	.
Phatr3_J48979	867	533	637	690.471	1443	899	1234	1124.36	0.614099	-0.703457	0.000614864	0.0129171	down	yes	chr20:213065-214169:+	gi|219126665|ref|XP_002183572.1|	1262	6e-171	predicted protein [Phaeodactylum tricornutum CCAP 1055/1]	gi|219126664|ref|XM_002183536.1|	1105	0	Phaeodactylum tricornutum CCAP 1055/1 predicted protein, mRNA	.	.	.	.	.	.	.	.	pfam04842	DUF639	Plant protein of unknown function (DUF639). Plant protein of unknown function.	.	.	.	.	.
Phatr3_J30461	904	667	845	825.649	1865	1094	1316	1341.12	0.615641	-0.699839	0.000614893	0.0129171	down	yes	chr23:108746-110137:+	gi|219128198|ref|XP_002184305.1|	2389	0	predicted protein [Phaeodactylum tricornutum CCAP 1055/1]	gi|219128197|ref|XM_002184269.1|	1392	0	Phaeodactylum tricornutum CCAP 1055/1 predicted protein, mRNA	Q9LDU6	425	2e-143	7-dehydrocholesterol reductase	.	.	.	.	pfam01222	ERG4_ERG24	Ergosterol biosynthesis ERG4/ERG24 family.	GO:0016132|brassinosteroid biosynthetic process;GO:0006695|cholesterol biosynthetic process;	GO:0005789|endoplasmic reticulum membrane;GO:0005794|Golgi apparatus;GO:0016021|integral component of membrane;GO:0005886|plasma membrane;	GO:0047598|7-dehydrocholesterol reductase activity;GO:0009918|sterol delta7 reductase activity;	.	.
Phatr3_J23281	8146	6434	5388	6783.66	15875	10035	9175	11011.1	0.616073	-0.698826	0.000286722	0.00761288	down	yes	chr22:473713-474987:+	gi|219127859|ref|XP_002184144.1|	1728	0	predicted protein [Phaeodactylum tricornutum CCAP 1055/1]	gi|219127858|ref|XM_002184108.1|	960	0	Phaeodactylum tricornutum CCAP 1055/1 predicted protein, mRNA	Q9LQ04	357	8e-121	Bifunctional dTDP-4-dehydrorhamnose 3,5-epimerase/dTDP-4-dehydrorhamnose reductase	.	.	.	.	pfam04321	RmlD_sub_bind	RmlD substrate binding domain. L-rhamnose is a saccharide required for the virulence of some bacteria. Its precursor, dTDP-L-rhamnose, is synthesized by four different enzymes the final one of which is RmlD. #=GF CC The RmlD substrate binding domain is responsible for binding a sugar nucleotide.	GO:0071555|cell wall organization;GO:0019305|dTDP-rhamnose biosynthetic process;GO:0010253|UDP-rhamnose biosynthetic process;	GO:0048046|apoplast;GO:0005829|cytosol;GO:0005886|plasma membrane;GO:0009506|plasmodesma;	GO:0008830|dTDP-4-dehydrorhamnose 3,5-epimerase activity;GO:0008831|dTDP-4-dehydrorhamnose reductase activity;GO:0010489|UDP-4-keto-6-deoxy-glucose-3,5-epimerase activity;GO:0010490|UDP-4-keto-rhamnose-4-keto-reductase activity;	K12451	UER1; 3,5-epimerase/4-reductase [EC:5.1.3.- 1.1.1.-]
Phatr3_J44172	503	601	434	528.973	844	1022	826	858.162	0.616403	-0.698055	0.00240644	0.0337016	down	yes	chr3:1193950-1195320:-	gi|219113809|ref|XP_002186488.1|	2445	0	predicted protein [Phaeodactylum tricornutum CCAP 1055/1]	gi|219113808|ref|XM_002186452.1|	1371	0	Phaeodactylum tricornutum CCAP 1055/1 chromosome 3 predicted protein (PHATR_44172) mRNA, complete cds	Q54PR9	71.2	4e-12	Counting factor 60	.	.	.	.	pfam00328	His_Phos_2	Histidine phosphatase superfamily (branch 2). The histidine phosphatase superfamily is so named because catalysis centres on a conserved His residue that is transiently phosphorylated during the catalytic cycle. Other conserved residues contribute to a 'phosphate pocket' and interact with the phospho group of substrate before, during and after its transfer to the His residue. Structure and sequen…	GO:0031158|negative regulation of aggregate size involved in sorocarp development;	GO:0005576|extracellular region;	.	K01078	E3.1.3.2; acid phosphatase [EC:3.1.3.2]
Phatr3_J47579	1503	1266	1081	1311.58	3320	1733	1751	2125.93	0.616943	-0.696791	0.000843317	0.0163171	down	yes	chr14:163531-164337:-	gi|219123404|ref|XP_002182015.1|	1256	1e-172	predicted protein [Phaeodactylum tricornutum CCAP 1055/1]	gi|219123403|ref|XM_002181979.1|	807	0	Phaeodactylum tricornutum CCAP 1055/1 predicted protein, mRNA	.	.	.	.	.	.	.	.	pfam11317	DUF3119	Protein of unknown function (DUF3119). This family of proteins has no known function.	.	.	.	.	.
Phatr3_J45122	1190	1057	1205	1184.92	2562	1877	1649	1917.62	0.617912	-0.694527	0.000163507	0.00500909	down	yes	chr6:265372-266637:+	gi|219116749|ref|XP_002179169.1|	2065	0	predicted protein [Phaeodactylum tricornutum CCAP 1055/1]	gi|219116748|ref|XM_002179133.1|	1266	0	Phaeodactylum tricornutum CCAP 1055/1 predicted protein, mRNA	P62335	581	0	26S protease regulatory subunit 10B	YOR259c	521	0	COG1222	pfam00004	AAA	ATPase family associated with various cellular activities (AAA). AAA family proteins often perform chaperone-like functions that assist in the assembly, operation, or disassembly of protein complexes.	GO:0030163|protein catabolic process;	GO:0005737|cytoplasm;GO:0005634|nucleus;GO:0022624|proteasome accessory complex;	GO:0005524|ATP binding;GO:0016787|hydrolase activity;	.	.
Phatr3_J47922	2826	1970	2289	2411.58	4442	4423	3411	3895.07	0.619137	-0.69167	9.46e-05	0.00324356	down	yes	chr15:434966-436468:+	gi|219123843|ref|XP_002182226.1|	2029	0	predicted protein [Phaeodactylum tricornutum CCAP 1055/1]	gi|219123842|ref|XM_002182190.1|	1414	0	Phaeodactylum tricornutum CCAP 1055/1 predicted protein, mRNA	.	.	.	.	.	.	.	.	pfam13419	HAD_2	Haloacid dehalogenase-like hydrolase.	.	.	.	.	.
Phatr3_J46612	469	313	336	379.268	741	505	698	612.553	0.61916	-0.691616	0.00410183	0.0479186	down	yes	chr10:897343-898494:-	gi|219120731|ref|XP_002181098.1|	1401	0	predicted protein [Phaeodactylum tricornutum CCAP 1055/1]	gi|219120730|ref|XM_002181062.1|	897	0	Phaeodactylum tricornutum CCAP 1055/1 predicted protein, mRNA	.	.	.	.	.	.	.	.	pfam00153	Mito_carr	Mitochondrial carrier protein.	.	.	.	.	.
Phatr3_J14696	486	440	426	462.897	923	709	737	747.6	0.619178	-0.691574	0.00198626	0.0296904	down	yes	chr16:328277-329169:-	gi|219124753|ref|XP_002182661.1|	774	2e-101	predicted protein [Phaeodactylum tricornutum CCAP 1055/1]	gi|219124752|ref|XM_002182625.1|	438	0	Phaeodactylum tricornutum CCAP 1055/1 predicted protein, mRNA	P20753	72.8	3e-14	Peptidyl-prolyl cis-trans isomerase A	PM0944	73.9	2e-15	COG0652	pfam00160	Pro_isomerase	Cyclophilin type peptidyl-prolyl cis-trans isomerase/CLD. The peptidyl-prolyl cis-trans isomerases, also known as cyclophilins, share this domain of about 109 amino acids. Cyclophilins have been found in all organisms studied so far and catalyse peptidyl-prolyl isomerization during which the peptide bond preceding proline (the peptidyl-prolyl bond) is stabilized in the cis conformation. Mammalian…	GO:0006457|protein folding;	GO:0042597|periplasmic space;	GO:0003755|peptidyl-prolyl cis-trans isomerase activity;	K03767	PPIA; peptidyl-prolyl cis-trans isomerase A (cyclophilin A) [EC:5.2.1.8]
Phatr3_Jdraft1725	3698	2618	2729	3073.41	6917	5075	3772	4962.31	0.619351	-0.691172	0.000294686	0.00766967	down	yes	chrbd_32x35:163878-164937:-	gi|219114500|ref|XP_002176420.1|	1500	0	GrpE protein, HSP90 cofactor, chloroplast targeted [Phaeodactylum tricornutum CCAP 1055/1]	gi|219114499|ref|XM_002176384.1|	978	0	Phaeodactylum tricornutum CCAP 1055/1 GrpE protein, HSP90 cofactor, chloroplast targeted (GrpE), mRNA	B8FGS4	56.2	5e-08	Protein GrpE	.	.	.	.	pfam01025	GrpE	GrpE.	GO:0006457|protein folding;	GO:0005737|cytoplasm;	GO:0000774|adenyl-nucleotide exchange factor activity;	K03687	GRPE; molecular chaperone GrpE
Phatr3_J37835	773	935	782	858.803	1933	1113	1371	1385.22	0.619974	-0.68972	0.00124099	0.0215643	down	yes	chr14:178621-180120:+	gi|219123083|ref|XP_002181861.1|	1561	0	predicted protein [Phaeodactylum tricornutum CCAP 1055/1]	gi|219123082|ref|XM_002181825.1|	997	0	Phaeodactylum tricornutum CCAP 1055/1 predicted protein, mRNA	.	.	.	.	.	.	.	.	pfam04912	Dynamitin	Dynamitin. Dynamitin is a subunit of the microtubule-dependent motor complex and in implicated in cell adhesion by binding to macrophage-enriched myristoylated alanine-rice C kinase substrate (MacMARCKS).	.	.	.	.	.
Phatr3_J49127	575	602	586	606.746	1292	881	936	978.342	0.620178	-0.689247	0.000776501	0.0152755	down	yes	chr20:671963-673504:-	gi|219127117|ref|XP_002183789.1|	2064	0	predicted protein [Phaeodactylum tricornutum CCAP 1055/1]	gi|219127116|ref|XM_002183753.1|	1542	0	Phaeodactylum tricornutum CCAP 1055/1 predicted protein, mRNA	.	.	.	.	.	.	.	.	pfam08911	NUP50	NUP50 (Nucleoporin 50 kDa). Nucleoporin 50 kDa (NUP50) acts as a cofactor for the importin-alpha:importin-beta heterodimer, which in turn allows for transportation of many nuclear-targeted proteins through nuclear pore complexes. The C terminus of NUP50 binds importin-beta through RAN-GTP, the N terminus binds the C terminus of importin-alpha, while a central domain binds importin-beta. NUP50:imp…	.	.	.	.	.
Phatr3_J46411	1414	1231	1254	1334.39	3093	2056	1695	2149.71	0.620727	-0.687969	0.000538421	0.0117951	down	yes	chr10:251763-253381:+	gi|219120081|ref|XP_002180787.1|	2314	0	predicted protein [Phaeodactylum tricornutum CCAP 1055/1]	gi|219120080|ref|XM_002180751.1|	1507	0	Phaeodactylum tricornutum CCAP 1055/1 predicted protein (Albino3), mRNA	Q9FY06	192	2e-53	Inner membrane protein PPF-1, chloroplastic	BB0442	97.4	1e-20	COG0706	pfam02096	60KD_IMP	60Kd inner membrane protein.	GO:0051205|protein insertion into membrane;	GO:0009535|chloroplast thylakoid membrane;GO:0016021|integral component of membrane;	.	.	.
Phatr3_J24474	865	771	717	804.548	1574	1143	1392	1295.86	0.620862	-0.687656	0.000459594	0.010643	down	yes	chr1:656297-657091:-	gi|219110765|ref|XP_002177134.1|	1337	0	predicted protein [Phaeodactylum tricornutum CCAP 1055/1]	gi|219110764|ref|XM_002177098.1|	795	0	Phaeodactylum tricornutum CCAP 1055/1 predicted protein, mRNA	O81148	289	6e-96	Proteasome subunit alpha type-4-A	YGR135w	244	1e-78	COG0638	pfam00227	Proteasome	Proteasome subunit. The proteasome is a multisubunit structure that degrades proteins. Protein degradation is an essential component of regulation because proteins can become misfolded, damaged, or unnecessary. Proteasomes and their homologues vary greatly in complexity: from HslV (heat shock locus v), which is encoded by 1 gene in bacteria, to the eukaryotic 20S proteasome, which is encoded by m…	GO:0010499|proteasomal ubiquitin-independent protein catabolic process;GO:0043161|proteasome-mediated ubiquitin-dependent protein catabolic process;GO:0046686|response to cadmium ion;	GO:0005737|cytoplasm;GO:0005829|cytosol;GO:0022626|cytosolic ribosome;GO:0005634|nucleus;GO:0000502|proteasome complex;GO:0019773|proteasome core complex, alpha-subunit complex;GO:0005773|vacuole;	GO:0004175|endopeptidase activity;GO:0004298|threonine-type endopeptidase activity;	K02728	PSMA4; 20S proteasome subunit alpha 3 [EC:3.4.25.1]
Phatr3_EG02231	1194	875	1165	1106.14	2379	1756	1518	1780.82	0.621138	-0.687014	0.000268972	0.00732451	down	yes	chr21:124637-131420:+	gi|219127186|ref|XP_002183821.1|	1724	0	predicted protein [Phaeodactylum tricornutum CCAP 1055/1]	gi|219127185|ref|XM_002183785.1|	1081	0	Phaeodactylum tricornutum CCAP 1055/1 predicted protein, mRNA	.	.	.	.	.	.	.	.	pfam00887	ACBP	Acyl CoA binding protein.	.	.	.	.	.
Phatr3_J48643	570	431	337	453.227	816	793	690	729.226	0.621519	-0.68613	0.00319906	0.0412199	down	yes	chr18:463071-464583:+	gi|219125679|ref|XP_002183102.1|	2039	0	predicted protein [Phaeodactylum tricornutum CCAP 1055/1]	gi|219125678|ref|XM_002183066.1|	1057	0	Phaeodactylum tricornutum CCAP 1055/1 predicted protein, mRNA	Q6DKJ4	159	1e-42	Nucleoredoxin	SP1000	49.7	2e-06	COG0526	pfam13905	Thioredoxin_8	Thioredoxin-like. Thioredoxins are small enzymes that participate in redox reactions, via the reversible oxidation of an active centre disulfide bond.	GO:0072358|cardiovascular system development;GO:0030154|cell differentiation;GO:0031397|negative regulation of protein ubiquitination;GO:0030178|negative regulation of Wnt signaling pathway;GO:0016055|Wnt signaling pathway;	GO:0005829|cytosol;GO:0005634|nucleus;	GO:0047134|protein-disulfide reductase activity;GO:0004791|thioredoxin-disulfide reductase activity;	K17609	NXN; nucleoredoxin [EC:1.8.1.8]
Phatr3_J35252	839	692	544	705.265	1600	964	1052	1134.51	0.621647	-0.685832	0.00148536	0.024202	down	yes	chr7:458958-460935:+	gi|219117720|ref|XP_002179650.1|	1100	9e-149	f-actin capping protein [Phaeodactylum tricornutum CCAP 1055/1]	gi|219117719|ref|XM_002179614.1|	614	0	Phaeodactylum tricornutum CCAP 1055/1 f-actin capping protein, mRNA	O82238	59.3	1e-09	NADH dehydrogenase [ubiquinone] iron-sulfur protein 5-A	.	.	.	.	pfam01267	F-actin_cap_A	F-actin capping protein alpha subunit.	GO:0055114|oxidation-reduction process;GO:0009853|photorespiration;	GO:0005758|mitochondrial intermembrane space;GO:0031966|mitochondrial membrane;GO:0005747|mitochondrial respiratory chain complex I;GO:0005739|mitochondrion;GO:0045271|respiratory chain complex I;	.	.	.
Phatr3_J45434	2168	2229	1652	2070.51	4272	3129	3143	3323.05	0.623075	-0.682522	0.000231531	0.00654744	down	yes	chr7:142384-143478:+	gi|219117593|ref|XP_002179589.1|	1962	0	nad-dependent epimerase/dehydratase [Phaeodactylum tricornutum CCAP 1055/1]	gi|219117592|ref|XM_002179553.1|	1095	0	Phaeodactylum tricornutum CCAP 1055/1 nad-dependent epimerase/dehydratase, mRNA	Q93VR3	442	6e-153	GDP-mannose 3,5-epimerase	PH0378	124	2e-31	COG0451	pfam01370	Epimerase	NAD dependent epimerase/dehydratase family. This family of proteins utilize NAD as a cofactor. The proteins in this family use nucleotide-sugar substrates for a variety of chemical reactions.	GO:0019853|L-ascorbic acid biosynthetic process;	GO:0005829|cytosol;	GO:0047918|GDP-mannose 3,5-epimerase activity;GO:0051287|NAD binding;	K10046	GME; GDP-D-mannose 3', 5'-epimerase [EC:5.1.3.18 5.1.3.-]
Phatr3_J44202	9218	7027	5772	7467.02	16973	10223	10945	11965.3	0.624059	-0.680246	0.000923115	0.0173903	down	yes	chr3:1297809-1298689:+	gi|219113277|ref|XP_002186222.1|	515	8e-64	predicted protein [Phaeodactylum tricornutum CCAP 1055/1]	gi|219113276|ref|XM_002186186.1|	559	0	Phaeodactylum tricornutum CCAP 1055/1 chromosome 3 predicted protein (PHATR_44202) mRNA, complete cds	.	.	.	.	.	.	.	.	pfam09783	Vac_ImportDeg	Vacuolar import and degradation protein. Members of this family are involved in the negative regulation of gluconeogenesis. They are required for both proteosome-dependent and vacuolar catabolite degradation of fructose-1,6-bisphosphatase (FBPase), where they probably regulate FBPase targeting from the FBPase-containing vesicles to the vacuole.	.	.	.	.	.
Phatr3_J45423	558	553	521	560.262	980	862	992	897.557	0.624208	-0.679901	0.00140808	0.0234626	down	yes	chr7:114735-116210:-	gi|219118021|ref|XP_002179794.1|	2293	0	predicted protein [Phaeodactylum tricornutum CCAP 1055/1]	gi|219118020|ref|XM_002179758.1|	1476	0	Phaeodactylum tricornutum CCAP 1055/1 predicted protein, mRNA	.	.	.	.	.	.	.	.	pfam07690	MFS_1	Major Facilitator Superfamily.	.	.	.	.	.
Phatr3_J44651	1330	894	834	1034.67	2243	1450	1571	1654.43	0.625391	-0.677169	0.000892471	0.0170439	down	yes	chr4:1166356-1167696:-	gi|219115717|ref|XP_002178654.1|	1479	0	predicted protein [Phaeodactylum tricornutum CCAP 1055/1]	gi|219115716|ref|XM_002178618.1|	856	0	Phaeodactylum tricornutum CCAP 1055/1 predicted protein, mRNA	Q46DA4	65.5	2e-10	3-hexulose-6-phosphate synthase	SMb20114	102	3e-24	COG0684	pfam03737	Methyltransf_6	Demethylmenaquinone methyltransferase. Members of this family are demethylmenaquinone methyltransferases that convert dimethylmenaquinone (DMK) to menaquinone (MK) in the final step of menaquinone biosynthesis. This region is also found at the C-terminus of the DlpA protein.	GO:0006207|'de novo' pyrimidine nucleobase biosynthetic process;GO:0005975|carbohydrate metabolic process;	.	GO:0004590|orotidine-5'-phosphate decarboxylase activity;	K13831	hps-phi; 3-hexulose-6-phosphate synthase / 6-phospho-3-hexuloisomerase [EC:4.1.2.43 5.3.1.27]
Phatr3_J46109	753	603	812	744.079	1532	1067	1177	1189.07	0.625764	-0.676309	0.0007469	0.0149431	down	yes	chr9:288291-290687:-	gi|219119710|ref|XP_002180609.1|	4078	0	predicted protein [Phaeodactylum tricornutum CCAP 1055/1]	gi|219119709|ref|XM_002180573.1|	2369	0	Phaeodactylum tricornutum CCAP 1055/1 predicted protein, mRNA	Q9FX97	75.5	9e-13	Putative fucosyltransferase-like protein	.	.	.	.	pfam00852	Glyco_transf_10	Glycosyltransferase family 10 (fucosyltransferase). This family of Fucosyltransferases are the enzymes transferring fucose from GDP-Fucose to GlcNAc in an alpha1,3 linkage. This family is know as glycosyltransferase family 10.	GO:0071555|cell wall organization;GO:0036065|fucosylation;GO:0006486|protein glycosylation;	GO:0005768|endosome;GO:0005794|Golgi apparatus;GO:0032580|Golgi cisterna membrane;GO:0016021|integral component of membrane;GO:0005802|trans-Golgi network;	GO:0008417|fucosyltransferase activity;	K00753	E2.4.1.214; glycoprotein 3-alpha-L-fucosyltransferase [EC:2.4.1.214]
Phatr3_J47589	3271	2407	3036	2977.36	5473	5348	4181	4757.95	0.625765	-0.676306	0.000107998	0.00357885	down	yes	chr14:184028-185421:+	gi|219123087|ref|XP_002181863.1|	1939	0	predicted protein [Phaeodactylum tricornutum CCAP 1055/1]	gi|219123086|ref|XM_002181827.1|	1394	0	Phaeodactylum tricornutum CCAP 1055/1 predicted protein, mRNA	.	.	.	.	.	.	.	.	pfam09229	Aha1_N	Activator of Hsp90 ATPase, N-terminal. Members of this family, which are predominantly found in the protein 'Activator of Hsp90 ATPase' adopt a secondary structure consisting of an N-terminal alpha-helix leading into a four-stranded meandering antiparallel beta-sheet, followed by a C-terminal alpha-helix. The two helices are packed together, with the beta-sheet curving around them. They bind to t…	.	.	.	.	.
Phatr3_J29177	1151	982	900	1035.12	2316	1464	1486	1653.56	0.625992	-0.675783	0.000662753	0.0136305	down	yes	chr15:566806-567363:+	gi|219123900|ref|XP_002182254.1|	974	1e-132	predicted protein [Phaeodactylum tricornutum CCAP 1055/1]	gi|219123899|ref|XM_002182218.1|	558	0	Phaeodactylum tricornutum CCAP 1055/1 predicted protein, mRNA	Q4KTG9	192	2e-60	60S ribosomal protein L17	SPCC364.03	166	2e-50	COG0091	pfam00237	Ribosomal_L22	Ribosomal protein L22p/L17e. This family includes L22 from prokaryotes and chloroplasts and L17 from eukaryotes.	GO:0006412|translation;	GO:0015934|large ribosomal subunit;	GO:0003735|structural constituent of ribosome;	.	.
Phatr3_J45349	4076	3319	3728	3805.06	7397	5662	6199	6078.17	0.626021	-0.675717	9.66e-05	0.00327489	down	yes	chr6:920174-920976:-	gi|219117483|ref|XP_002179536.1|	1005	1e-136	predicted protein [Phaeodactylum tricornutum CCAP 1055/1]	gi|219117482|ref|XM_002179500.1|	618	0	Phaeodactylum tricornutum CCAP 1055/1 predicted protein, mRNA	.	.	.	.	.	.	.	.	pfam12931	Sec16_C	Sec23-binding domain of Sec16. Sec16 is a multi-domain vesicle coat protein. The C-terminal region is the part that binds to Sec23, a COPII vesicle coat protein. This association is part of the transport vesicle coat structure.	.	.	.	.	.
Phatr3_EG02552	2159	1684	1787	1920.68	4470	2713	2580	3061.41	0.627384	-0.672579	0.000499078	0.0111977	down	yes	chr21:644882-647526:+	gi|219127373|ref|XP_002183911.1|	722	3e-89	predicted protein [Phaeodactylum tricornutum CCAP 1055/1]	gi|219127370|ref|XM_002183874.1|	569	0	Phaeodactylum tricornutum CCAP 1055/1 predicted protein, mRNA	P36241	176	1e-49	60S ribosomal protein L19	SPCC1682.14	146	1e-39	COG2147	pfam01280	Ribosomal_L19e	Ribosomal protein L19e.	GO:0051298|centrosome duplication;GO:0000022|mitotic spindle elongation;GO:0006412|translation;	GO:0005840|ribosome;	GO:0003735|structural constituent of ribosome;	K02885	RP-L19e, RPL19; large subunit ribosomal protein L19e
Phatr3_J43302	1429	938	1212	1218.33	2736	1867	1573	1941.42	0.627548	-0.672203	0.000880311	0.0168664	down	yes	chr2:65869-67689:-	gi|219112209|ref|XP_002177856.1|	3047	0	predicted protein [Phaeodactylum tricornutum CCAP 1055/1]	gi|219112208|ref|XM_002177820.1|	1821	0	Phaeodactylum tricornutum CCAP 1055/1 predicted protein, mRNA	.	.	.	.	.	.	.	.	pfam13242	Hydrolase_like	HAD-hyrolase-like.	.	.	.	.	.
Phatr3_J18049	22765	15815	14976	18149	43632	25044	23676	28916.1	0.627644	-0.671982	0.00239609	0.0336583	down	yes	chr2:137096-137686:-	gi|219112239|ref|XP_002177871.1|	835	4e-111	protein fucoxanthin chlorophyll a/c protein [Phaeodactylum tricornutum CCAP 1055/1]	gi|219112238|ref|XM_002177835.1|	591	0	Phaeodactylum tricornutum CCAP 1055/1 protein fucoxanthin chlorophyll a/c protein (Lhcf1), mRNA	Q08584	325	5e-112	Fucoxanthin-chlorophyll a-c binding protein A, chloroplastic	.	.	.	.	pfam00504	Chloroa_b-bind	Chlorophyll A-B binding protein.	GO:0009765|photosynthesis, light harvesting;GO:0018298|protein-chromophore linkage;	GO:0009535|chloroplast thylakoid membrane;GO:0016021|integral component of membrane;GO:0030076|light-harvesting complex;GO:0009523|photosystem II;	GO:0016168|chlorophyll binding;	.	.
transcript:Phatr3_J33928.t1	1710	1140	1089	1332.97	2841	1893	2018	2123.53	0.627712	-0.671826	0.000809116	0.015759	down	yes	chr4:687216-687926:+	gi|219114969|ref|XP_002178280.1|	1065	8e-146	predicted protein [Phaeodactylum tricornutum CCAP 1055/1]	gi|219114968|ref|XM_002178244.1|	624	0	Phaeodactylum tricornutum CCAP 1055/1 predicted protein, mRNA	.	.	.	.	.	.	.	.	pfam09343	DUF2460	Conserved hypothetical protein 2217 (DUF2460). This model represents a family of conserved hypothetical proteins. It is usually (but not always) found in apparent phage-derived regions of bacterial chromosomes.	.	.	.	.	.
Phatr3_J44056	30197	22544	23647	26011.2	60185	38653	33099	41411.4	0.628118	-0.670892	0.0030643	0.039965	down	yes	chr3:833629-834813:+	gi|219113109|ref|XP_002186138.1|	509	3e-61	cytochrome c6, cytochrome c553 [Phaeodactylum tricornutum CCAP 1055/1]	gi|219113108|ref|XM_002186102.1|	905	0	Phaeodactylum tricornutum CCAP 1055/1 chromosome 3 cytochrome c6, cytochrome c553 (PetJ) mRNA, complete cds	P00110	110	1e-28	Cytochrome c6	alr4251	100	3e-25	COG2010	pfam13442	Cytochrome_CBB3	Cytochrome C oxidase, cbb3-type, subunit III.	GO:0055114|oxidation-reduction process;GO:0015979|photosynthesis;	GO:0009543|chloroplast thylakoid lumen;	GO:0009055|electron carrier activity;GO:0020037|heme binding;GO:0005506|iron ion binding;	.	.
Phatr3_J21519	3833	2879	4160	3728.75	6314	6433	5922	5929.04	0.628896	-0.669106	0.00281173	0.0377891	down	yes	chr13:258678-261517:+	gi|219122370|ref|XP_002181519.1|	3677	0	predicted protein [Phaeodactylum tricornutum CCAP 1055/1]	gi|219122369|ref|XM_002181483.1|	2596	0	Phaeodactylum tricornutum CCAP 1055/1 predicted protein (Hsp70_2), mRNA	Q42434	761	0	Luminal-binding protein	SPAC13G7.02c	753	0	COG0443	pfam00012	HSP70	Hsp70 protein. Hsp70 chaperones help to fold many proteins. Hsp70 assisted folding involves repeated cycles of substrate binding and release. Hsp70 activity is ATP dependent. Hsp70 proteins are made up of two regions: the amino terminus is the ATPase domain and the carboxyl terminus is the substrate binding region.	.	GO:0005788|endoplasmic reticulum lumen;	GO:0005524|ATP binding;	.	.
Phatr3_J47657	2184	1518	1576	1792.01	3676	2790	2570	2849.29	0.628932	-0.669023	0.000195978	0.00573505	down	yes	chr14:431827-433876:+	gi|219123177|ref|XP_002181906.1|	1932	0	predicted protein [Phaeodactylum tricornutum CCAP 1055/1]	gi|219123176|ref|XM_002181870.1|	1929	0	Phaeodactylum tricornutum CCAP 1055/1 predicted protein, mRNA	.	.	.	.	.	.	.	.	pfam13180	PDZ_2	PDZ domain.	.	.	.	.	.
Phatr3_J18622	1169	736	929	962.69	2170	1406	1292	1528.8	0.629704	-0.667254	0.00160693	0.0257546	down	yes	chr3:709118-712093:-	gi|219113635|ref|XP_002186401.1|	3895	0	predicted protein [Phaeodactylum tricornutum CCAP 1055/1]	gi|209582831|gb|CP001142.1|	2976	0	Phaeodactylum tricornutum CCAP 1055/1 chromosome 3, complete sequence	B8BKI8	735	0	DNA replication licensing factor MCM2	SPBC4.04c	677	0	COG1241	pfam00493	MCM	MCM2/3/5 family.	GO:0006084|acetyl-CoA metabolic process;GO:0008283|cell proliferation;GO:0000911|cytokinesis by cell plate formation;GO:0006306|DNA methylation;GO:0006270|DNA replication initiation;GO:0006268|DNA unwinding involved in DNA replication;GO:0009790|embryo development;GO:0051567|histone H3-K9 methylation;GO:0009165|nucleotide biosynthetic process;GO:0051726|regulation of cell cycle;GO:0042127|regulat…	GO:0005829|cytosol;GO:0042555|MCM complex;GO:0005634|nucleus;	GO:0005524|ATP binding;GO:0003677|DNA binding;GO:0003678|DNA helicase activity;GO:0046872|metal ion binding;	.	.
Phatr3_J48084	6369	4470	4926	5361.32	11648	8139	7187	8486.2	0.631769	-0.66253	0.000289575	0.00761288	down	yes	chr16:147375-149523:-	gi|219124674|ref|XP_002182623.1|	2839	0	predicted protein [Phaeodactylum tricornutum CCAP 1055/1]	gi|219124673|ref|XM_002182587.1|	1617	0	Phaeodactylum tricornutum CCAP 1055/1 predicted protein, mRNA	Q56ZQ3	189	1e-50	Vacuolar-sorting receptor 4	.	.	.	.	pfam02225	PA	PA domain. The PA (Protease associated) domain is found as an insert domain in diverse proteases. The PA domain is also found in a plant vacuolar sorting receptor and members of the RZF family. It has been suggested that this domain forms a lid-like structure that covers the active site in active proteases, and is involved in protein recognition in vacuolar sorting receptors.	GO:0006623|protein targeting to vacuole;	GO:0030665|clathrin-coated vesicle membrane;GO:0005768|endosome;GO:0005794|Golgi apparatus;GO:0000139|Golgi membrane;GO:0016021|integral component of membrane;GO:0031902|late endosome membrane;GO:0005802|trans-Golgi network;GO:0005773|vacuole;	GO:0005509|calcium ion binding;	.	.
Phatr3_J50607	943	687	705	794.013	1850	1067	1088	1254.68	0.632842	-0.660082	0.00295941	0.0391615	down	yes	chr32:70926-72242:+	gi|219130835|ref|XP_002185560.1|	1701	0	predicted protein [Phaeodactylum tricornutum CCAP 1055/1]	gi|219130834|ref|XM_002185524.1|	1317	0	Phaeodactylum tricornutum CCAP 1055/1 predicted protein, mRNA	.	.	.	.	.	.	.	.	pfam05050	Methyltransf_21	Methyltransferase FkbM domain. This family has members from bacteria to human, and appears to be a methyltransferase.	.	.	.	.	.
Phatr3_J50886	1893	1353	1265	1529.96	2936	2811	1873	2414.6	0.633627	-0.658294	0.000866498	0.0166289	down	yes	chr7:78640-79418:+	gi|219117562|ref|XP_002179574.1|	691	3e-90	predicted protein [Phaeodactylum tricornutum CCAP 1055/1]	gi|219117561|ref|XM_002179538.1|	554	0	Phaeodactylum tricornutum CCAP 1055/1 predicted protein, mRNA	Q9CAX6	224	4e-73	40S ribosomal protein S14-2	YCR031c	202	1e-65	COG0100	pfam00411	Ribosomal_S11	Ribosomal protein S11.	GO:0006412|translation;	GO:0022626|cytosolic ribosome;GO:0022627|cytosolic small ribosomal subunit;GO:0005730|nucleolus;	GO:0003735|structural constituent of ribosome;	K02955	RP-S14e, RPS14; small subunit ribosomal protein S14e
Phatr3_J44041	9551	6701	6977	7890.11	17492	11241	10890	12444.2	0.634038	-0.657358	0.000511234	0.0113475	down	yes	chr3:775992-776366:-	gi|219113659|ref|XP_002186413.1|	495	3e-61	predicted protein [Phaeodactylum tricornutum CCAP 1055/1]	gi|219113658|ref|XM_002186377.1|	375	0	Phaeodactylum tricornutum CCAP 1055/1 chromosome 3 predicted protein (PHATR_44041) mRNA, partial cds	Q04832	57.8	1e-09	DNA-binding protein HEXBP	YNL255c	65.5	3e-13	COG5082	pfam00098	zf-CCHC	Zinc knuckle. The zinc knuckle is a zinc binding motif composed of the the following CX2CX4HX4C where X can be any amino acid. The motifs are mostly from retroviral gag proteins (nucleocapsid). Prototype structure is from HIV. Also contains members involved in eukaryotic gene regulation, such as C. elegans GLH-1. Structure is an 18-residue zinc finger.	.	GO:0005634|nucleus;	GO:0003677|DNA binding;GO:0008270|zinc ion binding;	.	.
Phatr3_EG01501	472	504	376	463.446	1015	658	653	730.768	0.63419	-0.657012	0.00358966	0.0438689	down	yes	chr2:595415-596925:-	gi|224000780|ref|XP_002290062.1|	384	3e-37	predicted protein [Thalassiosira pseudonana CCMP1335]	gi|219111792|ref|XM_002177612.1|	1483	0	Phaeodactylum tricornutum CCAP 1055/1 predicted protein, mRNA	.	.	.	.	.	.	.	.	pfam00583	Acetyltransf_1	Acetyltransferase (GNAT) family. This family contains proteins with N-acetyltransferase functions such as Elp3-related proteins.	.	.	.	.	.
Phatr3_J49151	10189	8176	9048	9369.82	16002	15834	14712	14773.3	0.63424	-0.6569	0.000406023	0.00974786	down	yes	chr21:76454-77491:+	gi|219127155|ref|XP_002183806.1|	1858	0	predicted protein [Phaeodactylum tricornutum CCAP 1055/1]	gi|219127154|ref|XM_002183770.1|	1038	0	Phaeodactylum tricornutum CCAP 1055/1 predicted protein, mRNA	Q54LW0	74.3	1e-13	Prestalk A differentiation protein A	slr0317	73.6	5e-14	COG0702	pfam13460	NAD_binding_10	NADH(P)-binding.	GO:0031152|aggregation involved in sorocarp development;GO:0010628|positive regulation of gene expression;GO:0030587|sorocarp development;GO:0031149|sorocarp stalk cell differentiation;	.	GO:0051287|NAD binding;GO:0070402|NADPH binding;	.	.
Phatr3_Jdraft1042	2365	1627	1794	1966.23	3081	2806	3887	3099.82	0.634303	-0.656756	0.000278009	0.00746688	down	yes	chrbd_1x2:23203-23544:-	gi|219113901|ref|XP_002176137.1|	258	1e-26	predicted protein [Phaeodactylum tricornutum CCAP 1055/1]	gi|219113900|ref|XM_002176101.1|	342	1e-178	Phaeodactylum tricornutum CCAP 1055/1 predicted protein, mRNA	.	.	.	.	.	.	.	.	pfam14754	IFR3_antag	Papain-like auto-proteinase. The replicase polyproteins of the Nidoviruses such as, porcine arterivirus PRRSV, equine arterivirus EAV, human coronavirus 229E, and severe acute respiratory syndrome coronavirus (SARS-CoV), are predicted to be cleaved into 14 non-structural proteins (nsps) by the nsp4 main proteinase pfam05579 and three accessory proteinases residing in nsp1-alpha, nsp1-beta and nsp…	.	.	.	.	.
Phatr3_J44879	1399	1285	1421	1409.85	2476	2319	2216	2222.43	0.634376	-0.656591	0.000258059	0.00707648	down	yes	chr5:513688-515445:+	gi|219115990|ref|XP_002178790.1|	2691	0	predicted protein [Phaeodactylum tricornutum CCAP 1055/1]	gi|219115989|ref|XM_002178754.1|	1758	0	Phaeodactylum tricornutum CCAP 1055/1 predicted protein, mRNA	.	.	.	.	.	.	.	.	pfam15308	CEP170_C	CEP170 C-terminus. This family includes the C-terminus of centrosomal protein of 170 kDa (CEP170).	.	.	.	.	.
Phatr3_J21296	1184	911	680	939.83	1813	1424	1453	1480.75	0.634701	-0.655851	0.00341733	0.0427675	down	yes	chr12:227352-228665:-	gi|219121975|ref|XP_002181331.1|	2236	0	biotin synthase [Phaeodactylum tricornutum CCAP 1055/1]	gi|219121974|ref|XM_002181295.1|	1314	0	Phaeodactylum tricornutum CCAP 1055/1 biotin synthase, mRNA	P54967	397	6e-134	Biotin synthase	SPCC320.01c	377	1e-126	COG0502	pfam06968	BATS	Biotin and Thiamin Synthesis associated domain. Biotin synthase (BioB), EC:2.8.1.6, catalyses the last step of the biotin biosynthetic pathway. The reaction consists in the introduction of a sulphur atom into dethiobiotin. BioB functions as a homodimer. Thiamin synthesis if a complex process involving at least six gene products (ThiFSGH, ThiI and ThiJ). Two of the proteins required for the biosyn…	GO:0009102|biotin biosynthetic process;	.	GO:0051537|2 iron, 2 sulfur cluster binding;GO:0051539|4 iron, 4 sulfur cluster binding;GO:0004076|biotin synthase activity;GO:0008270|zinc ion binding;	K01012	bioB; biotin synthase [EC:2.8.1.6]
Phatr3_J10824	4306	3831	3751	4068.55	9355	5428	5648	6402.3	0.635482	-0.654076	0.000443061	0.0104035	down	yes	chr4:543336-544626:-	gi|219115471|ref|XP_002178531.1|	1665	0	predicted protein [Phaeodactylum tricornutum CCAP 1055/1]	gi|219115470|ref|XM_002178495.1|	915	0	Phaeodactylum tricornutum CCAP 1055/1 predicted protein, mRNA	Q6ZIX2	315	4e-103	Cycloartenol-C-24-methyltransferase 1	.	.	.	.	pfam08241	Methyltransf_11	Methyltransferase domain. Members of this family are SAM dependent methyltransferases.	GO:0006084|acetyl-CoA metabolic process;GO:0016132|brassinosteroid biosynthetic process;GO:0042398|cellular modified amino acid biosynthetic process;GO:0009805|coumarin biosynthetic process;GO:0009793|embryo development ending in seed dormancy;GO:0019745|pentacyclic triterpenoid biosynthetic process;GO:0006598|polyamine catabolic process;GO:0009611|response to wounding;GO:0016126|sterol biosynthe…	GO:0005783|endoplasmic reticulum;GO:0009506|plasmodesma;GO:0005773|vacuole;	GO:0003838|sterol 24-C-methyltransferase activity;	K00559	E2.1.1.41, SMT1, ERG6; sterol 24-C-methyltransferase [EC:2.1.1.41]
Phatr3_J11940	1607	1402	1557	1565.48	3226	2348	2244	2463	0.635599	-0.653811	0.000219439	0.0062641	down	yes	chr7:748454-750049:-	gi|219118255|ref|XP_002179906.1|	1562	0	predicted protein [Phaeodactylum tricornutum CCAP 1055/1]	gi|219118254|ref|XM_002179870.1|	695	0	Phaeodactylum tricornutum CCAP 1055/1 predicted protein, mRNA	Q16956	198	7e-54	78 kDa glucose-regulated protein	aq_996	191	4e-52	COG0443	pfam00012	HSP70	Hsp70 protein. Hsp70 chaperones help to fold many proteins. Hsp70 assisted folding involves repeated cycles of substrate binding and release. Hsp70 activity is ATP dependent. Hsp70 proteins are made up of two regions: the amino terminus is the ATPase domain and the carboxyl terminus is the substrate binding region.	.	GO:0005788|endoplasmic reticulum lumen;	GO:0005524|ATP binding;	.	.
Phatr3_J3015	690	465	553	580.92	1269	837	798	912.584	0.636566	-0.651617	0.00325722	0.0415146	down	yes	chr7:83111-86237:+	gi|219118009|ref|XP_002179788.1|	1460	0	predicted protein [Phaeodactylum tricornutum CCAP 1055/1]	gi|219118008|ref|XM_002179752.1|	882	0	Phaeodactylum tricornutum CCAP 1055/1 predicted protein, mRNA	Q6P1R4	235	3e-66	tRNA-dihydrouridine(16/17) synthase [NAD(P)(+)]-like	SPBC36B7.04	204	2e-56	COG0042	pfam01207	Dus	Dihydrouridine synthase (Dus). Members of this family catalyse the reduction of the 5,6-double bond of a uridine residue on tRNA. Dihydrouridine modification of tRNA is widely observed in prokaryotes and eukaryotes, and also in some archae. Most dihydrouridines are found in the D loop of t-RNAs. The role of dihydrouridine in tRNA is currently unknown, but may increase conformational flexibility o…	.	.	GO:0050660|flavin adenine dinucleotide binding;GO:0017150|tRNA dihydrouridine synthase activity;	K05542	DUS1; tRNA-dihydrouridine synthase 1 [EC:1.3.1.88]
Phatr3_EG01461	5410	4817	4890	5177.43	9691	8392	7625	8132.63	0.636624	-0.651486	0.000202699	0.00590235	down	yes	chr2:105585-106711:+	gi|224000810|ref|XP_002290077.1|	407	1e-44	predicted protein [Thalassiosira pseudonana CCMP1335]	.	.	.	.	.	.	.	.	.	.	.	.	pfam13779	DUF4175	Domain of unknown function (DUF4175).	.	.	.	.	.
Phatr3_J23709	5770	4414	4478	4993.76	11741	6834	6458	7840.86	0.636889	-0.650885	0.000756279	0.0150794	down	yes	chr26:287063-288453:-	gi|219129526|ref|XP_002184938.1|	1340	0	predicted protein [Phaeodactylum tricornutum CCAP 1055/1]	gi|219129525|ref|XM_002184902.1|	821	0	Phaeodactylum tricornutum CCAP 1055/1 predicted protein, mRNA	P33303	86.7	9e-18	Succinate/fumarate mitochondrial transporter	.	.	.	.	pfam00153	Mito_carr	Mitochondrial carrier protein.	GO:0015741|fumarate transport;GO:0071422|succinate transmembrane transport;GO:0015744|succinate transport;	GO:0016021|integral component of membrane;GO:0005743|mitochondrial inner membrane;	GO:0005469|succinate:fumarate antiporter activity;	K15100	SLC25A1, CTP; solute carrier family 25 (mitochondrial citrate transporter), member 1
Phatr3_J5491	3101	2177	2113	2506.91	4775	3630	4067	3936.12	0.636899	-0.650865	0.000247453	0.0068982	down	yes	chr12:358426-359982:-	gi|224002216|ref|XP_002290780.1|	1091	4e-141	predicted protein [Thalassiosira pseudonana CCMP1335]	gi|219122036|ref|XM_002181325.1|	630	0	Phaeodactylum tricornutum CCAP 1055/1 predicted protein, mRNA	Q4I8E9	142	2e-35	Protein PNS1	.	.	.	.	pfam04515	Choline_transpo	Plasma-membrane choline transporter. This family represents a high-affinity plasma-membrane choline transporter in C.elegans which is thought to be rate-limiting for ACh synthesis in cholinergic nerve terminals.	GO:0006810|transport;	GO:0016021|integral component of membrane;GO:0005886|plasma membrane;	.	.	.
Phatr3_J46336	2298	1705	1555	1886.82	3595	2868	2916	2962.26	0.636952	-0.650743	0.000293636	0.00765928	down	yes	chr10:30573-32284:+	gi|219119979|ref|XP_002180738.1|	1988	0	predicted protein [Phaeodactylum tricornutum CCAP 1055/1]	gi|219119978|ref|XM_002180702.1|	1578	0	Phaeodactylum tricornutum CCAP 1055/1 predicted protein, mRNA	Q9M2D2	114	4e-26	UPF0187 protein At3g61320, chloroplastic	alr2987	84	5e-17	COG3781	pfam01062	Bestrophin	Bestrophin, RFP-TM, chloride channel. Bestrophin is a 68-kDa basolateral plasma membrane protein expressed in retinal pigment epithelial cells (RPE). It is encoded by the VMD2 gene, which is mutated in Best macular dystrophy, a disease characterized by a depressed light peak in the electrooculogram. VMD2 encodes a 585-amino acid protein with an approximate mass of 68 kDa which has been designated…	.	GO:0031969|chloroplast membrane;GO:0016021|integral component of membrane;	.	.	.
Phatr3_J15692	547	494	630	575.237	822	933	1077	901.926	0.637788	-0.648852	0.00231234	0.0328135	down	yes	chr20:547779-548570:+	gi|219126781|ref|XP_002183628.1|	571	2e-71	predicted protein [Phaeodactylum tricornutum CCAP 1055/1]	gi|219126780|ref|XM_002183592.1|	327	5e-170	Phaeodactylum tricornutum CCAP 1055/1 predicted protein, mRNA	O42901	75.1	4e-15	Uncharacterized protein C119.09c	SPBC119.09c	75.1	1e-15	COG5081	pfam04061	ORMDL	ORMDL family. Evidence form suggests that ORMDLs are involved in protein folding in the ER. Orm proteins have been identified as negative regulators of sphingolipid synthesis that form a conserved complex with serine palmitoyltransferase, the first and rate-limiting enzyme in sphingolipid production. This novel and conserved protein complex, has been termed the SPOTS complex (serine palmitoyltran…	GO:0034620|cellular response to unfolded protein;GO:0090156|cellular sphingolipid homeostasis;GO:0090155|negative regulation of sphingolipid biosynthetic process;	GO:0005783|endoplasmic reticulum;GO:0030176|integral component of endoplasmic reticulum membrane;GO:0035339|SPOTS complex;	.	.	.
Phatr3_J41522	675	545	578	614.161	1237	791	1030	961.804	0.638551	-0.647125	0.001904	0.0287901	down	yes	chr31:73940-74488:+	gi|219130667|ref|XP_002185481.1|	842	9e-113	predicted protein [Phaeodactylum tricornutum CCAP 1055/1]	gi|219130666|ref|XM_002185445.1|	549	0	Phaeodactylum tricornutum CCAP 1055/1 predicted protein, mRNA	.	.	.	.	.	.	.	.	pfam15402	Spc7_N	N-terminus of kinetochore NMS complex subunit Spc7.	.	.	.	.	.
Phatr3_J29136	8799	7853	7874	8398.6	16007	13192	12405	13146.8	0.638831	-0.646494	0.000373009	0.00917207	down	yes	chr15:408614-412030:+	gi|219123833|ref|XP_002182221.1|	1894	0	actin/actin like protein [Phaeodactylum tricornutum CCAP 1055/1]	gi|219123832|ref|XM_002182185.1|	3104	0	Phaeodactylum tricornutum CCAP 1055/1 actin/actin like protein (Act2), mRNA	P26182	653	0	Actin	YFL039c	620	0	COG5277	pfam00022	Actin	Actin.	.	GO:0005737|cytoplasm;GO:0005856|cytoskeleton;	GO:0005524|ATP binding;	.	.
Phatr3_J50078	626	506	438	534.167	910	871	855	836.076	0.638897	-0.646344	0.00352949	0.043469	down	yes	chr26:328639-329498:+	gi|219129367|ref|XP_002184862.1|	1038	3e-139	predicted protein [Phaeodactylum tricornutum CCAP 1055/1]	gi|219129366|ref|XM_002184826.1|	860	0	Phaeodactylum tricornutum CCAP 1055/1 predicted protein, mRNA	.	.	.	.	.	.	.	.	pfam08001	CMV_US	CMV US. This is a family of unique short (US) cytoplasmic glycoproteins which are expressed in cytomegalovirus.	.	.	.	.	.
Phatr3_J38124	1567	1465	1301	1482.82	4034	1822	1605	2320.43	0.63903	-0.646046	0.00205866	0.0303584	down	yes	chr15:133055-133972:+	gi|219123711|ref|XP_002182163.1|	1614	0	predicted protein [Phaeodactylum tricornutum CCAP 1055/1]	gi|219123710|ref|XM_002182127.1|	918	0	Phaeodactylum tricornutum CCAP 1055/1 predicted protein, mRNA	P0AC59	109	1e-26	Glutaredoxin-2	NMB1734	125	3e-33	COG2999	pfam04399	Glutaredoxin2_C	Glutaredoxin 2, C terminal domain. Glutaredoxins are a multifunctional family of glutathione-dependent disulphide oxidoreductases. Unlike other glutaredoxins, glutaredoxin 2 (Grx2) cannot reduce ribonucleotide reductase. Grx2 has significantly higher catalytic activity in the reduction of mixed disulphides with glutathione (GSH) compared with other glutaredoxins. The active site residues (Cys9-Pr…	GO:0045454|cell redox homeostasis;	GO:0005829|cytosol;	GO:0009055|electron carrier activity;GO:0015038|glutathione disulfide oxidoreductase activity;GO:0015035|protein disulfide oxidoreductase activity;	K03675	grxB; glutaredoxin 2
Phatr3_EG00484	1533	1282	1244	1385.79	1993	2635	2157	2167.17	0.639447	-0.645103	0.000914125	0.0173169	down	yes	chr18:377340-378185:+	.	.	.	.	gi|219125914|ref|XM_002183179.1|	846	0	Phaeodactylum tricornutum CCAP 1055/1 glycolate oxidase (GOX), mRNA	.	.	.	.	.	.	.	.	pfam05163	DinB	DinB family. DNA damage-inducible (din) genes in Bacillus subtilis are coordinately regulated and together compose a global regulatory network that has been termed the SOS-like or SOB regulon. This family includes DinB from B. subtilis.	.	.	.	.	.
Phatr3_J47905	961	810	751	860.528	1609	1454	1180	1343.21	0.640648	-0.642395	0.00109393	0.0197681	down	yes	chr15:400974-402232:+	gi|219123826|ref|XP_002182218.1|	1422	0	predicted protein [Phaeodactylum tricornutum CCAP 1055/1]	gi|219123825|ref|XM_002182182.1|	924	0	Phaeodactylum tricornutum CCAP 1055/1 predicted protein, mRNA	Q38896	76.6	2e-15	Cold shock domain-containing protein 4	TM1874	60.8	4e-11	COG1278	pfam00313	CSD	'Cold-shock' DNA-binding domain.	GO:0009793|embryo development ending in seed dormancy;GO:0010154|fruit development;GO:0006355|regulation of transcription, DNA-templated;GO:0009409|response to cold;	GO:0005829|cytosol;GO:0005730|nucleolus;GO:0005634|nucleus;	GO:0003677|DNA binding;GO:0003723|RNA binding;GO:0008270|zinc ion binding;	.	.
Phatr3_J38227	2528	2124	1628	2135	4113	3344	3083	3329.28	0.641281	-0.640972	0.000635168	0.0132484	down	yes	chr15:382394-382831:-	gi|219124168|ref|XP_002182382.1|	649	1e-84	predicted protein [Phaeodactylum tricornutum CCAP 1055/1]	gi|219124167|ref|XM_002182346.1|	426	0	Phaeodactylum tricornutum CCAP 1055/1 predicted protein, mRNA	.	.	.	.	.	.	.	.	pfam10216	ChpXY	CO2 hydration protein (ChpXY). This small family of proteins includes paralogues ChpX and ChpY in Synechococcus sp. PCC7942 and other cyanobacteria, associated with distinct NAD(P)H dehydrogenase complexes. These proteins collectively enable light-dependent CO2 hydration and CO2 uptake; loss of both blocks growth at low CO2 concentrations.	.	.	.	.	.
Phatr3_J44748	819	717	579	720.807	1430	927	1213	1123.24	0.641723	-0.639978	0.00155732	0.0251308	down	yes	chr5:123559-123957:+	gi|219115826|ref|XP_002178708.1|	542	1e-68	predicted protein [Phaeodactylum tricornutum CCAP 1055/1]	gi|219115825|ref|XM_002178672.1|	399	0	Phaeodactylum tricornutum CCAP 1055/1 predicted protein, mRNA	Q9SL05	65.9	7e-13	Protein PROTON GRADIENT REGULATION 5, chloroplastic	.	.	.	.	pfam04569	DUF591	Protein of unknown function. This family represents a conserved region in a number of uncharacterized plant proteins.	GO:0071484|cellular response to light intensity;GO:0010117|photoprotection;GO:0009773|photosynthetic electron transport in photosystem I;GO:0009644|response to high light intensity;GO:0009414|response to water deprivation;	GO:0009507|chloroplast;GO:0009534|chloroplast thylakoid;GO:0009535|chloroplast thylakoid membrane;	GO:0009055|electron carrier activity;	.	.
Phatr3_J47670	4821	4201	3553	4288.53	8616	7054	5491	6681.4	0.64186	-0.639669	0.0003071	0.00787086	down	yes	chr14:478187-480387:+	gi|219123195|ref|XP_002181915.1|	3132	0	tocopherol cyclase [Phaeodactylum tricornutum CCAP 1055/1]	gi|219123194|ref|XM_002181879.1|	1269	0	Phaeodactylum tricornutum CCAP 1055/1 tocopherol cyclase (VTE1), mRNA	Q8RWW1	543	0	Transmembrane 9 superfamily member 10	.	.	.	.	pfam02990	EMP70	Endomembrane protein 70.	.	GO:0010008|endosome membrane;GO:0005794|Golgi apparatus;GO:0000139|Golgi membrane;GO:0016021|integral component of membrane;	.	.	.
Phatr3_J44729	1663	1142	1615	1510.27	2733	2157	2554	2351.94	0.642136	-0.639049	0.00200268	0.0297469	down	yes	chr5:60131-62409:-	gi|219116252|ref|XP_002178921.1|	2483	0	predicted protein [Phaeodactylum tricornutum CCAP 1055/1]	gi|219116251|ref|XM_002178885.1|	2100	0	Phaeodactylum tricornutum CCAP 1055/1 predicted protein, mRNA	Q96I24	106	9e-23	Far upstream element-binding protein 3	.	.	.	.	pfam00013	KH_1	KH domain. KH motifs bind RNA in vitro. Autoantibodies to Nova, a KH domain protein, cause paraneoplastic opsoclonus ataxia.	GO:0010628|positive regulation of gene expression;GO:0045944|positive regulation of transcription from RNA polymerase II promoter;GO:0045893|positive regulation of transcription, DNA-templated;GO:0006366|transcription from RNA polymerase II promoter;GO:0006351|transcription, DNA-templated;	GO:0005737|cytoplasm;GO:0016020|membrane;GO:0005634|nucleus;	GO:0044822|poly(A) RNA binding;GO:0000978|RNA polymerase II core promoter proximal region sequence-specific DNA binding;GO:0001077|transcriptional activator activity, RNA polymerase II core promoter proximal region sequence-specific binding;	K13210	FUBP; far upstream element-binding protein
Phatr3_J46825	2800	1808	2243	2328.56	6051	2912	2660	3621.71	0.642947	-0.637228	0.00330848	0.0417608	down	yes	chr11:564758-565327:+	gi|219120995|ref|XP_002185729.1|	543	3e-67	predicted protein [Phaeodactylum tricornutum CCAP 1055/1]	gi|219120994|ref|XM_002185693.1|	570	0	Phaeodactylum tricornutum CCAP 1055/1 chromosome 11 predicted protein (PHATR_46825) mRNA, complete cds	.	.	.	.	.	.	.	.	pfam05630	NPP1	Necrosis inducing protein (NPP1). This family consists of several NPP1 like necrosis inducing proteins from oomycetes, fungi and bacteria. Infiltration of NPP1 into leaves of Arabidopsis thaliana plants result in transcript accumulation of pathogenesis-related (PR) genes, production of ROS and ethylene, callose apposition, and HR-like cell death.	.	.	.	.	.
Phatr3_J45208	923	643	749	787.999	1517	953	1424	1225.2	0.643157	-0.636758	0.00154961	0.0250406	down	yes	chr6:484689-485288:-	gi|219117293|ref|XP_002179441.1|	1056	1e-144	predicted protein [Phaeodactylum tricornutum CCAP 1055/1]	gi|219117292|ref|XM_002179405.1|	600	0	Phaeodactylum tricornutum CCAP 1055/1 predicted protein, mRNA	.	.	.	.	.	.	.	.	pfam09606	Med15	ARC105 or Med15 subunit of Mediator complex non-fungal. The approx. 70 residue Med15 domain of the ARC-Mediator co-activator is a three-helix bundle with marked similarity to the KIX domain. The sterol regulatory element binding protein (SREBP) family of transcription activators use the ARC105 subunit to activate target genes in the regulation of cholesterol and fatty acid homeostasis. In additio…	.	.	.	.	.
Phatr3_EG01078	2192	1856	2080	2099.17	4035	2897	3402	3257.59	0.644395	-0.633983	0.000265577	0.00724883	down	yes	chr9:492681-494450:+	gi|219119366|ref|XP_002180445.1|	1743	0	Rad51 DNA recombination/repair protein [Phaeodactylum tricornutum CCAP 1055/1]	gi|219119365|ref|XM_002180409.1|	1204	0	Phaeodactylum tricornutum CCAP 1055/1 Rad51 DNA recombination/repair protein (RAD51-g1), mRNA	P37383	421	7e-144	DNA repair protein RAD51 homolog 1	SPAC644.14c	405	1e-137	COG0468	pfam08423	Rad51	Rad51. Rad51 is a DNA repair and recombination protein and is a homologue of the bacterial ATPase RecA protein.	GO:0072757|cellular response to camptothecin;GO:0072711|cellular response to hydroxyurea;GO:0071479|cellular response to ionizing radiation;GO:0070192|chromosome organization involved in meiosis;GO:0006281|DNA repair;GO:0006268|DNA unwinding involved in DNA replication;GO:0006302|double-strand break repair;GO:0000724|double-strand break repair via homologous recombination;GO:1990426|homologous re…	GO:0000793|condensed chromosome;GO:0000794|condensed nuclear chromosome;GO:0000800|lateral element;GO:0005739|mitochondrion;GO:0000228|nuclear chromosome;GO:0005730|nucleolus;GO:0005654|nucleoplasm;GO:0005634|nucleus;GO:0048471|perinuclear region of cytoplasm;GO:0016605|PML body;	GO:0005524|ATP binding;GO:0003690|double-stranded DNA binding;GO:0000150|recombinase activity;GO:0003697|single-stranded DNA binding;GO:0043142|single-stranded DNA-dependent ATPase activity;	K04482	RAD51; DNA repair protein RAD51
Phatr3_EG02517	897	817	690	821.157	1714	1052	1284	1272.07	0.645528	-0.631447	0.00128683	0.022058	down	yes	chr13:489198-491738:+	gi|219122474|ref|XP_002181569.1|	3944	0	predicted protein [Phaeodactylum tricornutum CCAP 1055/1]	gi|219122473|ref|XM_002181533.1|	2418	0	Phaeodactylum tricornutum CCAP 1055/1 predicted protein (AP4beta), mRNA	Q9LDK9	443	9e-141	Beta-adaptin-like protein A	SPBC947.02	255	1e-72	COG5096	pfam01602	Adaptin_N	Adaptin N terminal region. This family consists of the N terminal region of various alpha, beta and gamma subunits of the AP-1, AP-2 and AP-3 adaptor protein complexes. The adaptor protein (AP) complexes are involved in the formation of clathrin-coated pits and vesicles. The N-terminal region of the various adaptor proteins (APs) is constant by comparison to the C-terminal which is variable withi…	GO:0006886|intracellular protein transport;GO:0016192|vesicle-mediated transport;	GO:0030131|clathrin adaptor complex;GO:0030665|clathrin-coated vesicle membrane;GO:0005794|Golgi apparatus;	GO:0043424|protein histidine kinase binding;GO:0008565|protein transporter activity;	.	.
Phatr3_J14995	1143	835	816	949.247	2124	1240	1326	1470.13	0.645691	-0.631085	0.00290627	0.0388516	down	yes	chr17:260008-261464:-	gi|219125316|ref|XP_002182929.1|	2016	0	predicted protein [Phaeodactylum tricornutum CCAP 1055/1]	gi|219125315|ref|XM_002182893.1|	1290	0	Phaeodactylum tricornutum CCAP 1055/1 predicted protein, mRNA	P73456	330	3e-107	Cell division protein FtsZ	sll1633	330	8e-108	COG0206	pfam00091	Tubulin	Tubulin/FtsZ family, GTPase domain. This family includes the tubulin alpha, beta and gamma chains, as well as the bacterial FtsZ family of proteins. Members of this family are involved in polymer formation. FtsZ is the polymer-forming protein of bacterial cell division. It is part of a ring in the middle of the dividing cell that is required for constriction of cell membrane and cell envelope to …	GO:0000917|barrier septum assembly;GO:0043093|FtsZ-dependent cytokinesis;GO:0051258|protein polymerization;	GO:0032153|cell division site;GO:0005737|cytoplasm;GO:0043234|protein complex;	GO:0005525|GTP binding;GO:0003924|GTPase activity;GO:0042802|identical protein binding;	K03531	ftsZ; cell division protein FtsZ
Phatr3_J54027	17238	14514	13756	15533.7	37641	20794	18391	24021.9	0.646649	-0.628946	0.00359111	0.0438689	down	yes	chr1:1847731-1848740:+	gi|219110211|ref|XP_002176857.1|	930	7e-124	protein fucoxanthin chlorophyll a/c protein [Phaeodactylum tricornutum CCAP 1055/1]	gi|219110210|ref|XM_002176821.1|	879	0	Phaeodactylum tricornutum CCAP 1055/1 protein fucoxanthin chlorophyll a/c protein (Lhcr12), mRNA	Q9SDM1	63.9	1e-10	Chlorophyll a-b binding protein 1B-21, chloroplastic	.	.	.	.	pfam00504	Chloroa_b-bind	Chlorophyll A-B binding protein.	GO:0009765|photosynthesis, light harvesting;GO:0018298|protein-chromophore linkage;	GO:0009535|chloroplast thylakoid membrane;GO:0016021|integral component of membrane;GO:0009522|photosystem I;GO:0009523|photosystem II;	GO:0016168|chlorophyll binding;GO:0046872|metal ion binding;	.	.
Phatr3_J43831	751	480	572	612.026	1113	931	948	946.079	0.646908	-0.628368	0.00338813	0.0425378	down	yes	chr3:167301-168736:-	gi|219113411|ref|XP_002186289.1|	2331	0	predicted protein [Phaeodactylum tricornutum CCAP 1055/1]	gi|219113410|ref|XM_002186253.1|	1353	0	Phaeodactylum tricornutum CCAP 1055/1 chromosome 3 predicted protein (PHATR_43831) mRNA, complete cds	.	.	.	.	.	.	.	.	pfam04041	DUF377	Domain of unknown function (DUF377). This family contains many hypothetical proteins, some of which are predicted to be glycosyl hydrolases. This family was noted to belong to the Beta fructosidase superfamily in.	.	.	.	.	.
Phatr3_J16698	1004	689	677	803.368	1664	1092	1190	1240.7	0.647512	-0.62702	0.00176475	0.0273165	down	yes	chr28:268102-269380:-	gi|219130171|ref|XP_002185245.1|	2041	0	plastidic transaldolase [Phaeodactylum tricornutum CCAP 1055/1]	gi|219130170|ref|XM_002185209.1|	1200	0	Phaeodactylum tricornutum CCAP 1055/1 plastidic transaldolase (TAL), mRNA	B4RX40	279	4e-89	Transaldolase	STM0007	264	6e-84	COG0176	pfam00923	Transaldolase	Transaldolase.	GO:0005975|carbohydrate metabolic process;GO:0006098|pentose-phosphate shunt;	GO:0005737|cytoplasm;	GO:0004801|sedoheptulose-7-phosphate:D-glyceraldehyde-3-phosphate glyceronetransferase activity;	K00616	E2.2.1.2, talA, talB; transaldolase [EC:2.2.1.2]
Phatr3_J18533	1156	746	877	943.391	1407	1288	1897	1456.8	0.647577	-0.626877	0.00277244	0.0375749	down	yes	chr3:451532-452162:-	gi|219113527|ref|XP_002186347.1|	909	3e-123	predicted protein [Phaeodactylum tricornutum CCAP 1055/1]	gi|219113526|ref|XM_002186311.1|	519	0	Phaeodactylum tricornutum CCAP 1055/1 chromosome 3 predicted protein (PHATR_18533) mRNA, complete cds	Q9VCA9	102	6e-26	Signal peptidase complex subunit 3	.	.	.	.	pfam04573	SPC22	Signal peptidase subunit. Translocation of polypeptide chains across the endoplasmic reticulum membrane is triggered by signal sequences. During translocation of the nascent chain through the membrane, the signal sequence of most secretory and membrane proteins is cleaved off. Cleavage occurs by the signal peptidase complex (SPC) which consists of four subunits in yeast and five in mammals. This …	GO:0006465|signal peptide processing;	GO:0016021|integral component of membrane;GO:0005787|signal peptidase complex;	GO:0008233|peptidase activity;	K12948	SPCS3, SPC3; signal peptidase complex subunit 3 [EC:3.4.-.-]
Phatr3_J48810	578	555	459	544.627	1087	824	745	837.42	0.650362	-0.620685	0.00397385	0.0469833	down	yes	chr19:311762-312530:-	gi|219126435|ref|XP_002183463.1|	1051	3e-143	predicted protein [Phaeodactylum tricornutum CCAP 1055/1]	gi|219126434|ref|XM_002183427.1|	663	0	Phaeodactylum tricornutum CCAP 1055/1 predicted protein, mRNA	Q9VSF3	196	2e-61	Nedd8-conjugating enzyme Ubc12	.	.	.	.	pfam00179	UQ_con	Ubiquitin-conjugating enzyme. Proteins destined for proteasome-mediated degradation may be ubiquitinated. Ubiquitination follows conjugation of ubiquitin to a conserved cysteine residue of UBC homologues. TSG101 is one of several UBC homologues that lacks this active site cysteine.	GO:0006464|cellular protein modification process;GO:0045879|negative regulation of smoothened signaling pathway;GO:0045116|protein neddylation;GO:0016567|protein ubiquitination;	GO:0005737|cytoplasm;	GO:0005524|ATP binding;GO:0019788|NEDD8 transferase activity;GO:0018169|ribosomal S6-glutamic acid ligase activity;GO:0004842|ubiquitin-protein transferase activity;	K10579	UBE2M, UBC12; ubiquitin-conjugating enzyme E2 M
Phatr3_J24119	3899	3788	3146	3707.83	8728	5418	4020	5692.88	0.651309	-0.618585	0.00139452	0.0234025	down	yes	chr30:162513-163232:-	gi|219130574|ref|XP_002185437.1|	1097	1e-149	fucoxanthin chlorophyll a/c protein, deviant [Phaeodactylum tricornutum CCAP 1055/1]	gi|219130573|ref|XM_002185401.1|	720	0	Phaeodactylum tricornutum CCAP 1055/1 fucoxanthin chlorophyll a/c protein, deviant, mRNA	Q40297	63.5	5e-11	Fucoxanthin-chlorophyll a-c binding protein A, chloroplastic	.	.	.	.	pfam00504	Chloroa_b-bind	Chlorophyll A-B binding protein.	GO:0009765|photosynthesis, light harvesting;GO:0018298|protein-chromophore linkage;	GO:0009535|chloroplast thylakoid membrane;GO:0016021|integral component of membrane;GO:0030076|light-harvesting complex;GO:0009523|photosystem II;	GO:0016168|chlorophyll binding;	.	.
Phatr3_J31846	833	751	681	774.409	1421	1254	1080	1188.23	0.651731	-0.617652	0.0020253	0.0299693	down	yes	chr1:1075504-1076583:-	gi|219110929|ref|XP_002177216.1|	1676	0	predicted protein [Phaeodactylum tricornutum CCAP 1055/1]	gi|219110928|ref|XM_002177180.1|	921	0	Phaeodactylum tricornutum CCAP 1055/1 predicted protein, mRNA	Q9LN20	54.3	6e-07	Probable prolyl 4-hydroxylase 3	.	.	.	.	pfam13532	2OG-FeII_Oxy_2	2OG-Fe(II) oxygenase superfamily.	.	GO:0005788|endoplasmic reticulum lumen;GO:0005768|endosome;GO:0005794|Golgi apparatus;GO:0005802|trans-Golgi network;	GO:0005506|iron ion binding;GO:0031418|L-ascorbic acid binding;GO:0004656|procollagen-proline 4-dioxygenase activity;	K00472	E1.14.11.2; prolyl 4-hydroxylase [EC:1.14.11.2]
Phatr3_J18872	3305	3120	3557	3433.64	7200	5009	4526	5264.88	0.652178	-0.616663	0.000403346	0.00972327	down	yes	chr4:249997-250773:-	gi|219115329|ref|XP_002178460.1|	1263	4e-174	magnesium-protoporphyrin IX methyltransferase [Phaeodactylum tricornutum CCAP 1055/1]	gi|219115328|ref|XM_002178424.1|	777	0	Phaeodactylum tricornutum CCAP 1055/1 magnesium-protoporphyrin IX methyltransferase (chlM), mRNA	Q55467	258	4e-84	Magnesium-protoporphyrin O-methyltransferase	alr3201	273	7e-91	COG2227	pfam07109	Mg-por_mtran_C	Magnesium-protoporphyrin IX methyltransferase C-terminus. This family represents the C-terminus (approximately 100 residues) of bacterial and eukaryotic Magnesium-protoporphyrin IX methyltransferase (EC:2.1.1.11). This converts magnesium-protoporphyrin IX to magnesium-protoporphyrin IX methylester using S-adenosyl-L-methionine as a cofactor.	GO:0036068|light-independent chlorophyll biosynthetic process;GO:0032259|methylation;GO:0015979|photosynthesis;	.	GO:0046406|magnesium protoporphyrin IX methyltransferase activity;GO:0008757|S-adenosylmethionine-dependent methyltransferase activity;	K03428	E2.1.1.11, chlM, bchM; magnesium-protoporphyrin O-methyltransferase [EC:2.1.1.11]
Phatr3_J36362	1138	1013	824	1014.66	2050	1688	1183	1553.47	0.653154	-0.614504	0.00306784	0.0399668	down	yes	chr10:265620-266588:+	gi|219120085|ref|XP_002180789.1|	1633	0	predicted protein [Phaeodactylum tricornutum CCAP 1055/1]	gi|219120084|ref|XM_002180753.1|	969	0	Phaeodactylum tricornutum CCAP 1055/1 predicted protein, mRNA	Q4HZB8	58.9	2e-09	FK506-binding protein 1	DR1839	54.7	2e-08	COG0545	pfam00254	FKBP_C	FKBP-type peptidyl-prolyl cis-trans isomerase.	GO:0006325|chromatin organization;GO:0000747|conjugation with cellular fusion;GO:0009092|homoserine metabolic process;GO:0006457|protein folding;GO:1901710|regulation of homoserine biosynthetic process;	GO:0005829|cytosol;GO:0005739|mitochondrion;GO:0005634|nucleus;	GO:0005527|macrolide binding;GO:0003755|peptidyl-prolyl cis-trans isomerase activity;	.	.
Phatr3_J38015	2136	1955	2206	2163.3	4276	3368	2853	3312.03	0.653163	-0.614484	0.000366581	0.00905202	down	yes	chr14:668626-670274:+	gi|219123267|ref|XP_002181949.1|	1927	0	predicted protein [Phaeodactylum tricornutum CCAP 1055/1]	gi|219123266|ref|XM_002181913.1|	1197	0	Phaeodactylum tricornutum CCAP 1055/1 predicted protein, mRNA	P42825	291	1e-92	Chaperone protein dnaJ 2	YNL064c	220	1e-65	COG0484	pfam00226	DnaJ	DnaJ domain. DnaJ domains (J-domains) are associated with hsp70 heat-shock system and it is thought that this domain mediates the interaction. DnaJ-domain is therefore part of a chaperone (protein folding) system. The T-antigens, although not in Prosite are confirmed as DnaJ containing domains from literature.	GO:0006457|protein folding;GO:0042026|protein refolding;GO:0009408|response to heat;	GO:0005829|cytosol;GO:0005886|plasma membrane;GO:0009506|plasmodesma;	GO:0005524|ATP binding;GO:0051087|chaperone binding;GO:0046872|metal ion binding;GO:0051082|unfolded protein binding;	K09503	DNAJA2; DnaJ homolog subfamily A member 2
Phatr3_J33767	823	540	658	687.052	1428	964	950	1051.02	0.653703	-0.613292	0.00291271	0.0388934	down	yes	chr4:308386-309220:+	gi|219114817|ref|XP_002178204.1|	1277	5e-177	predicted protein [Phaeodactylum tricornutum CCAP 1055/1]	gi|219114816|ref|XM_002178168.1|	717	0	Phaeodactylum tricornutum CCAP 1055/1 predicted protein, mRNA	.	.	.	.	.	.	.	.	pfam15449	Retinal	Retinal protein. This family of proteins is found in the photoreceptor cells of the retina. Mutations of the gene encoding this protein have been associated with retinal disorders such as retinitis pigmentosa and late-onset progressive retinal atrophy. The function of this family of proteins is unknown, but it is likely to be important in the development and function of the retina.	.	.	.	.	.
Phatr3_J50236	5672	4135	3942	4668.46	9635	6834	6218	7141.16	0.653739	-0.613213	0.000570109	0.012128	down	yes	chr28:67765-68909:+	gi|219129904|ref|XP_002185117.1|	1337	0	predicted protein [Phaeodactylum tricornutum CCAP 1055/1]	gi|219129903|ref|XM_002185081.1|	939	0	Phaeodactylum tricornutum CCAP 1055/1 predicted protein, mRNA	.	.	.	.	.	.	.	.	pfam01459	Porin_3	Eukaryotic porin.	.	.	.	.	.
Phatr3_EG02248	3224	2256	3116	2937.6	5337	4389	4474	4488.26	0.654507	-0.61152	0.00219747	0.0316078	down	yes	chr20:378986-389777:-	gi|219127009|ref|XP_002183737.1|	11878	0	predicted protein [Phaeodactylum tricornutum CCAP 1055/1]	gi|219127008|ref|XM_002183701.1|	7134	0	Phaeodactylum tricornutum CCAP 1055/1 predicted protein, mRNA	Q94BQ2	612	0	26S protease regulatory subunit 8 homolog B	SPBC23G7.12c	572	0	COG1222	pfam00004	AAA	ATPase family associated with various cellular activities (AAA). AAA family proteins often perform chaperone-like functions that assist in the assembly, operation, or disassembly of protein complexes.	GO:0030163|protein catabolic process;	GO:0005737|cytoplasm;GO:0005634|nucleus;GO:0000502|proteasome complex;	GO:0005524|ATP binding;GO:0016787|hydrolase activity;	K03066	PSMC5, RPT6; 26S proteasome regulatory subunit T6
Phatr3_J31919	884	740	585	751.302	1359	1179	1081	1144.94	0.656192	-0.607809	0.0029303	0.0389956	down	yes	chr1:1262090-1263076:+	gi|219109995|ref|XP_002176750.1|	1391	0	predicted protein [Phaeodactylum tricornutum CCAP 1055/1]	gi|219109994|ref|XM_002176714.1|	874	0	Phaeodactylum tricornutum CCAP 1055/1 predicted protein, mRNA	Q4KTI3	292	9e-96	60S ribosomal protein L5	SPAC3H5.12c	263	6e-85	COG0256	pfam14204	Ribosomal_L18_c	Ribosomal L18 C-terminal region. This domain is the C-terminal end of ribosomal L18/L5 proteins.	GO:0006412|translation;	GO:0005840|ribosome;	GO:0008097|5S rRNA binding;GO:0003735|structural constituent of ribosome;	.	.
Phatr3_J29097	1017	689	789	848.061	1222	1527	1296	1290.43	0.657191	-0.605615	0.00292308	0.0389435	down	yes	chr15:228812-229572:-	gi|219124101|ref|XP_002182350.1|	943	1e-126	predicted protein [Phaeodactylum tricornutum CCAP 1055/1]	gi|219124100|ref|XM_002182314.1|	678	0	Phaeodactylum tricornutum CCAP 1055/1 predicted protein, mRNA	O65731	290	8e-98	40S ribosomal protein S5 (Fragment)	YJR123w	266	2e-88	COG0049	pfam00177	Ribosomal_S7	Ribosomal protein S7p/S5e. This family contains ribosomal protein S7 from prokaryotes and S5 from eukaryotes.	GO:0006412|translation;	GO:0015935|small ribosomal subunit;	GO:0003723|RNA binding;GO:0003735|structural constituent of ribosome;	.	.
Phatr3_J48591	920	816	738	845.324	1620	1102	1358	1284.78	0.657955	-0.603939	0.00198887	0.0296917	down	yes	chr18:309467-310291:-	gi|219125883|ref|XP_002183200.1|	1294	3e-178	predicted protein [Phaeodactylum tricornutum CCAP 1055/1]	gi|219125882|ref|XM_002183164.1|	825	0	Phaeodactylum tricornutum CCAP 1055/1 predicted protein (SybC), mRNA	.	.	.	.	.	.	.	.	pfam00957	Synaptobrevin	Synaptobrevin.	.	.	.	.	.
Phatr3_J46005	1671	1270	1577	1544.98	2959	2344	2132	2346.86	0.658319	-0.603141	0.000763593	0.0151411	down	yes	chr8:936151-938901:+	gi|219118761|ref|XP_002180147.1|	4141	0	predicted protein [Phaeodactylum tricornutum CCAP 1055/1]	gi|219118760|ref|XM_002180111.1|	2751	0	Phaeodactylum tricornutum CCAP 1055/1 predicted protein, mRNA	.	.	.	.	.	.	.	.	pfam01500	Keratin_B2	Keratin, high sulfur B2 protein. High sulfur proteins are cysteine-rich proteins synthesized during the differentiation of hair matrix cells, and form hair fibres in association with hair keratin intermediate filaments. This family has been divided up into four regions, with the second region containing 8 copies of a short repeat. This family is also known as B2 or KAP1.	.	.	.	.	.
Phatr3_Jdraft1186	846	567	548	663.9	1286	877	1035	1006.88	0.659366	-0.600848	0.0043417	0.0499275	down	yes	chrbd_11x23:8222-9377:+	gi|219114020|ref|XP_002176191.1|	1486	0	2-phosphoglycolate phosphatase [Phaeodactylum tricornutum CCAP 1055/1]	gi|219114019|ref|XM_002176155.1|	945	0	Phaeodactylum tricornutum CCAP 1055/1 2-phosphoglycolate phosphatase (PGP), mRNA	P0DKC4	324	2e-107	Phosphoglycolate phosphatase 1B, chloroplastic	SPBC15D4.15	172	7e-50	COG0647	pfam13344	Hydrolase_6	Haloacid dehalogenase-like hydrolase. This family is part of the HAD superfamily.	GO:0009853|photorespiration;	GO:0009507|chloroplast;	GO:0008967|phosphoglycolate phosphatase activity;	K19269	PGP, PGLP; phosphoglycolate phosphatase [EC:3.1.3.18 3.1.3.48]
Phatr3_J49596	3108	2322	2493	2699.28	5438	3987	3568	4092.97	0.659491	-0.600575	0.000593867	0.0125634	down	yes	chr23:153459-154460:+	gi|219128214|ref|XP_002184313.1|	1572	0	predicted protein [Phaeodactylum tricornutum CCAP 1055/1]	gi|219128213|ref|XM_002184277.1|	1002	0	Phaeodactylum tricornutum CCAP 1055/1 predicted protein, mRNA	Q84T61	73.2	5e-13	Heat stress transcription factor A-1	YGL073w	63.5	3e-10	COG5169	pfam00447	HSF_DNA-bind	HSF-type DNA-binding.	GO:0009408|response to heat;GO:0006351|transcription, DNA-templated;	GO:0005634|nucleus;	GO:0043565|sequence-specific DNA binding;GO:0003700|transcription factor activity, sequence-specific DNA binding;	K09419	HSFF; heat shock transcription factor, other eukaryote
Phatr3_J43123	14203	10826	10194	11977.1	27112	15083	15801	18154.8	0.659723	-0.600068	0.00360091	0.0438975	down	yes	chr1:2099596-2100138:-	gi|219111387|ref|XP_002177445.1|	720	2e-95	predicted protein [Phaeodactylum tricornutum CCAP 1055/1]	gi|219111386|ref|XM_002177409.1|	420	0	Phaeodactylum tricornutum CCAP 1055/1 predicted protein, mRNA	.	.	.	.	.	.	.	.	pfam11847	DUF3367	Domain of unknown function (DUF3367). This domain is functionally uncharacterized. This domain is found in bacteria and archaea. This presumed domain is typically between 667 to 694 amino acids in length.	.	.	.	.	.
Phatr3_J44281	2108	1451	1881	1855.27	3317	2639	2945	2812.13	0.659737	-0.600038	0.000762045	0.0151411	down	yes	chr4:111411-112178:+	gi|219114741|ref|XP_002178166.1|	1370	0	predicted protein [Phaeodactylum tricornutum CCAP 1055/1]	gi|219114740|ref|XM_002178130.1|	768	0	Phaeodactylum tricornutum CCAP 1055/1 predicted protein, mRNA	.	.	.	.	.	.	.	.	pfam01659	Luteo_Vpg	Luteovirus putative VPg genome linked protein. This family consists of several putative genome linked proteins. The genomic RNA of luteoviruses are linked to virally encoded genome proteins (VPg). Open reading frame 4 is thought to encode the VPg in Soybean dwarf luteovirus. Luteoviruses have isometric capsids that contain a positive stand ssRNA genome, they have no DNA stage during their replica…	.	.	.	.	.
Phatr3_EG01852	1118	929	1134	1090.88	1923	1774	1516	1651.37	0.660589	-0.598174	0.00141556	0.0235206	down	yes	chr1:955564-956372:-	gi|219109664|ref|XP_002176586.1|	410	2e-46	predicted protein [Phaeodactylum tricornutum CCAP 1055/1]	gi|219109881|ref|XM_002176658.1|	675	0	Phaeodactylum tricornutum CCAP 1055/1 triose phosphate/phosphate translocator (Tpt1), mRNA	Q50KB1	103	3e-25	Protein disulfide-isomerase-like protein EhSep2	SPAC1F5.02	85.1	3e-18	COG0526	pfam00085	Thioredoxin	Thioredoxin. Thioredoxins are small enzymes that participate in redox reactions, via the reversible oxidation of an active centre disulfide bond. Some members with only the active site are not separated from the noise.	GO:0045454|cell redox homeostasis;GO:0006457|protein folding;	GO:0005783|endoplasmic reticulum;GO:0005788|endoplasmic reticulum lumen;	GO:0003756|protein disulfide isomerase activity;	.	.
Phatr3_J34919	1089	1037	761	985.3	1445	1415	1832	1490.05	0.661252	-0.596727	0.00208547	0.030575	down	yes	chr6:661806-662177:+	gi|219116935|ref|XP_002179262.1|	434	1e-52	predicted protein [Phaeodactylum tricornutum CCAP 1055/1]	gi|219116934|ref|XM_002179226.1|	372	0	Phaeodactylum tricornutum CCAP 1055/1 predicted protein, mRNA	.	.	.	.	.	.	.	.	pfam07691	PA14	PA14 domain. This domain forms an insert in bacterial beta-glucosidases and is found in other glycosidases, glycosyltransferases, proteases, amidases, yeast adhesins, and bacterial toxins, including anthrax protective antigen (PA). The domain also occurs in a Dictyostelium prespore-cell-inducing factor Psi and in fibrocystin, the mammalian protein whose mutation leads to polycystic kidney and hep…	.	.	.	.	.
Phatr3_J50492	543	525	642	589.517	1139	763	928	890.764	0.66181	-0.595511	0.00397788	0.0469837	down	yes	chr30:203643-204587:+	gi|219130494|ref|XP_002185399.1|	1360	0	predicted protein [Phaeodactylum tricornutum CCAP 1055/1]	gi|219130493|ref|XM_002185363.1|	945	0	Phaeodactylum tricornutum CCAP 1055/1 predicted protein, mRNA	.	.	.	.	.	.	.	.	pfam11285	DUF3086	Protein of unknown function (DUF3086). This family of proteins with unknown function appears to be restricted to Cyanobacteria.	.	.	.	.	.
Phatr3_J50589	617	643	695	674.041	1178	959	1082	1017.59	0.662389	-0.594248	0.00324134	0.0415146	down	yes	chr31:244209-246215:-	gi|219130803|ref|XP_002185546.1|	3154	0	predicted protein [Phaeodactylum tricornutum CCAP 1055/1]	gi|219130802|ref|XM_002185510.1|	2007	0	Phaeodactylum tricornutum CCAP 1055/1 predicted protein, mRNA	.	.	.	.	.	.	.	.	pfam01925	TauE	Sulfite exporter TauE/SafE. This is a family of integral membrane proteins where the alignment appears to contain two duplicated modules of three transmembrane helices. The proteins are involved in the transport of anions across the cytoplasmic membrane during taurine metabolizm as an exporter of sulfoacetate. This family used to be known as DUF81.	.	.	.	.	.
Phatr3_J12346	1102	770	779	899.779	1681	1274	1346	1356.94	0.663094	-0.592715	0.00269527	0.0366981	down	yes	chr8:269198-270830:+	gi|219118464|ref|XP_002180004.1|	1838	0	predicted protein [Phaeodactylum tricornutum CCAP 1055/1]	gi|219118463|ref|XM_002179968.1|	929	0	Phaeodactylum tricornutum CCAP 1055/1 predicted protein, mRNA	Q9FVQ4	171	2e-45	Plastidal glycolate/glycerate translocator 1, chloroplastic	PA3431	77	5e-15	COG1346	pfam04172	LrgB	LrgB-like family. The two products of the lrgAB operon are potential membrane proteins, and LrgA and LrgB are both thought to control of murein hydrolase activity and penicillin tolerance.	GO:0009658|chloroplast organization;GO:1901975|glycerate transmembrane transport;GO:0097339|glycolate transmembrane transport;GO:0009853|photorespiration;	GO:0009507|chloroplast;GO:0009941|chloroplast envelope;GO:0009706|chloroplast inner membrane;GO:0016021|integral component of membrane;GO:0016020|membrane;	GO:1901974|glycerate transmembrane transporter activity;GO:0043879|glycolate transmembrane transporter activity;	.	.
Phatr3_J22774	2212	1595	1611	1841.07	3240	3038	2472	2772.56	0.664032	-0.590676	0.00111501	0.0199869	down	yes	chr19:388382-389101:-	gi|219126467|ref|XP_002183478.1|	1126	5e-154	predicted protein [Phaeodactylum tricornutum CCAP 1055/1]	gi|219126466|ref|XM_002183442.1|	720	0	Phaeodactylum tricornutum CCAP 1055/1 predicted protein, mRNA	Q4R506	254	6e-83	60S ribosomal protein L7	SPAC3H5.07	245	1e-79	COG1841	pfam00327	Ribosomal_L30	Ribosomal protein L30p/L7e. This family includes prokaryotic L30 and eukaryotic L7.	.	GO:0005840|ribosome;	GO:0003723|RNA binding;	K02937	RP-L7e, RPL7; large subunit ribosomal protein L7e
Phatr3_J50451	1308	869	1174	1142.4	2305	1620	1493	1705.11	0.669982	-0.577806	0.00342618	0.0428327	down	no	chr30:107743-109908:+	gi|219130455|ref|XP_002185380.1|	3320	0	predicted protein [Phaeodactylum tricornutum CCAP 1055/1]	gi|219130454|ref|XM_002185344.1|	2089	0	Phaeodactylum tricornutum CCAP 1055/1 predicted protein, mRNA	.	.	.	.	.	.	.	.	pfam03251	Tymo_45kd_70kd	Tymovirus 45/70Kd protein. Tymoviruses are single stranded RNA viruses. This family includes a protein of unknown function that has been named based on its molecular weight. Tymoviruses such as the ononis yellow mosaic tymovirus encode only three proteins. Of these two are overlapping this protein overlaps a larger ORF that is thought to be the polymerase.	.	.	.	.	.
Phatr3_EG00931	1731	1576	1479	1637.98	2840	2276	2612	2442.24	0.67069	-0.576282	0.00123186	0.0214374	down	no	chr13:436029-437177:-	gi|223995173|ref|XP_002287270.1|	1182	3e-159	predicted protein [Thalassiosira pseudonana CCMP1335]	.	.	.	.	.	.	.	.	.	.	.	.	pfam00334	NDK	Nucleoside diphosphate kinase.	.	.	.	.	.
Phatr3_J43911	2221	1476	1571	1786.49	3598	2131	2749	2661.4	0.671261	-0.575055	0.00208623	0.030575	down	no	chr3:405599-407459:+	gi|219112941|ref|XP_002186054.1|	2174	0	predicted protein [Phaeodactylum tricornutum CCAP 1055/1]	gi|219112940|ref|XM_002186018.1|	1604	0	Phaeodactylum tricornutum CCAP 1055/1 chromosome 3 predicted protein (PHATR_43911) mRNA, complete cds	.	.	.	.	.	.	.	.	pfam01433	Peptidase_M1	Peptidase family M1. Members of this family are aminopeptidases. The members differ widely in specificity, hydrolysing acidic, basic or neutral N-terminal residues. This family includes leukotriene-A4 hydrolase, this enzyme also has an aminopeptidase activity.	.	.	.	.	.
Phatr3_J45763	2325	2410	2352	2438.32	4873	3698	2954	3632.12	0.67132	-0.574928	0.00125932	0.0217863	down	no	chr8:174631-175725:+	gi|219118431|ref|XP_002179988.1|	1816	0	predicted protein [Phaeodactylum tricornutum CCAP 1055/1]	gi|219118430|ref|XM_002179952.1|	1095	0	Phaeodactylum tricornutum CCAP 1055/1 predicted protein, mRNA	.	.	.	.	.	.	.	.	pfam06333	Med13_C	Mediator complex subunit 13 C-terminal. Mediator is a large complex of up to 33 proteins that is conserved from plants through fungi to humans - the number and representation of individual subunits varying with species. It is arranged into four different sections, a core, a head, a tail and a kinase-activity part, and the number of subunits within each of these is what varies with species. Overal…	.	.	.	.	.
Phatr3_J35065	1946	1932	1682	1906.1	3555	2662	2785	2839.12	0.67137	-0.57482	0.00100217	0.018537	down	no	chr6:994587-996074:-	gi|219117521|ref|XP_002179555.1|	1919	0	regulatory proteasome non-atpase subunit 9 [Phaeodactylum tricornutum CCAP 1055/1]	gi|219117520|ref|XM_002179519.1|	781	0	Phaeodactylum tricornutum CCAP 1055/1 regulatory proteasome non-atpase subunit 9 (RPN9), mRNA	Q8RWF0	182	1e-50	26S proteasome non-ATPase regulatory subunit 13 homolog A	.	.	.	.	pfam01399	PCI	PCI domain. This domain has also been called the PINT motif (Proteasome, Int-6, Nip-1 and TRIP-15).	.	GO:0005829|cytosol;GO:0000502|proteasome complex;	.	K03039	PSMD13, RPN9; 26S proteasome regulatory subunit N9
Phatr3_J44112	1610	1312	1751	1604.49	2667	2247	2636	2388.97	0.671627	-0.574267	0.00368673	0.0447125	down	no	chr3:1014962-1017235:-	gi|219113731|ref|XP_002186449.1|	3586	0	predicted protein [Phaeodactylum tricornutum CCAP 1055/1]	gi|219113730|ref|XM_002186413.1|	2274	0	Phaeodactylum tricornutum CCAP 1055/1 chromosome 3 predicted protein (PHATR_44112) mRNA, complete cds	Q8W4G3	97.1	1e-19	MATE efflux family protein 4, chloroplastic	Cgl1936	52.4	3e-06	COG0534	pfam01554	MatE	MatE. The MatE domain	.	GO:0009507|chloroplast;GO:0009941|chloroplast envelope;GO:0031969|chloroplast membrane;GO:0016021|integral component of membrane;	GO:0015297|antiporter activity;GO:0015238|drug transmembrane transporter activity;	.	.
Phatr3_J43657	1949	1320	1782	1723.15	2879	2791	2419	2565.59	0.671638	-0.574245	0.00313202	0.0406104	down	no	chr2:1119551-1120920:-	gi|219112651|ref|XP_002178077.1|	1704	0	predicted protein [Phaeodactylum tricornutum CCAP 1055/1]	gi|219112650|ref|XM_002178041.1|	1278	0	Phaeodactylum tricornutum CCAP 1055/1 predicted protein, mRNA	Q8LBP4	231	2e-68	Inner membrane protein ALBINO3, chloroplastic	RSc0004	133	3e-33	COG0706	pfam02096	60KD_IMP	60Kd inner membrane protein.	GO:0045038|protein import into chloroplast thylakoid membrane;GO:0051205|protein insertion into membrane;GO:0090342|regulation of cell aging;GO:0010027|thylakoid membrane organization;	GO:0009507|chloroplast;GO:0009534|chloroplast thylakoid;GO:0009535|chloroplast thylakoid membrane;GO:0016021|integral component of membrane;	.	.	.
Phatr3_J35158	3292	2593	2518	2862.59	6321	4161	3061	4250.67	0.673445	-0.570367	0.00374618	0.0451128	down	no	chr7:186351-186842:-	gi|219118055|ref|XP_002179810.1|	760	8e-101	heat shock protein Hsp20 [Phaeodactylum tricornutum CCAP 1055/1]	gi|219118054|ref|XM_002179774.1|	492	0	Phaeodactylum tricornutum CCAP 1055/1 heat shock protein Hsp20 (HSP20A), mRNA	O81822	50.1	5e-07	17.7 kDa class II heat shock protein	.	.	.	.	pfam00011	HSP20	Hsp20/alpha crystallin family.	GO:0006972|hyperosmotic response;GO:0006457|protein folding;GO:0009408|response to heat;GO:0009644|response to high light intensity;GO:0042542|response to hydrogen peroxide;	GO:0005829|cytosol;	GO:0051082|unfolded protein binding;	K13993	HSP20; HSP20 family protein
Phatr3_J49167	1941	1460	1294	1593.79	3030	2269	2204	2365.61	0.673732	-0.569754	0.00180115	0.0276423	down	no	chr21:114002-115525:-	gi|219127413|ref|XP_002183930.1|	2634	0	glutathione-disulfide reductase [Phaeodactylum tricornutum CCAP 1055/1]	gi|219127412|ref|XM_002183894.1|	1524	0	Phaeodactylum tricornutum CCAP 1055/1 glutathione-disulfide reductase (Gsr_1), mRNA	Q873E8	432	2e-145	Glutathione reductase	SPBC17A3.07	403	2e-134	COG1249	pfam07992	Pyr_redox_2	Pyridine nucleotide-disulphide oxidoreductase. This family includes both class I and class II oxidoreductases and also NADH oxidases and peroxidases. This domain is actually a small NADH binding domain within a larger FAD binding domain.	GO:0045454|cell redox homeostasis;GO:0070301|cellular response to hydrogen peroxide;GO:0036245|cellular response to menadione;GO:0006749|glutathione metabolic process;	GO:0005829|cytosol;GO:0005739|mitochondrion;	GO:0050660|flavin adenine dinucleotide binding;GO:0004362|glutathione-disulfide reductase activity;GO:0050661|NADP binding;	.	.
Phatr3_EG01128	1139	1035	1217	1165.64	1551	1856	2019	1729.8	0.673856	-0.569488	0.00239762	0.0336583	down	no	chr9:260624-260872:-	.	.	.	.	.	.	.	.	.	.	.	.	.	.	.	.	pfam15489	CTC1	CST, telomere maintenance, complex subunit CTC1. CTC1 is one of the three components of the CST complex that assists Shelterin to protect the ends of telomeres from attack by DNA-repair mechanisms. Mutations in human CTC1 have been recognized as contributing to cerebroretinal microangiopathy.	.	.	.	.	.
Phatr3_J44315	1489	1410	1396	1473.5	2661	2271	1973	2183.27	0.674902	-0.567249	0.00153914	0.0249056	down	no	chr4:211024-212280:-	gi|219115311|ref|XP_002178451.1|	1680	0	predicted protein [Phaeodactylum tricornutum CCAP 1055/1]	gi|219115310|ref|XM_002178415.1|	1047	0	Phaeodactylum tricornutum CCAP 1055/1 predicted protein, mRNA	C0LGF4	91.3	8e-19	LRR receptor-like serine/threonine-protein kinase FEI 1	.	.	.	.	pfam13855	LRR_8	Leucine rich repeat.	GO:0030244|cellulose biosynthetic process;	GO:0016021|integral component of membrane;GO:0005886|plasma membrane;	GO:0005524|ATP binding;GO:0004674|protein serine/threonine kinase activity;	.	.
Phatr3_J14646	7094	4808	5756	6007.96	10118	9118	8856	8897.21	0.675263	-0.566478	0.00172761	0.0270309	down	no	chr15:734405-735889:+	gi|219123967|ref|XP_002182286.1|	728	1e-91	predicted protein [Phaeodactylum tricornutum CCAP 1055/1]	gi|219123966|ref|XM_002182250.1|	429	0	Phaeodactylum tricornutum CCAP 1055/1 predicted protein, mRNA	Q15063	92.8	1e-18	Periostin	sll1483	103	9e-25	COG2335	pfam02469	Fasciclin	Fasciclin domain. This extracellular domain is found repeated four times in grasshopper fasciclin I as well as in proteins from mammals, sea urchins, plants, yeast and bacteria.	GO:0007155|cell adhesion;GO:0030198|extracellular matrix organization;GO:0008593|regulation of Notch signaling pathway;GO:0001501|skeletal system development;GO:0009888|tissue development;	GO:0005615|extracellular space;GO:0005578|proteinaceous extracellular matrix;GO:0005802|trans-Golgi network;	GO:0050839|cell adhesion molecule binding;GO:0008201|heparin binding;	.	.
Phatr3_J50517	1293	1033	1366	1266.52	2300	1963	1668	1875.17	0.675417	-0.566151	0.00295751	0.0391615	down	no	chr30:289015-291201:+	gi|219130519|ref|XP_002185411.1|	3711	0	predicted protein [Phaeodactylum tricornutum CCAP 1055/1]	gi|219130518|ref|XM_002185375.1|	2187	0	Phaeodactylum tricornutum CCAP 1055/1 predicted protein, mRNA	.	.	.	.	.	.	.	.	pfam04281	Tom22	Mitochondrial import receptor subunit Tom22. The mitochondrial protein translocase family, which is responsible for movement of nuclear encoded pre-proteins into mitochondria, is very complex with at least 19 components. These proteins include several chaperone proteins, four proteins of the outer membrane translocase (Tom) import receptor, five proteins of the Tom channel complex, five proteins …	.	.	.	.	.
Phatr3_EG00041	1130	1059	1072	1118.83	1874	1792	1550	1653.81	0.676515	-0.563805	0.00258718	0.0355556	down	no	chr31:95315-97000:+	gi|219130674|ref|XP_002185484.1|	2575	0	nad-dependent epimerase/dehydratase [Phaeodactylum tricornutum CCAP 1055/1]	gi|219130673|ref|XM_002185448.1|	1545	0	Phaeodactylum tricornutum CCAP 1055/1 nad-dependent epimerase/dehydratase, mRNA	Q6GMI9	478	1e-163	UDP-glucuronic acid decarboxylase 1	slr0809	432	2e-147	COG0451	pfam01370	Epimerase	NAD dependent epimerase/dehydratase family. This family of proteins utilize NAD as a cofactor. The proteins in this family use nucleotide-sugar substrates for a variety of chemical reactions.	GO:0051216|cartilage development;GO:0030206|chondroitin sulfate biosynthetic process;GO:0050650|chondroitin sulfate proteoglycan biosynthetic process;GO:0030198|extracellular matrix organization;GO:0015012|heparan sulfate proteoglycan biosynthetic process;GO:0001503|ossification;GO:0030166|proteoglycan biosynthetic process;GO:0033320|UDP-D-xylose biosynthetic process;	GO:0032580|Golgi cisterna membrane;GO:0016021|integral component of membrane;	GO:0050662|coenzyme binding;GO:0048040|UDP-glucuronate decarboxylase activity;	K08678	UXS1, uxs; UDP-glucuronate decarboxylase [EC:4.1.1.35]
Phatr3_J36048	1542	1258	1292	1397.37	2757	1774	1996	2051.55	0.681127	-0.554004	0.00217518	0.0313973	down	no	chr9:433920-435485:-	gi|219119764|ref|XP_002180635.1|	2323	0	precursor of protein violaxanthin deepoxidase-like protein [Phaeodactylum tricornutum CCAP 1055/1]	gi|219119763|ref|XM_002180599.1|	1441	0	Phaeodactylum tricornutum CCAP 1055/1 precursor of protein violaxanthin deepoxidase-like protein (VDL1), mRNA	Q40593	101	1e-21	Violaxanthin de-epoxidase, chloroplastic	.	.	.	.	pfam07137	VDE	Violaxanthin de-epoxidase (VDE). This family represents a conserved region approximately 150 residues long within plant violaxanthin de-epoxidase (VDE). In higher plants, violaxanthin de-epoxidase forms part of a conserved system that dissipates excess energy as heat in the light-harvesting complexes of photosystem II (PSII), thus protecting them from photo-inhibitory damage.	.	GO:0009535|chloroplast thylakoid membrane;	GO:0046422|violaxanthin de-epoxidase activity;	.	.
Phatr3_J19901	2992	2664	2717	2867.93	5168	4358	3771	4203.03	0.682349	-0.551418	0.00142416	0.0235638	down	no	chr7:175076-178422:-	gi|219118050|ref|XP_002179808.1|	4844	0	predicted protein [Phaeodactylum tricornutum CCAP 1055/1]	gi|219118049|ref|XM_002179772.1|	2831	0	Phaeodactylum tricornutum CCAP 1055/1 predicted protein, mRNA	O95340	521	2e-170	Bifunctional 3'-phosphoadenosine 5'-phosphosulfate synthase 2	SPAC1782.11	194	3e-55	COG0529	pfam01583	APS_kinase	Adenylylsulphate kinase. Enzyme that catalyses the phosphorylation of adenylylsulphate to 3'-phosphoadenylylsulfate. This domain contains an ATP binding P-loop motif.	GO:0050428|3'-phosphoadenosine 5'-phosphosulfate biosynthetic process;GO:0050427|3'-phosphoadenosine 5'-phosphosulfate metabolic process;GO:0007596|blood coagulation;GO:0060348|bone development;GO:0005975|carbohydrate metabolic process;GO:0030203|glycosaminoglycan metabolic process;GO:0001501|skeletal system development;GO:0044281|small molecule metabolic process;GO:0000103|sulfate assimilation;G…	GO:0005829|cytosol;	GO:0004020|adenylylsulfate kinase activity;GO:0005524|ATP binding;GO:0016779|nucleotidyltransferase activity;GO:0004781|sulfate adenylyltransferase (ATP) activity;	K13811	PAPSS; 3'-phosphoadenosine 5'-phosphosulfate synthase [EC:2.7.7.4 2.7.1.25]
Phatr3_J20787	5076	3860	3749	4315.65	8936	5741	5448	6319.87	0.68287	-0.550318	0.00311394	0.0404331	down	no	chr10:266728-268648:-	gi|219120475|ref|XP_002180975.1|	2540	0	predicted protein [Phaeodactylum tricornutum CCAP 1055/1]	gi|219120474|ref|XM_002180939.1|	1422	0	Phaeodactylum tricornutum CCAP 1055/1 predicted protein, mRNA	Q42290	479	4e-163	Probable mitochondrial-processing peptidase subunit beta	SPBP23A10.15c	408	4e-137	COG0612	pfam00675	Peptidase_M16	Insulinase (Peptidase family M16).	.	GO:0005618|cell wall;GO:0009507|chloroplast;GO:0016020|membrane;GO:0005743|mitochondrial inner membrane;GO:0005758|mitochondrial intermembrane space;GO:0005759|mitochondrial matrix;GO:0005741|mitochondrial outer membrane;GO:0005750|mitochondrial respiratory chain complex III;GO:0005739|mitochondrion;GO:0005730|nucleolus;GO:0005774|vacuolar membrane;	GO:0046872|metal ion binding;GO:0004222|metalloendopeptidase activity;GO:0016491|oxidoreductase activity;GO:0008270|zinc ion binding;	K17732	PMPCB, MAS1; mitochondrial-processing peptidase subunit beta [EC:3.4.24.64]
Phatr3_J34536	2492	2087	1772	2162.9	4328	2912	2832	3167.04	0.682939	-0.550171	0.00229249	0.0326796	down	no	chr5:849258-850321:+	gi|219116130|ref|XP_002178860.1|	947	7e-128	protein fucoxanthin chlorophyll a/c protein [Phaeodactylum tricornutum CCAP 1055/1]	gi|219116129|ref|XM_002178824.1|	621	0	Phaeodactylum tricornutum CCAP 1055/1 protein fucoxanthin chlorophyll a/c protein (Lhcf16), mRNA	Q08586	79.7	6e-17	Fucoxanthin-chlorophyll a-c binding protein C, chloroplastic	.	.	.	.	pfam00504	Chloroa_b-bind	Chlorophyll A-B binding protein.	GO:0009765|photosynthesis, light harvesting;GO:0018298|protein-chromophore linkage;	GO:0009535|chloroplast thylakoid membrane;GO:0016021|integral component of membrane;GO:0030076|light-harvesting complex;GO:0009523|photosystem II;	GO:0016168|chlorophyll binding;	.	.
Phatr3_J14472	7807	6418	7204	7333.06	11686	11600	10534	10733.9	0.683165	-0.549693	0.00233118	0.0329615	down	no	chr15:605005-608290:+	gi|397563468|gb|EJK43812.1|	2672	0	hypothetical protein THAOC_37707 [Thalassiosira oceanica]	gi|219123910|ref|XM_002182223.1|	318	2e-164	Phaeodactylum tricornutum CCAP 1055/1 predicted protein, mRNA	Q9ULJ7	148	5e-35	Ankyrin repeat domain-containing protein 50	all2748	149	1e-37	COG0666	pfam12796	Ank_2	Ankyrin repeats (3 copies).	GO:0015031|protein transport;GO:1990126|retrograde transport, endosome to plasma membrane;	GO:0005768|endosome;	.	.	.
Phatr3_J18064	1693	1735	1499	1690.74	2946	2544	2331	2474.04	0.683392	-0.549214	0.00189739	0.0287366	down	no	chr2:222354-223328:-	gi|219112271|ref|XP_002177887.1|	1579	0	predicted protein [Phaeodactylum tricornutum CCAP 1055/1]	gi|219112270|ref|XM_002177851.1|	897	0	Phaeodactylum tricornutum CCAP 1055/1 predicted protein, mRNA	P23965	219	1e-67	Enoyl-CoA delta isomerase 1, mitochondrial	SSO1311	101	5e-24	COG1024	pfam00378	ECH	Enoyl-CoA hydratase/isomerase family. This family contains a diverse set of enzymes including: Enoyl-CoA hydratase. Napthoate synthase. Carnitate racemase. 3-hydoxybutyryl-CoA dehydratase. Dodecanoyl-CoA delta-isomerase.	GO:0006635|fatty acid beta-oxidation;	GO:0005759|mitochondrial matrix;GO:0005739|mitochondrion;	GO:0004165|dodecenoyl-CoA delta-isomerase activity;GO:0042802|identical protein binding;	.	.
Phatr3_J45297	2802	2229	2034	2404.74	4696	3375	3090	3514.41	0.68425	-0.547404	0.00188207	0.0286055	down	no	chr6:765378-766544:-	gi|219117415|ref|XP_002179502.1|	1847	0	predicted protein [Phaeodactylum tricornutum CCAP 1055/1]	gi|219117414|ref|XM_002179466.1|	1167	0	Phaeodactylum tricornutum CCAP 1055/1 predicted protein, mRNA	.	.	.	.	.	.	.	.	pfam04755	PAP_fibrillin	PAP_fibrillin. This family identifies a conserved region found in a number of plastid lipid-associated proteins (PAPs), and in a number of putative fibrillin proteins.	.	.	.	.	.
Phatr3_J46275	7922	6303	6046	6906.49	13250	9639	9128	10086.2	0.684747	-0.546357	0.00243566	0.0339899	down	no	chr9:792413-793696:+	gi|219119510|ref|XP_002180514.1|	2220	0	predicted protein [Phaeodactylum tricornutum CCAP 1055/1]	gi|219119509|ref|XM_002180478.1|	1284	0	Phaeodactylum tricornutum CCAP 1055/1 predicted protein, mRNA	G5EG11	51.6	8e-06	Delta(5) fatty acid desaturase fat-4	mlr7780	89.7	3e-19	COG3239	pfam00487	FA_desaturase	Fatty acid desaturase.	GO:0006636|unsaturated fatty acid biosynthetic process;	GO:0016021|integral component of membrane;	GO:0004768|stearoyl-CoA 9-desaturase activity;	.	.
Phatr3_J43363	4495	3388	3879	4013.92	7188	5477	5810	5829.62	0.688539	-0.538389	0.00205598	0.0303584	down	no	chr2:250751-251854:+	gi|219111665|ref|XP_002177584.1|	1763	0	predicted protein [Phaeodactylum tricornutum CCAP 1055/1]	gi|219111664|ref|XM_002177548.1|	1104	0	Phaeodactylum tricornutum CCAP 1055/1 predicted protein, mRNA	Q93VB5	67	7e-11	Heat stress transcription factor A-4d	SPAC2E12.02.02	50.4	5e-06	COG5169	pfam00447	HSF_DNA-bind	HSF-type DNA-binding.	GO:0009408|response to heat;GO:0006351|transcription, DNA-templated;	GO:0005634|nucleus;	GO:0043565|sequence-specific DNA binding;GO:0003700|transcription factor activity, sequence-specific DNA binding;	K09414	HSF1; heat shock transcription factor 1
[truncated: 11,882 more rows]
