# Supplementary material for: A Potential Role for Epigenetic Processes in the Acclimation Response to Elevated pCO2 in the Model Diatom Phaeodactylum tricornutum
Source: Front Microbiol. 2019 Jan 14;9:3342. doi: 10.3389/fmicb.2018.03342 (PMC6340190; doi:10.3389/fmicb.2018.03342)
Supplement: Supplementary file 6 [file Table_6.XLSX]

## Sheet: Sheet1
Gene ID	Annotation	foldchange(Sequencing)	foldchange(RT-qPCR)
Phatr3_J54360	histone H2B	0.24	0.67
Phatr3_J27278	Chlorophyll a-b binding protein L1818, chloroplastic	0.36	0.32
Phatr3_J51305	Carbonic anhydrase	0.39	0.19
Phatr3_J54405	Band 3 anion transport protein	0.51	0.63
Phatr3_J46216	Microtubule associated protein (MAP65/ASE1 family)	1.68	1.72
Phatr3_EG00097	APC basic domain	1.9	3.54
Phatr3_J36981	heat shock protein Hsp20	0.5	0.1
Phatr3_J54150	heat shock protein Hsp20	0.43	0.35
Phatr3_J52750	Probable E3 ubiquitin-protein ligase HERC2	2.03	2
Phatr3_EG00775	Retrovirus-related Pol polyprotein from transposon TNT 1-94	4.74	4.81
Phatr3_J50171	Mitochondrial K+-H+ exchange-related	2.04	1.55
