# Supplementary material for: A Potential Role for Epigenetic Processes in the Acclimation Response to Elevated pCO2 in the Model Diatom Phaeodactylum tricornutum
Source: Front Microbiol. 2019 Jan 14;9:3342. doi: 10.3389/fmicb.2018.03342 (PMC6340190; doi:10.3389/fmicb.2018.03342)
Supplement: Supplementary file 7 [file Table_7.XLSX]

## Sheet: 15 generation
Gene ID	up/down	Significance	Family
Phatr3_J16493	up	yes	HYP*
Phatr3_J30585	up	yes	HYP*
Phatr3_J43960	up	yes	HYP*
Phatr3_EG02503	up	yes	HYP*
Phatr3_J48473	up	yes	HYP**(jumonji*TF*jmjC*)
Phatr3_J46863	up	yes	Pt_C3H4a_DEAD*
Phatr3_J44554	up	yes	Pt_HALR/MLL3*
Phatr3_J37556	up	yes	Pt_TFIIBe*
Phatr3_J7966	up	yes	Pt_TFIID_BRO2*
Phatr3_J50377	up	yes	Pt_TFIIBa*
Phatr3_J12346	down	yes	Pt_aureochrome2
Phatr3_J43744	down	yes	Pt_bZIP10
Phatr3_J48701	up	yes	Pt_bZIP19
Phatr3_J44042	up	yes	Pt_CCCH8
Phatr3_J34600	up	yes	Pt_CCHH14
Phatr3_J44139	down	yes	Pt_CCHH16
Phatr3_J49919	up	yes	Pt_CCHH17
Phatr3_J45032	up	yes	Pt_CCHH8
Phatr3_J47919	up	yes	Pt_CCHH9
Phatr3_J47905	down	yes	Pt_CSF4
Phatr3_J45112	down	yes	Pt_HSF1.1c
Phatr3_J43413	down	yes	Pt_HSF2.2e
Phatr3_J44099	down	yes	Pt_HSF3.2b
Phatr3_J49557	down	yes	Pt_HSF4.6a
Phatr3_J49596	down	yes	Pt_HSF4.7b
Phatr3_J14143	up	yes	Pt_Myb2R1
Phatr3_EG02497	up	yes	Pt_MybR+R
Phatr3_J49808	up	yes	Pt_Myb
Phatr3_J5537	down	yes	Pt_sigma70.2
Phatr3_J45703	up	yes	Pt_TAZ3_PHD1_ZZ1
Phatr3_J45764	up	yes	Pt_TAZ4_PHD2_ZZ2
Phatr3_J13581	up	no	HYP*
Phatr3_J20885	down	no	HYP*
Phatr3_J32099	down	no	HYP*
Phatr3_J32255	up	no	HYP*
Phatr3_J32646	up	no	HYP*
Phatr3_J33054	up	no	HYP*
Phatr3_J33131	up	no	HYP*
Phatr3_J43879	up	no	HYP*
Phatr3_J44086	up	no	HYP*
Phatr3_J45164	up	no	HYP*
Phatr3_J45367	down	no	HYP*
Phatr3_EG02522	up	no	HYP*
Phatr3_J47598	up	no	HYP*
Phatr3_J48728	up	no	HYP*
Phatr3_J48750	up	no	HYP*
Phatr3_J48875	down	no	HYP*
Phatr3_J50221	down	no	HYP*
Phatr3_J50630	up	no	HYP*
Phatr3_J11994	up	no	HYP**(Bacterial*Lux*regulon)
Phatr3_J45211	up	no	HYP**(Bromodomain*TF)
Phatr3_J43891	up	no	HYP**(GATAG4/5/6*transcription*factors)
Phatr3_J33675	down	no	HYP**(HTH*AraC*type)
Phatr3_EG02029	down	no	HYP**(HTH*AraC*type)
Phatr3_J43230	up	no	HYP**(HTH,*FisGType)
Phatr3_J45524	up	no	HYP**(HTH,*FisGType)
Phatr3_J46468	up	no	HYP**(HTH,*FisGType)
Phatr3_J50305	up	no	HYP**(HTH,*FisGType)
Phatr3_J3251	down	no	HYP**(jumonji*TF*jmjC*)
Phatr3_J37877	down	no	HYP**(jumonji*TF*jmjC*)
Phatr3_J42595	up	no	HYP**(jumonji*TF*jmjC*)
Phatr3_J43557	up	no	HYP**(jumonji*TF*jmjC*)
Phatr3_J43870	up	no	HYP**(jumonji*TF*jmjC*)
Phatr3_J45966	up	no	HYP**(jumonji*TF*jmjC*)
Phatr3_J46234	up	no	HYP**(jumonji*TF*jmjC*)
Phatr3_J48109	up	no	HYP**(jumonji*TF*jmjC*)
Phatr3_J35989	up	no	HYP**(jumonji*TF*jmjC)
Phatr3_J9697	up	no	HYP**(NAC*domain)
Phatr3_J48747	up	no	HYP**(NAC*domain)
Phatr3_J7666	down	no	HYP**(predicted*pilinGlike*TF)
Phatr3_J12963	up	no	HYP**(putative*FET*TF)
Phatr3_J44181	up	no	HYP**(Transcription*factor*of*the*Forkhead/HNF3*family)
Phatr3_J42552	up	no	Pt_wHTHb*
Phatr3_J54092	up	no	Pt_wHTHc*
Phatr3_J42820	down	no	HYP**(ZnGfingerGlike,*PHD*finger)
Phatr3_J44453	down	no	HYP**(ZnGfingerGlike,*PHD*finger)
Phatr3_J47944	up	no	HYP**(bZIP)
Phatr3_J44204	down	no	Pt_ASH1*
Phatr3_J13119	up	no	Pt_FET5a*
Phatr3_EG02305	down	no	Pt_HLTF1_DEAD*
Phatr3_J12051	down	no	Pt_HTH_LuxR*
Phatr3_J14374	down	no	Pt_HTHGMBF1*
Phatr3_J46530	up	no	Pt_TCF20*
Phatr3_J44108	down	no	Pt_Tfb4*
Phatr3_EG01898	up	no	Pt_TFIIBd*
Phatr3_J47054	down	no	Pt_TFIIDa*
Phatr3_J10199	down	no	Pt_TFIIDb*
Phatr3_J10310	up	no	Pt_TFIISa*
Phatr3_J13326	up	no	Pt_TFIISb*
Phatr3_J36634	down	no	Pt_TFIISc*
Phatr3_J44399	up	no	PtGTFIIDGBRO1*
Phatr3_J44088	up	no	Pt_wHTHa*
Phatr3_J13757	up	no	HYP**(predicted*pilinGlike*TF)
Phatr3_J45659	up	no	Pt_AP2GEREBP1
Phatr3_J55073	up	no	Pt_AP2GEREBP2
Phatr3_J55108	down	no	Pt_HSF1c_AP2
Phatr3_J8113	down	no	Pt_aureochrome1
Phatr3_J15977	up	no	Pt_aureochrome3
Phatr3_J15468	down	no	Pt_aureochrome4
Phatr3_J44962	up	no	Pt_bHLH1a_PAS
Phatr3_J44963	up	no	Pt_bHLH1b_PAS
Phatr3_J54435	down	no	Pt_bHLH2_PAS
Phatr3_J42586	up	no	Pt_bHLH3
Phatr3_J31578	down	no	Pt_bHLH4
Phatr3_J43365	up	no	Pt_bHLH5
Phatr3_J48817	down	no	Pt_bHLH6
Phatr3_J49911	up	no	Pt_bZIP
Phatr3_J48206	up	no	Pt_bZIP
Phatr3_J49205	down	no	Pt_bZIP11
Phatr3_J42560	up	no	Pt_bZIP12
Phatr3_J47278	up	no	Pt_bZIP13
Phatr3_EG02108	up	no	Pt_bZIP14
Phatr3_J43303	down	no	Pt_bZIP15
Phatr3_J47279	down	no	Pt_bZIP16
Phatr3_J46173	down	no	Pt_bZIP17
Phatr3_J42577	up	no	Pt_bZIP18
Phatr3_J49099	up	no	Pt_bZIP20
Phatr3_J44700	up	no	Pt_bZIP21a
Phatr3_J45409	up	no	Pt_bZIP21b
Phatr3_J45142	down	no	Pt_bZIP5_PAS
Phatr3_J50039	up	no	Pt_bZIP6_PAS
Phatr3_J48800	up	no	Pt_bZIP7/PAS
Phatr3_J47686	up	no	Pt_bZIP8
Phatr3_J43730	down	no	Pt_CBF/NF1
Phatr3_J47041	up	no	Pt_CBF/NF2
Phatr3_J54067	up	no	Pt_CBF/NF3
Phatr3_J7801	up	no	Pt_CBF/NF4
Phatr3_J46740	down	no	Pt_CBF/NF5
Phatr3_J39335	up	no	Pt_CCAAT
Phatr3_J50159	down	no	Pt_CCCH10
Phatr3_J50345	up	no	Pt_CCCH11
Phatr3_J50624	down	no	Pt_CCCH12
Phatr3_J43902	up	no	Pt_CCCH13
Phatr3_J47713	up	no	Pt_CCCH15
Phatr3_J47824	down	no	Pt_CCCH2
Phatr3_J10122	down	no	Pt_CCCH3
Phatr3_J13664	up	no	Pt_CCCH4
Phatr3_J29958	down	no	Pt_CCCH5
Phatr3_J42841	up	no	Pt_CCCH6
Phatr3_J12516	up	no	Pt_CCCH7_RING62
Phatr3_J37636	down	no	Pt_CCCH9
Phatr3_J49355	down	no	Pt_CCCH
Phatr3_EG02317	up	no	Pt_CCHH1_CCCH20
Phatr3_J32507	up	no	Pt_CCHH10
Phatr3_J38018	up	no	Pt_CCHH11
Phatr3_J50130	down	no	Pt_CCHH12
Phatr3_J37547	down	no	Pt_CCHH13
Phatr3_J34805	up	no	Pt_CCHH15
Phatr3_J46478	up	no	Pt_CCHH18
Phatr3_J43223	down	no	Pt_CCHH19
Phatr3_J48857	up	no	Pt_CCHH2
Phatr3_J8407	up	no	Pt_CCHH29
Phatr3_J54326	down	no	Pt_CCHH3
Phatr3_J36016	up	no	Pt_CCHH4
Phatr3_J5508	up	no	Pt_CCHH5
Phatr3_J43110	up	no	Pt_CCHH6
Phatr3_J13505	down	no	Pt_CCHH7
Phatr3_J14572	down	no	Pt_CCHH
Phatr3_J43813	up	no	Pt_CCHH
Phatr3_J48912	up	no	Pt_CCHH
Phatr3_J48479	up	no	Pt_CCHH
Phatr3_J45840	down	no	Pt_CCHH
Phatr3_J13192	up	no	Pt_cdc5
Phatr3_J46078	up	no	Pt_CSF1
Phatr3_J41601	up	no	Pt_CSF2
Phatr3_J12737	up	no	Pt_CSF3
Phatr3_J15211	down	no	Pt_CSF5
Phatr3_J32462	up	no	Pt_CXC1
Phatr3_J42794	down	no	Pt_CXC2
Phatr3_J48955	down	no	Pt_CXC4
Phatr3_J37072	up	no	Pt_CXC5
Phatr3_EG01860	up	no	Pt_CXC
Phatr3_EG02458	down	no	Pt_CXC
Phatr3_J14805	up	no	Pt_E2FGDP1a_SET1
Phatr3_J5060	up	no	Pt_E2FGDP1b_SET2
Phatr3_J43065	up	no	Pt_E2FGDP2a
Phatr3_EG02017	up	no	Pt_E2FGDP2b
Phatr3_J48930	down	no	Pt_E2FGDP3
Phatr3_J50045	down	no	Pt_fungal_TRF
Phatr3_EG02213	down	no	Pt_Hox1
Phatr3_J50050	up	no	Pt_Hox3
Phatr3_J41109	up	no	Pt_Hox4
Phatr3_J43879	up	no	Pt_Hox
Phatr3_J44029	up	no	Pt_HSF1.1a
Phatr3_J33380	up	no	Pt_HSF1.1b
Phatr3_J34724	down	no	Pt_HSF1.1d
Phatr3_J42824	up	no	Pt_HSF1.2a
Phatr3_J33622	down	no	Pt_HSF1.2b
Phatr3_J44200	up	no	Pt_HSF1.2c
Phatr3_J45666	down	no	Pt_HSF1.3a
Phatr3_J35419	down	no	Pt_HSF1.3b
Phatr3_J43051	down	no	Pt_HSF1a
Phatr3_J47181	up	no	Pt_HSF1b
Phatr3_J55108	down	no	Pt_HSF1c_AP2
Phatr3_J44750	up	no	Pt_HSF1d
Phatr3_J42514	down	no	Pt_HSF1g
Phatr3_J47360	down	no	Pt_HSF2.1a
Phatr3_J38294	up	no	Pt_HSF2.1b
Phatr3_J44570	up	no	Pt_HSF2.1c
Phatr3_J44586	down	no	Pt_HSF2.2a
Phatr3_J50136	down	no	Pt_HSF2.2b
Phatr3_J50481	down	no	Pt_HSF2.2c
Phatr3_J40994	up	no	Pt_HSF2b
Phatr3_J44582	up	no	Pt_HSF2c
Phatr3_J45926	down	no	Pt_HSF3.1a
Phatr3_J45560	down	no	Pt_HSF3.1b
Phatr3_J45559	down	no	Pt_HSF3.1c
Phatr3_J45561	up	no	Pt_HSF3.1d
Phatr3_EG01965	up	no	Pt_HSF3.2c
Phatr3_J31764	up	no	Pt_HSF3.2d
Phatr3_J45206	up	no	Pt_HSF3.2e
Phatr3_J45393	up	no	Pt_HSF3.3a
Phatr3_J45392	up	no	Pt_HSF3.3b
Phatr3_J50622	up	no	Pt_HSF3.3c
Phatr3_J45391	up	no	Pt_HSF3.3d
Phatr3_EG02624	up	no	Pt_HSF3.3e
Phatr3_J45389	up	no	Pt_HSF3.3f
Phatr3_EG02327	down	no	Pt_HSF3a
Phatr3_J47952	up	no	Pt_HSF3b
Phatr3_J48572	down	no	Pt_HSF4.1b
Phatr3_J48702	down	no	Pt_HSF4.1c
Phatr3_EG02471	up	no	Pt_HSF4.2b
Phatr3_J48361	up	no	Pt_HSF4.2c
Phatr3_J43364	down	no	Pt_HSF4.2d
Phatr3_J43363	down	no	Pt_HSF4.2j
Phatr3_J49594	down	no	Pt_HSF4.3a
Phatr3_J48558	down	no	Pt_HSF4.3b
Phatr3_J48667	up	no	Pt_HSF4.3c
Phatr3_J49147	up	no	Pt_HSF4.4a
Phatr3_J55070	up	no	Pt_HSF4.4b
Phatr3_J44917	up	no	Pt_HSF4.4c
Phatr3_J34415	up	no	Pt_HSF4.4d
Phatr3_J44684	down	no	Pt_HSF4.5b
Phatr3_J39794	up	no	Pt_HSF4.5c
Phatr3_J39786	up	no	Pt_HSF4.5d
Phatr3_J39785	up	no	Pt_HSF4.5e
Phatr3_EG01936	up	no	Pt_HSF4.5f
Phatr3_EG01932	down	no	Pt_HSF4.6b
Phatr3_J49620	down	no	Pt_HSF4.6c
Phatr3_J48394	up	no	Pt_HSF4.6d
Phatr3_J49566	down	no	Pt_HSF4.6f
Phatr3_J49567	up	no	Pt_HSF4.6h
Phatr3_J45816	down	no	Pt_HSF4a_4f
Phatr3_J16363	up	no	Pt_HSF4b
Phatr3_EG01933	up	no	Pt_HSF
Phatr3_EG01937	up	no	Pt_HSF
Phatr3_EG02570	down	no	Pt_Myb1R_SHAQKYF1a
Phatr3_EG01924	down	no	Pt_Myb1R_SHAQKYF1b
Phatr3_J45431	up	no	Pt_Myb1R_SHAQKYF2
Phatr3_J44256	up	no	Pt_MYB1R_SHAQKYF3
Phatr3_J44331	up	no	Pt_Myb1R_SHAQKYF4
Phatr3_J47256	up	no	Pt_Myb1R_SHAQKYF5
Phatr3_J46535	down	no	Pt_Myb1R_SHAQKYF6
Phatr3_J49838	up	no	Pt_Myb1R_SHAQKYF7
Phatr3_J50328	down	no	Pt_Myb1R_SHAQKYF8
Phatr3_EG02473	up	no	Pt_Myb1R1
Phatr3_J37257	up	no	Pt_Myb1R10
Phatr3_J1785	up	no	Pt_Myb1R11
Phatr3_J48573	up	no	Pt_Myb1R2
Phatr3_J42928	up	no	Pt_Myb1R3
Phatr3_J47205	up	no	Pt_Myb1R4
Phatr3_J45029	up	no	Pt_Myb1R5
Phatr3_J32183	up	no	Pt_Myb2R2
Phatr3_J47726	up	no	Pt_Myb2R3a
Phatr3_EG02275	up	no	Pt_Myb2R3b
Phatr3_J6817	up	no	Pt_Myb2R4
Phatr3_J49720	up	no	Pt_Myb2R8
Phatr3_J47011	up	no	Pt_Myb2R9
Phatr3_J15016	up	no	Pt_Myb3R1
Phatr3_J6839	up	no	Pt_Myb3R2
Phatr3_J36337	up	no	Pt_Myb3R4
Phatr3_J7959	up	no	Pt_Myb3R5
Phatr3_J48179	up	no	Pt_Myb3R6
Phatr3_J15516	up	no	Pt_Myb4R1
Phatr3_J50318	up	no	Pt_Myb4R2
Phatr3_J50365	up	no	Pt_Myb5R
Phatr3_EG00884	down	no	Pt_Myb
Phatr3_EG01922	down	no	Pt_Myb
Phatr3_J14599	down	no	Pt_sigma70.1a
Phatr3_J3388	down	no	Pt_sigma70.1b
Phatr3_J17029	up	no	Pt_sigma70.3
Phatr3_J9312	down	no	Pt_sigma70.4
Phatr3_J14908	down	no	Pt_sigma70.5
Phatr3_J9855	down	no	Pt_sigma70.6
Phatr3_J50183	down	no	Pt_sigma70.7
Phatr3_J44797	up	no	Pt_TAF9
Phatr3_J41559	up	no	Pt_TAZ1
Phatr3_J44807	up	no	Pt_TAZ2
Phatr3_J54505	up	no	Pt_TAZ5_PHD3_ZZ3
