# Supplementary material for: A Potential Role for Epigenetic Processes in the Acclimation Response to Elevated pCO2 in the Model Diatom Phaeodactylum tricornutum
Source: Front Microbiol. 2019 Jan 14;9:3342. doi: 10.3389/fmicb.2018.03342 (PMC6340190; doi:10.3389/fmicb.2018.03342)
Supplement: Supplementary file 8 [file Table_8.XLSX]

## Sheet: LC 15
>lnc_104 1+ 337546-337715,337797-338257
AACAGCTACGGGCTTTGGCAGCAGCGCTGCCCCGACGCCTTCGAAGAATATGTCGACAAC
TTTGCTGGGAGTTCCCAGTGTTGCGGCAGCGGCAATTGGGAGTTTGCTGTATTTGCGACA
ATAGAACAACAAGGCGTTACGTACATGCAATGTTAAACAGGAAAATACCGTTGCCTTTTT
CTATTCGCGGTGCAACCGTCCGTCGCTTGATTTTTCGCAATCAATGTTGCAAAAGGAAAA
CCAAAGGAGGTAGCCGCTCCCGTCCGTCGCTTGATTTTTCGCAATCAATGTTGCAAAAGG
AAAACCAAAGGAGGTAGCCGCTCCCGTCCGTCGCTTGATTTTTTGCAATCAGTGTTGCAC
AAGGAAAACCAAAGGAGGTAGCCGCTTCCGTCGTCGCTTGATTTTCGGCAATCAAAGTTG
CAAAAGGAAAACCAAAAAAGGAGCCGCTCGCGTCCGTTGCTTGATGTTTCGCAATCAGTG
TTGCACAAGGAAAACCAAAAAAGGGAGCCGCTTCCGTCTGTTGCTTCCCAAGGCTGAGAA
CAATACCTTGGTAAGCACATTGTGTTCCAATTTATGTAGACCTGTACCACTAGATGCACA
ACACAATAAGAACTCCAAAGTATTATTCCAT
>lnc_107 1+ 717954-718559
CCAATCTTTGTATTAGATCTATTCTCTTCCGCTGGAATCCTGAGTGGCTGCCGAAACCGA
ACGGCTGGTGCTATTTAATGTTTGTCCAAGTGGTGCTGTTTTTCGGCCATCGTGAACGGA
CTTCCCGAGTTAAGAAGTATAAAAATCGAAACCAACACTAAATCTATTGGGACATCTTTT
CACATATATCCATAGACTCCTTATTTACTTTTCCTAATGAACTAGATTTCGAGTCGAACC
AACAGCAAAACACTAGAGACGATAACTACAGCTGACTAGCCTGCCTCCAGAGAGACTAGG
ATTTTATCGTGATCAAACAACTACTGGCTGTCGTGATGCTTCACATACCATGTGCAAAAT
ATCCAGAACAAAAATACAGAGAATATTTAAAATACAACTTCTTTTCGTGTCAAAATGCCT
CGTTCACAATGGTCCGCGGCCCACACTTGCTAAGCGAGTCACGTGCCGTACGATTGATGC
GACGTGGGAAGGTCAAAGTAAAATTTGTCGGACGAAACAATACATGTGTAGCCTATTGAC
AGAAACTGCAAAGCAAGTCATAGGAGACTGGAATCATAGCTTACAGCTGTGGAAATTTAA
AAATAC
>lnc_98 1+ 1653547-1654385
AGTGCTTCGAAGTGGAGAGTTCGCTGTTCACGGAAAGAACATGTTGCAATCATACAGAGA
TCTCTCTCGTTGTGGCTGTTTCATTGATACGATGAGCATGACTTGGAAAAATTAACTCAA
TTCTTGCGAGGTCTGGGTTCCGATTGTAATAGCAACACAATCTTTTAGGTTCTCTTGCTC
TGTCGCAATACTGCAATCATTGATCGATCGCCGATCAGAACGGGACTTCCCACTACTAGA
CATGTTCATGGATTCAATTTTAGAAAAAAAGCCATCCAATTTTTTCGTAAACAGATCAGC
TAGGGGCCTTCGCGTCTCACCAATGTTGTATCTCTTCGCAATTTCTGCTTCGGTTTCGCC
TCAACTCTGCCGAAACTCCGAAGCGGTTGTTGACAATGCAGAAGAACTCGGTAGCCGTGG
AAGCCTCCTTCCTATCTGACAAGCGTGCACAACTCAATTAGACAGTCTACTCACAGGTAT
TGGATACATACTTGCACTATACCGGGACAGAGCGAAATTGCTTCTATGTCACCACAAAAA
TTTATTGTGCTCTGTAATTTACAGACGCATGTGGCTACTTAGAATGCAGCAATGGCAGTG
TGATGCGCGGGGGACGAGATCGGCGACACTGGGAAATTATGGAGTGAACCTAACACGTTC
TTGGCTTATCTGGAAATCTTTCCAATCATTTTCACCTTGGGCGAAAGAGGGTGCTTTCCT
CGGAAAAGTTTTTTAAACCACACACAAGATCATAAGGATGGATTAAACATGCGCTACTTG
GTCAACATGGCCACAGTTCCTGAAGCAGCACTTTGCCTAGAAACTGAGACAACTTTCTG
>lnc_93 2+ 609908-609936,610053-610814
GAGATCTGCCATCTTTACGAATAGTAAGTATGCCATCTGCACGAATGGTAACTTACATTA
AGTGCAAACAAAGTTGAAATTCTTCCAAAGCATCATCCATCCCTACGAATCAGCCACTTA
TCCTTTCTCCTTCACAGTACTCACTGGTAAAAGACGATTGGTGCTTTCCTTGCACTATAC
GCGCCGACAATATCGTCGAGGGAAATATTCGCATTCACTCTCAATCCGGAGAATACACAA
ATACAAACTTTCCTCAAGCTAGAGAGCAGCTTTTGTTAGAAGAGACAACAAGGTGGACGT
CAAAGGAAACATTCGCATTCACTCTCAATCCGGAGAATACACAAAAATACAAGCTTTCCT
CAAGCTAGAGAGCAGCTTTTGTTAGAAGAGACAACAAGGTGGACCTCACAGGCGATTCGT
ACCTAGTAAAGCGATATGGTACTCATCGGACGATCTCAGGCTGCGGAGAGCCGCGGGCCT
CACTGTGATTTCGTGAAAGGAGGGTAAGTTTAAGTAAGTAAAACTCCTGAGAGAAACTTT
GCATAATCAACGATGCGTATTATGGCTCGAGTGCGAAGCATATTCAGAATTGTAAGAAAA
CCCCAAGCTGAAAACTCAGCGATATGGTACTCATCGGACGATCTCAGGCTGCGGAGAGCC
GCGGGCCTCACTGTGATTTCGTGAAAGGAGGGTAAGTTTAAGTAAGTAAAACTCCTGAGA
GAAACTTTGCATAATCAACGATGCGTATTATGGCTCGAGTGCGAAGCATATTCAGAATTG
TAAGAAAACCC
>lnc_19 3+ 5934-6915
TGTTTCGTTAGGGGATGGCTAAATCACCTACTAAGTTTATCACTTATTCCATGTCACGGG
TATTTCCCTGGTCCACCAACAAGAAAAATAGCTTGGTGCAGTAATGAGCCGGCGGGTTTC
AAAATCACGTTCAAATATGTACTGATTCTACCTGTTAGGTCCTCAACCGCACCTCACTGT
AAACTGGTATGCTGCCGACACTCATAGGGAAATCGGAGTCGACAGTCAGAACTTCAGAAA
AATTCACGACGCGAACGAGCCGTTTGGCCCGGAAGATTTTTTCATGGAAACTGCTGGAGA
AGCTGTACGCACCGCAGTTGTACTGGCCAGAACAAAACATGATGGTACAGCCGAAAGAGA
AACACTAACTGCGGGAGCCGTAGTCCACTTCTTTGGGCTGTGAAGCAGCTCCCTGTGCTT
GTATTGGCGTTGGTTGGTATTGGTTGTGTCGGTGCTGTCTACAGTGACAACAAGAACAGC
AACAACAACGACAGCAATGGGTGACAATGGCAACGGTCAAACCGGATCCGTCGACCCGTA
TCAAACAGAACCCTTATTTGGCTGCAGGTACCCACTGTGCTGTCATTTGGCACAACAAAA
GCATGTCATTTGGGGCCGACAAAGGCCGCAATATTGTTTTACCATCGAAAATGCCTTGCT
GCGATCGTGACGGAGGGAACCAAAGTTGGAATTGAATGAAAATTGCGGGAAGTATTGGTA
GTTATCATTTCCGGTTGCAAGGGGCTTGCCAGTGTTTCATTGACCAAAGCTGGTGTTGGC
AAAATATCAGTTGTATTGGGTCTCTCTATCTGTGACCAGAGGAAACCTTGCTTGGCTGCT
ATCCGTCGCAAACAACGCTTTCCATTTCCCTAGCCATAATGGGAGTGACCAAGAGAGTTG
CAGATGCAGGCAGTGTGGGGGACAAGTAAAACCAAATAGAATCCACAATAAAAATAGTAC
AGGATACAACAGATATCAAAAT
>lnc_21 3+ 68306-69195
GATCCGTTTCACTTCACAGTCAGTGAGCGTGAAAAAAATCTCAGTCAAGAAAACTGCTGG
CGTTATGGTGAAAAACCTTGCGCGTGCTTCTTTGCAAAGGCTAGCTAGAGCGGTTAATTA
TTGCTGTGTTTCGTGCGAGATAAATTGATTGGTAGGATCGGCTCTTGCAAACCGTCACGC
TAGACGGGAATCGTTAATCTTTGTCCAGATCGCATAACATACTCGTGCGACTCGCGCGCC
GATGCGTCTGGCATAGCCAACCAGTCCCAACAAAGCACCGTCAAACTCCCGCAGCCGCAG
CGTTTAGGCTCTTGTATTTTCGTTGTTGCCAAAGCGGTCTCCATGACGGTCGGCGTCGCC
TACGAGGATCCATCGGTGTGGCTGGACAATCGATCGAGGCATCTTGGGTCGTGTCAGTTT
GAATGACTGTTGTGTTGACGTTGACTGGCTCCGCCTTCAACCAACGGACACACAGTCCAA
TATTTTCAGTCCGTTCACAGTCAGTCTGACCTTTGAGGTGATACAAAAAGGATCACCATA
CTCTGGCACCTTATATTTCATGACAACGAAGCCATTCGTGATCATACGCCTCCAGAAGCG
CCTTGTTGCAGGCAATTTTAAATAATTTTTCCGAACGGAATTACATGGAGAACATGAAAC
CATTTAGTCGGGGTAGGGTTGGCTTCTCAAAATAAGGACATCTAAAAGTTAAGGATTTCA
ATTCTTCTGAAGAAGAATAATTCTTCTTCAGAAGATTTGATTCTTCTTCAGAAGATTGAA
TTCTTCTTCAGAAGATTGAATTCTTCTTCAGAAGATTTGATTCTTCTTCAGAAGAATGAA
TTCTTCTTCAGAAGATTTTAGGACATAAAAATATGTCGCTCACAACCTGG
>lnc_17 3+ 300945-301568
CGATTCCGGGCGGTCTCTGGGAAAGGTCCGAGTCTGCCCAAATACTGCGGTCGGGCTGGA
TGGGGGTTTCTCATTCCCGGAACACGCCCGATTCCAACAAGTGGAGATGCTCTCCACACG
GTATCAATCCCATGAAATCGCAACATGGGATTGATGGATTGTGTCGTGGATGATATTTTT
GGGTAACCAGTATCAGTAAATAGGAAGCTGACAAATTTTACTTATACTGATTGACAGTCA
GCCTTCGGTACGGGGACGATATCCATAATTGCCCTTTTTCTAGTAAACTGTTCTAACGGG
AGCCACACCACATTTGTTATTTTTGTTAATGTAAGTTACTCCACCACAAAAGGCCCCGAC
TTGGCATCGGTGTTTACTGTTTTACACGAATAACGTCGGCACGAATCCTCGACGCGCCGG
TTGACCCTGTGACGAGCCGGAGATCGTGCTATGTACGAACAAGGGAGGCGTAGTCGATGC
GATGCACACACACACACACACTGGCCCGCAAAAACACAAAAACCAGGATCTGATCACTGC
GGGATTGTCCATGCCGCGCTCACAAGGTCCTTGCACTCTACAGTCCCAGTGTGATGGCTA
CATCGACCCATTGTTTATACCCAC
>lnc_18 3+ 577162-577527,577588-577914
CAATACAAGAAAGAAATACGATATGAATGTTGAAGTCAGACTATGTGCAGTCTAATATAG
CGGTGGAAAAATGGACCATGGCATTTATATTAGTCACCTCCGATTGCTTCATCGTATTCA
CAGTCAAAATGTAAGAGTTTATTGTAAGACAGATCTTCAAGTTCAGTTTTATAGAGGCAT
CCGAAGGCAGCCTCATAAAAAACGAGATATGTTCGTCGACGCCTGGAATTCTCACGCAAT
GTTGCTCGGAATCGAAGCGCTTGCGTTGCAGAATAGAGATGCATGTCGGTGTGAAAGACG
TGATAGTCGTTTCTAACAGCAGCACGCTCGAAAACTGAAAAATACTTCATTTATCTCGAT
TCGATGCGAGTACAGAATCGCTATCAGGATGGAAACGCTGAACCCTTGTATGTAGCTCCA
ATGCCTAATTCCCCTCGAAATATCTGACAAGGAAATTGCGTACATGCGTCTACGGTATAC
TTGACGCACTTCCAGTCAGGAATAATCGTGGAACAGCACTCTACCAAAAGGTCAGCTCAT
CCGTCGGACCTTCGCAGTGAGATAGCTGCCAACGAGCAACGGCTTAACACTGATCATGGC
TATTCCTTGTAGATCGAGGTACAATACAACCGAGTGCAGTTCAAAACAATCATCAAAGTG
AAAAAGGAGAGTACTTTTTGACGGAATCTAGAG
>lnc_14 3+ 1108922-1109623
ATTGCTGCTGTCGAGGCCGATCTCATTGATGATATGAATGAACGTATCCCATTGCGAAGC
CGACGATATCGGCGTTCGCACGAAAACGATGGATATGCCGCAGGCAAGTAAATGCGTATT
GTGGCAAAAGATATACAAACGTTTACAGTTAGCGATGCAGGGTCAAGGAAGAATACCAAC
CCCCGGGTGTACACGCAAAGATGACAACGACACGCATTCGACCTAAAGAATTGGCACGGC
CGCCCTCGAGAGTCCAAAGAAAGGGAGAATAGGACCTTTGGGTGGAATTCGAACTTTCGG
CGGGCAGCATTAACCCTAACGTTGGCTTTGCCTCGAAGCAGATTCTGCGTGACACTCAAA
TACGGATTTTTCGAAAGGGCTCTTGGACACGAGGCTTGTTGTACGAGGCAGAATACCGGC
CAGATTGACGTCCTGCTGTGATTTTAGATTCCCTACAATAACATCACGTCGATGATTTGG
AAGGATCGCTGTGGTAGTCTGGGACCATTCCGGTTTCGACTATCCCTCTGAGTCCTGAAT
GATTCTTATAAGAGAGTTACGTGCGATACGTTTCAACCCCGATCGATCTTTGATCATCTT
GCACAACGACAAGTGCCCAGGCGGCAATGATTTAGGTGGATGCAGCGTGTAGCTTTCAGT
GACTGGTGTGGCTTACATTCAGCTTTGCTGTTAGTGGCGGGA
>lnc_7 4+ 24803-25095,25411-25665
CAGCAACCCAAAATCTTTCGTGCAACGCCCCAAGAGCATCGCCTTTTTGTTGTGAGCCTT
TCTGTCGGTTCACAGTCAATTCGTTTCGCAAAACGCCATTGCCATTACAACAAGCCAGTT
GTTGTAGTGTATTCACTTCGAAAAGCTACGGCCAGATCGCGCCTCATTTGAGATAAGCAG
CGATTGCGTGTCGTACATTTTCGTCGTGATTGCCGTTTTCTTCTGCTTTCCGTCGTGGCT
AACATTAATCTGCCTGCCTGTCTACGACAAGACTGGTTCGTTTCTATCGCAAGAAAGTAG
ATTCTGCCACGTCCAGTGCTTCGGCGTCAACCCGGTCACCGCAACTTCTGGATCAGGAGT
GACAGATAGCTCCTTTGCGATTCTTGAGTGAATATATTTATCCTGTGGCTTGACTCTGCT
TTACTCAAGTAAATTGTTCCTAACCAGTTGGTAAAACACCGCTGGTTCAAACCTTCCCTC
TTCGCTTCACCCCAGTCTACCTTCTTCATTCATTTAACCTTTACCTTGCCTCGATATTAC
ATCCTCCC
>lnc_6 4+ 193140-194251
CGAAGGTCGAATCACCTGGCCTTCGTACGCAGAGTTCACGTTCGCGAGTTCGCGTTTGCC
CCGTTCGACTGTAAATCTTTGGAGGGATCTTCCCACGTATGCTTCGGTTTCACTTGGATC
CCTTCCCTTCCTCTTGACAAGAAAGAAAGCAAGCATCCAAACTTTCGATTGTGGATCTCG
GTGCTCCGCTATCTTCTTGCGTTGCGATTTTCTCCTTTTGAAGCAACGGCCATTCGAAAG
CGATTTCTAGTTCTTCGATTTCCGTCACCGTCGTTTTTTGTAGAGTGATTGCAACCACGA
AGGCGTGCCGTCGTGGAGGGGCCGCGTTACAATTGATCCGCTCTCATTCCAGCGGCCATT
CTTAGAATATTTGACGGGCGCAACTTTTTGCTTCTATTTCCTTTTGGTGGGACGTATTTG
TCAGCTGCTTACTGGAAGTCAATTGTATCGAGAAGCCTGGAAATGCACAATGGGCAATTC
AATGGCTGCGATATGTCCCGTCTTTCTTGTGCTCATGGCTGGGCTAGGAAACCTGGCCGG
CCTACGATATGGTCTTGGTAGACACGACGCGTTCTCTGTTGGCTCGTATATGCACGGAAA
TCAGTAGGACCGAGGCTCTAGTTGGAACGACTGTCCTTGTCCTTCTGCCTCTGTAAATGG
TCGAAAATTATCTGCGCTAGCGCCGCTCAGTTTTGTGGGACTTGCAGGAATGATCGTTAC
TGTTGGTGTCATAAGTGTTCGATATTACAATGAAAGCTGTCACAAGAGTGGCCGTCATTG
GGAGGATAGGCCGGAGAATCTACGACCGTCATTTGGAAGTCATGGGGCAGGCGGAGCGTG
TAGCGCAAACTTTCGCTTGCTTGTGTGTACGACCACCCGGTAAATGGAGGCTCGAAGCCG
ATTTTCCAATAGGTCTCATGCGTGTTAGAATAATTATGGGAGCCATAGGAACGGGATCCG
CACACTCTCTAACAACAACAACAACAACAACAACAACAACAAAAAATAGCTGGCAGTAAA
GTACCCGTTGAGATACACAATTAGATATCTTTACTCTCTTTTGAATTCAGCTGCTCTTTT
GAATTCAGGTGCTCAAAGGCTAAGGGTGTGGG
>lnc_8 4+ 317745-317939,318049-318544
CTTCGGACGTTTTTGCACGTCAATAAGGGGTATAGGAGTAATAGTAAAGAACGGGATGTT
ACAAACTCCATTCAAAGTCCACGCATTTCGGATCTTCTGTGCGTATGCAGCGCAAAAGCC
TCATTTCCTACAATCAAGAGCGTTCGGCGTTGAGCAACACCGAGTTAGCAGAAATTTGGA
AGGTTCCACATGAAGTTACTGCTATCTGAGATTCTAAAACAGCTAACTTTAACTTGAAAC
GCGCAATTTACATCAGTGTTACACAACTTCTGGAGTTGTCGCCGAGCTGCCGATACAGCA
CCGATTAGCAATCCCTGATCCTGAGATGGCGAAAATGCAAGGATAAAACAGGCGGTATAT
GAATACATAATAGGAGGACAAAGCCGTCACCTATTCAATATTCAATTACATGCTGATTGG
CATCCGTTCAAACTGCAGGAATATTCTTGTCGATTCGAAAAGACAAGGAAACAGCCGTTA
TCCTTTATATTCAACCAGATCTTATAATGTTAAGCAATCACGTGACAATAATGATCTCTC
TATACCTTATATAAGAAAGGGTTTTACATTTATACCGAAAATCTAGACAAATCCGTTTGC
CTCCCATTTGGCCTGCGCGTAGGATTACTGCCAATCCTTCTCGCTCAAATTTGGTTCTCA
CACAGTGATGGCAGCAGTCCACTCTTCCATG
>lnc_12 4+ 869113-869746
CGGTAGTTCGTGTACCGCAAAATAACAGAACTACCGGCAATACAAAAGTCACCACTTACA
GCACAAGACTTTCGCAGCCTGCATCACGGATAGCAGCAGATATCCAGGTATTCTACTATT
TCCAATCAACAAATGAGCCAATTAGCTCACAGATCCTTTCCTGAGTGCAACTGTTTCCAA
GCAACAGAATCACCCCACAGGCTCACATATCCTTGCCACCACTGTACTACCGTTACTTCC
ATTTCCAAGTAATTTGTGCTACCGTTTCCGCCAACAAGTCCCTATGCGCTTGCCTATGTG
CTAACGTTTCCGATCAACAATTCCGCCAACAACCTTACTTCCGCTTGCTTTTGTGCTACC
GTTTCCGCCAACAAGTCCCTATGCGCTTGCCTTTGTGCTAACGTTTCCGATCAACAATTC
CGCCAACAACCTTACTTCCGCTTGCCTTTGTGCTACCGTTTCCGATCAACGATTCCGCCA
ACAAGTGTCTTACGCTTGCCTTTGTGCTTCCGTTTTTGATCAATGATTCCGCCAACAAGT
CCCTAGACGCTTGCCTATGTGCTACCGTTTCTGATCAATGATTCCGCCAAAAAGTCCCTA
GACGCTTGCCTTTGTGATTCCGTTTCCTATCGAC
>lnc_13 4+ 990900-991531
GCCAAGATAACCAAATCCCCACCAGGAAGACGAAAGCCATAACTGGCAGCAAAGGAACTC
ACCGAACACAGTACAAAGCCAAAACCGAGGCGATAGTTCTACAACAACTTTTGCTATGCT
GAACAAAGTGGTGGTTAGGCCAACAAGCATGGGGGTCCGTGTTGCTCTTTGGATACGACA
TCAACATCTCTCGATCAAGAGCAACATTATTGGGTTGTACGCGAAAGACCGATACAAGCC
TATGCTTTTCGGAAGAGGAAGTATCTGAACCACCTCCCTGCAAACAAGGAACTTTTTAAC
TTACGTCAGGGCCCCGCCAAATACCGAAAAGGCCGAGCGAAACAAGTCTTCTTCACCCAA
GCTGGATTGAGATTCTAGATCTGCCGGGATGATTTTCAGTCGACTCCTTTCTTCCCTCAC
ATTGCGGTACATGAAGCGTAATATATGATATGATTTTGTTCGCGGACCTATCATTGCAAA
AATGCCATCAATTGATTTTTAGGGAATTGACGATGAAAAATCGGGTCTTGTGGGTTCATC
TTTAGAAAAAAAAACGCATTCTGATGCTGGAAGAAGCCTCCTTCCCGTATTGCTGATCAA
GCGAATCGAAAACCCCAAATCAACTCAGTGAG
>lnc_186 5+ 555270-556011
ATGCCGGCAAGGTTGATCGACAAAAACTGAACAGCTTTGGGGAAGCAGTTCAATTGTTTT
GACTCTCATTTCGACGATGCGTAGGATACTGTGACCCTGTGCAAACGATGACAACAACTT
TGGGTGGTGGTGGGTCAGGAAGATGCATGGCAATGGCAGTGACGGTTGGAGAGCGAGACG
CTTACAACAACAACGGCAACCGAACGAGGAAACGACAGGAAGCAGGTGACCGTTCCAGGA
ACCAACGGTTCGAGCTCAACAACAACTCAAGGTAGTGCGCCACAGGCATTGGTATACTCT
CTTCTGAGTCGGCGCAAAATGCGTCAAAAGAGCGTCGACCACGGAAGGATTGCGGAGAGC
AATATGTGGGTTTCGCTCTCCAGTATGTGACCCTTGTAATTTAGACGCAAACCCTTCAAA
GGAATTGTCTCACTGGGACAAGCGGCAATGTCAGTCTTGACATCTCGCACCGTGGGATTG
CGATCGTTACTAGTGACGGTAACGTCAAAGCGATCGCCGTTTAACGTGATGTGTTTGCAA
GGGAACAGCCCTAGAACATCAAGCAGACATTGTATTGCTGTTTTTTCTTTTGAAGAACTT
CTTTGATGATGATAAAAGTGCAATTGGTGAATATGTTTTTGCAATCCTTTGCAGGGTTGC
TAGATGTGGAGGCTCAGTGGCTTGACCTAGATCCTTGGCATCGAATATCCATAAAATAAG
CTTCACAACTTATGCAAACTGA
>lnc_187 5+ 601354-601962,602081-602412
GACTTTTTCCCGGGATTTCCCTACAATGATTCCTATTCTCATTTCTCCAGTCTTGAATTT
TGTGCTTTCATTGTCAAGTCAGTCTAGTCTAATCTTTCACCGATTTGACAGCGTTGCTGC
CATCACACCGAGCCCCCCTTGACAGTCAATGGAAAACCATGAATGGACGGTGAAAAGCCA
AACGCGGATCGCTGACATTTTCAGAGGGTATTCTCATCCGCGGAAACATGTTTCCGGCAT
GGCAACCACCCAATCAGTTCTTTTGCGGCTGGTAGCAAGCATTTTTTAGAGCTCAGTATT
CGACATGACACCATCACTCACAGCATACGGAATTCTTCTCAATGAAGATGCAGTGAAGGC
CATCGATTCTCTCTAGAAGCTGATTTGCATCGCACAAATTAGCGGGTCTGAAACTGATAG
TGACAACGAATTCACACTGTTCAGTCTCACGGTAACGATATCGTCGCTATCACAGTCAAA
CGAAATTCTTACAGGGAAATTTAACCAAACTTTAAAAAGTGTTTGTGGATTTAATCGCAG
AGGAGCTCAAAGCGGCCACTGCTTAGGAAAACACAGGGGTAGCCCTGCGATCCAAGCCCT
CCTGCTACGGCCTGAACCAGAGCCACCATAGCTGTTGCAAAACACCGCGTAGCACCGCCA
AATAGTGAGAAAACTTCAGCGTACCCGGTCTGCCCAATTATTCATAGACTCCTCGTCCTC
GTCTCTTACCCTCATGGCCTGGTTGCGTCCATTAGTGAGTGACAATTACTAATCCTTTTT
AGGCTGCTAGACATAATACTGTAACCAGCATGGTGTTGAATTTACCAGATTTTCTCCCCT
TGCTCTCAATCACGTTGTCCATAGACTCAAAGGTCGATCGTAGAATGTCCCGAGCCATCT
TATTCCAGCGCCTAATCTCGTCTTGATGATCTTAATTTTAC
>lnc_188 5+ 656263-656941
CAGCAAATAGGGTAGGGTGCACAAGCAGAGTATCTTTCTTACGGTGAAAGGCAACACTGA
CGGATAGTGGAAAACATTTACATGCATTAGTTCACTTTTGGGAAGGTCGCCCGAAAAGAC
ATCTACAATACGGCGAGATTGAAAAAAATTGAACTACAAAATTATAAAACTACTGTTTGA
CGGCTCTAGAGAGGTTGCGCCTTGCCTGCCCAATGATTTACTCTAAAAGAGTGACTGGTA
GAGGTAGCCTAGGTAGCCGGTAGTGTTCGACATGAGCTTGCGGTCACAGAGAGGGGGGCG
AAGCAAAACGTGAAATACAGGGCTCGCCAAGATTAAAAGTAAAGCACTTCGATTGTGTTC
CTGACGCTGAAATTCTCGTTGCGAAGTGGGCTGGGAATTTGTTAACCTTGTCCATAATTG
ACAGACTGTGAACTTCGTCTTCTGACGAGAGAAAATGGATTCAGAAAGAGCGCTGGACTC
CTGGATAATTCTTCTGCTCCTGACGCATTGGTGACACTGACTCCCAACTCATCTCGATGT
CTGTGTTTCTGAAATGAGAAGAAAACGCATAGGAGAACATGCTAGATAAATCGAAATGTA
GATCGGTAGTGAAGTACGACTTCTATTACTAAATATATCACATCTTCGATCCAGGACAAA
ATAAACATTTCAGAAAGCC
>lnc_85 6+ 155590-156283
AATCGAAACGTGTCAATCTCCATCAAGTACTACCTATCTAAAGAGTGAAGTCCACCATTG
CAAACCAGGCCAGTAAGCCACTCTGAGATGGACAAAACTTTCGTGACTTGAAATTTCCAC
GTTGCCAGCCGAAAACGAGTTGTACTTCGTGACACATGTTCTTCAACAGCCAAGGCCGTT
ACCGGCGTTACTTACTGTCACACAGAAAGCATGGACATCATCCTACCAAAAATTTCCATG
GGTTCCCAAGGCTCTAGCAACGGATTGGCGCTTGTTGTTTTTTATACGAACCGTCGTGCC
GTTAGTGTGGCAACGTTCTTGGGATCCTCGACTCTAAAAGAAGTAGACAGTCGTGTACGA
TCGATTCTGACAGCTTGTACTCTGCTATGATACTGTTTTGAACTACCTAGTTTGCTTGGT
ATCACATTCCGCTAGTTCTAGGAGAAAGAAAGATGTTATCCGGGCCCCGGATTCAGCTAT
TACGCATGCTACGCTTGCTTTTTGTAAGTCGCACAATACACTAGAAATGGACGAATGTTT
GTAGGCGGGAGCAGTGTTTCATACTTTATTTGTCGAAATCAGGGTTCGGAGCGTTTGATG
TAGCTGGTAGACTTACAGTTCGAGTTTACGTTCATTTTACTGTTCTGGCCGTTGTCCGTC
TAACGAATGTCCACACCGAACGTGATTCCATGAC
>lnc_87 6+ 469618-470544
CATAGGTCCTCGTATCCGCTGTCTAACCCGTGGGGAGCGTCGTCAGCGAGTGAGTTTAAC
AGTCCCTAGGTTCGCTTAGGTGTATTGCAGGTCGTTTGTCATAACGCCCAACCTGTGTTT
ACCACGCACTGTCAAACAGCGTTACTATCCTACGTACGTACATTGGTTGTACTACGTGAG
ACAAAACGTGAGCTTATGTTCCACTAATCAAACCTATATACGGATGGGATTCACTGTTAG
CTAATGTAGAGAGGATATCATCAACCAAATAACCAACCGACACATGGAAGAAACGTAAAT
AAACCAGTTCCGGCAGGTGGCTTGCTCATGTTTGGTGAAAGAGTTGCCCTAGTTATCTTC
ACGACAAGACTAATTGATGTGAGGCTCATTGCAAATCAATGATGGCATCTGGCTGGCCTG
TTCTAGGTGGTCCGTATTTTTCTGTTGTACTGCCATGCATGTTTTGCTTGGTTACAGGTT
AGTCTCACGAAAGGAATAGAATTGGCGTAAAAGCTCGAGGCATCACGCTGCTGTTGACCA
GACCACTTCAATTCGATTCAAACGGTATTCATGCAAAATCGAATAAAGCTTGTAAAGCGT
TGGGATGCGAATGCATCCTCAGCATTTCAGCGACATGATGTACAATTTTACAGTTAATCC
TTCTTTGTCCCGTGCTGAACTCAATCACTGTCACAGTCAGCTTATCGCATGTTAGCCTTC
ACAGGACATGTAATTGTTGCAGATCGGCGATATGTCTGTCAATCAACACTCGCATCCACT
TAGAATGTGAACCGTCTGCCTGCTACCCCGAAAACAGAACACAGGTACAGCCTTATTTAG
CTCTCTTTCCAGCTGGCGAGAAAGAAAACGGCGATCAATAGGTCCCAGAACCCGATACCA
ACGGAAGTGAGAATGATTTGGGCGCAT
>lnc_88 6+ 632809-633533
CTGGTGTATCCAAGAAACATGGCTTGAGTGGTGAAACGGCTGGATCGTGTGTGCGATTAG
ATATAGGATGAAAAGAGAGAGTTGATTGGCTTGTACAGTTGCCGGAAACCGAAAAGGCCA
AGGAGTGCGCCCGATCGAAAGCAGGGGGAGGCGCCGGGAGAGCAGGAACCGGCACGGTTT
CGGGAGACACGTACGTTTTGCCGAAAGCAGAGGCAAACGTTGAATCGTGATCCGTAAACA
TTGCTTGTAAAGCAAGCTGCATAAAAATTGTCCCAGTCCGTCATCCTGGGTAGAAATGGG
ATGGCAAGTGGCACAGGGCTGTCACGCTCGCGTTGATGACTGTTGTCGTTGTGGTCGGAG
GCAGGCACGATACTAGGATCAGTCAATTATTTCGAATCGAGCGGGAATGCGCGGTTGCGA
GTAGTCACAGAATTGGCAGTAGCCTTGGTGCTTTGACGAGCGTCGGAATTGTGGTAGATC
CAGGGTGAGCAGGGTTGGTGGCTTCCTCACCATGGTGGACGTCGCTGTTTCACGTTGTGT
GCGGGTCCTTTCGTGGACACACCTGTAGCTCATCTTTCTTGCTGTCGAAGGCTTGCTGTA
CCGTCGCCGACATGCGCTGCCGCAGAAAATTGTGGATGCGTTGTCGGTCCGTGACGAGGA
TCACAACAGGACTGGTGCTCTCACAGGCACCACTTTGCAATGCACGGGTCCCTGCAACTT
CCCAG
>lnc_89 6+ 634099-634751
CCAGGAGTTGTTTCAACATTAATTCCTTTGATTCATCAATGGGGTGAAAGGCCGCACCTG
CTGAATGTTGGTGTTGACCGTGATACGTGGAAATGTGTTGGCTTGATGCAATCAAGTCCA
AGTTGTATAGTGCCATCAACAACCGCTGTTTTCCAATGGTGTTTATGCCAACCCTGATGT
TGCAGTACAGTCCCCTTGCGGTGGCACAGTGTAGACGCGCCCAGTGGCTTGGCGACACAG
TATGCGGAATGGGGGAAGCTGCCGAATTTTCGGCAAAGCGGACGTGGAACACTTCAAAGC
TTGTTTGCGCGCTTTAGATGTTCCGCGTTCTAAGGTCGCGCATGTGGGGGATACTTTGCA
CATGATATTGCTGGAGCAAACGCCGCCAACATTCTCAATGTGCTGATGATATCAGGGATC
CGTTGATCAGAGCTGGTTCCAGGTTGGGAGTGTTTCCGTCTGACGACAAAGTCACAGACC
TGAATCAACGCAAAGACAACAATTTTCCACCACATTTGGTTTCAGCCTTTTGAAAATAGC
CGAAAGGAATCCATTTTGCTTCGCGGTATTGGAATTTCCGGACCAGAATGCTTCATGCCT
TTGCTCTATCCTGGATTGAGTATCATTGTGTTTACCAAAAAGATTGCTGGGAG
>lnc_84 7+ 51412-52196
GGAAATTCCAAACGCCAAGGGTTAAACCGGTCAGCGGGAACCAAAACGTTTGTAGAGTCG
ACGGCATGAGCTAGAGCAAAAATAATCATAGAGTTAGAACAAACAGCACTGTACAAAGAC
ATTTGATTTAAAAGACGTTAGCAGGTTCCCTTGATCCATGGAGCCACCGAGGTTTTGTTG
GCAGATTTCAGTTCTACCTGTGCACGCGGTGTGCTTCAACCGAGCCTCTTTGTGGCAGTG
CAGATTGACAAAGGCTTCCAGTTTGGAATTGGATGCTATGTTACCTGATAATGAACAACC
TAGAAAAGCTTTTCCCTACCAATGAAGAGCCGCGTCTTCTCCATCCTTGGGAATCAGCTT
GTTCCTTCACAGACTTCTCATATCACCCTATTTTCATTGTTTGAAGTTGGTTGTGCTCGC
TTACAGTTAGCTCTCCTCGGTATCCTGCTTTGGAACGAGAATTGTGCTATTTTGACTCAA
TCTTGTGCATTCCATTACATGTAAATGAGCGCTGTACAAAAGAGGAAACTGTGCTTCTCA
AACAGGTTCTTTCCAGTCGAAATGATACTTTTGCACAATGCTGTGCACGCACTGTATCAT
AGCGCTCTCTGGGTCAAGACCCTTGCACTCAGACAGCGCTTGGCCCGGAGTGTGGCACTC
GTGGGAAACGGCTATTTTGAGGAGCTGCACCATCTCTGGCGGCGCCTGTTGCTTAGTGAA
AAGAAAATGAAACGGGCATTTTCATCCCTGAGCTTGGCAGCTGTGGGTTGCCTGTGAACG
ACCCT
>lnc_75 8+ 184898-185686
GCTTTCTGTAAATGCAATCCAGTGTTTGGAGTCAGGCATTTCTTAAGGTTTTCTGTGATT
GACTGCCAGCAGCCTTCACCTTGCCTTTACACTCACTTGCTCTAAGGACAACGGGTATCT
TTGGCATCAGAAACAGCGCAGGAGCAGCTCTGTATAATGTTCCCCAAAAATCTACAGCAA
CTGTGAGAATGGCTGCTCAAACCTGGGAGCTCGATACAATGGAACTGACGGCGCTTGGTC
GGACCTTTTGAGACGCGAAAGTGATTGCCGGCATATGCAAGACTTTTGCGTGCAGCGTTA
AGATTGGAAACAAGTAATGCCCCTATAGTATCTGTTCCGGCACTGTGTCGTACGGTTGTC
GTCAGCGTAGTAACGACCCTTTGGTATCGCCAACTTTCGGCTCCACGAGGTGGATTCAAA
GTAAGAGAGAAATCGAAACATCAGCTCCTGTTTTGGCACGAACAAAGCCGACCACAAAGA
CTACAACGCAAAGTCCATCAAAGTACCATTCCCAGAAACCTGGGGTCATTCCCACCAGGA
AGCCTACGGGCATGCCGGTGAAGGACCCATCAGACGAACAAACGCATGATACGCGGCGGA
AGGCGAATCCTGTGAAAGCTCAAATACTTGTTGTGGTCAGCTCCCTTATCTTGGACTTCT
TCCAAAGTACTCCACAGGTCGTGTCAGAAGGAGTGGAGCTAGCGGACCTGTTAATCAGCT
TGAATGAAACGTGACATTTTAGAGCTCTTTTGGGCAGAAACGTCTTTCACAGTCAAGTAG
AGTACCGGA
>lnc_77 8+ 395571-396225
AGCTTGCAAAAGAATACTGCAATTGGAAAGCCCGGTTTGGGAATTGGAGACTTTTAACAA
GCATTCTTACTATATGATAGGTCAAGTTGACCATGGAAGTACATCAAATGTTTTCTTATA
CCTTGAATGCAAGGGGGAGACGGAGAAATTTTTGTCAGGACTGCAGATGGGAGTAGTTGG
GATGCGCGAAGTTTTGCAAGACAACAATTGCTACCAAAGTAGCCTACTTGCAAGCTCTTT
ACCTATTATACCATATTTATTGAACTGAATAGTGCATTGAATTGCCCATTATCTAGCCAT
TGCAAAAGAAGAGCGTACCAATGCCCTTGCATTAGTGATATTGCTCATGTAAATATTGAA
TGAATGGTGTGCAGGCTAAGGCTGGCAGCAGATAGAAGACAATCAAGATGTCCATTGGCA
TCATGTTGGAACTATGACGGGTATGGACCTGGACCAAAGGAAACAGTTTGTCTTGTTCAA
AATCTTGCAGATCTATAGAACTGGTGAACAAGGCAGCAAATTCTTTTGTGGATGAGTACG
TCTGAAAGCTTGTGTGTCAGCAGAGGATGAAAGGGCAGGACGTCTGCCTTTGACAACCTC
TTTTTTTATGTACAAGGAACAAATATTTTGACTCTGATCTTTGTTATGATTGCAT
>lnc_70 9+ 231189-231829
GAATCGTCCAAACTCCTAGGTGAATGGGAGAATAGCAGAAAGAAAAAAATGGAATAGAGG
CGACGGCCAAGTGAACAAATCGCTATTTGGACGAGATCATAGATTTATTGGGACTACCTG
GGTCCACGGTGGTGCGCTGCATTGCTTTCATGAACTGACAGTGAACAAATAACAGAGGAT
CCAATGATCTGTGTAAAAATTCAAAGTCCTCCAAACGCAGCAACTGAAACGTGTCCAATT
GGTCTCATTTGCATACACGCCCCCACGTGCTTTTTCTGCCTCGAGAGCCCAAGATTCTCC
CCCGAAAAGCAGGCAAACCGTTTCATTGTTTGCATCATGAGGAATAAACACACACGATTG
TAATGTGATTTCCAGTTAACGAAACAAGAAGCTTTCAGTATTCCATTACTTGCATTGCCG
CGAACGAATCCCTCTCAATGAAATTAGCGTCAAACCTGTTGAACATCTCCCTGCAACCAA
ATTCCGTATCCAGAATTTTATAACTACATACAGTGATTGCTGCGGTTTCGGGTACACCAA
CTGTGATCAAGAATTTCTATTCATCATGCTAAGTTGTGTCTATAAAGATTTAAAGCCACA
TCCTCGAACGCCACATCAAAATAGTAAACCTTGGATGTCCT
>lnc_71 9+ 699924-700547
GATTCTACCCCGAGGACGAAACTTACATGACCTTACAGTTAATTCTGTATTTCTGCGTCC
TCGTTTCGCCAACATTTCGGAAGCATGAGATATCCTACAAGAATAGTGTAGCATCGAAAT
GGGCAGTTGTTGCAAAATACTATTTGTGATAGGGCGAAACAATTGCCCCAAGATTGACAA
CGGATCAAGAGTCCGCTCGTATATCAAGTAAATCTGAAATCTTCTTCCGAAAAAAGGCGA
TTTCCCTCCTAGCAAAAAGATGCACGCATATGAAAGCTATATATGTCGCAACCTGCCAAT
ACTCGGCATAGGTCAGGAAGGTACGGCATCGAAAACAGGCAACCTTTCTCTTGGAAGTTG
ATTCATTTCGGTCACCGTAATAAGTAGGTTCGGATTGTTTTTACTTTGTTGCAGTCACGT
TCAATAGAGAGCTCAATCGCTTTCTAATGTATACCAATATTGAAAGCCTAGCTTTGTTCC
GTTCGGAAGGAGCTGCGCTTTGATCAGTCAACTGTTTGTTTGTCACGGTGCAACGAGTAA
GCCGTAGACACTCAAAGCAATGAAAGAAATTTACCAGAACACTTGATTTCTAGAAAGCAA
ACCGTCAAAAGCAATGAACTTTAG
>lnc_72 9+ 901008-901855
CAGCGATGGTCACTGTACCCTTGTAGACAGTGAAGCGACACATGAAAGCCTTGAATGATA
ACGGCTACGAAATAAACGGATTTCATGCCGTGTGTGTTGATTTACATTAACTAAATATGT
TTTCAAAGGTCTGTTGGAAAGGACGCTGATCAACCGGCTCTACTCTTAGATAGAGTTTGG
GTCTGGGGCTAGGGACTGGGAGATATGCCTCCTCATTTTGGGTTAAATGTACCGTGTACG
GTATTCTGTCTTACTGTCAACTGCTGCAAATTTGGTCGACCATGACGAGGAACTCCTCTG
TGATTAACACAGTAAGGCTCTTCCAGGGTTACGGTTTGTACTAATGTTGGTTCACAGTGG
TTTGCCTTGGCAAATTACTATTAGCAGTAAAAAGAAAAGAATTACACCTCTAGTTCCGGA
GACGAAAATTTACCGTGCCCCATTGCTCCACATTACGCGATTGCGAATCACAGAAGGCGG
GACGGGTCATCCGTGAACTCATGCAGGTCTTACATTAACTGTAAAGCGCTCAGAAGTGCG
GTCAATGGAATAGCTAAAAGCATAAATCTCCTGCTTCGGCTATCGCAAACTTGTAGCCAC
TGAGTCTGGTGTTGCACTGAGAGTTTTACGGCCATGAATTGTCTTCAGCCGTTCGGAGGC
GTCTTCGCGAAGATTCTGCATGAACGACGGAGTGGCAACTCCCTCCTGCCCATTCTGACG
ATCGTTGATCTGTGCCTTCATTGCCGCCATACTGTCGTTGAGTGCCTTCCGCCCAAAGGC
AGGAACGACGGCAACTTTGGCGCCAGCTCAGAGTGGTTCTCGATTGCCTCGAAACACGTA
GATTATGG
>lnc_137 10+ 433350-434105
GTCTCACACCGCCCTCGTGGTCGGCATCGAATCCAGTGTGTCGTTTCCCCACCATCCCCA
AGTCTCTCGAATGCGGTAGAAAAACAACATTTCACACGACTCTGGCTTTCGCTGCGGCCA
TGTTTGCGTCCCATTGTCTTCCTACGAATGACCAAGCGCAGAAGATTCGCCGCCATCCCA
CATGTGAAACAAAGTGCACGGCAATTTCGTTAGCAACGTGTGGTCGGTCCAGCGCAAGAA
CATTCGCCAATTAGTCTCGGTGGATTTGACTGGGAATAACCGAAATCAAGGTGGGACGGA
TTGTTGTTTCGGGCGGCGGGACACTCCACACTGTCAGGAGTCCAAACGTTCAAACAGGAT
GGTGGACAGGAACGGTCCGCAAACCTCGTCACTGTCAGCATATTTTGGTAAAAACGGTGA
CCGGTAGACCATACCGGAATATTTCGATTCCACGTAACCTACAAAATACTTCACCAATTC
GGACGGCAATTGTGGTCCCAAACGGGTTGCGACACCAGCGCCATTTCCCGCAGGCGGTCG
TCCACAGTCTATGAATCCAATGCCTTCGAGTAATGCTGGCTCCGCCATTCGCAATAACTC
TTGCCTGGCAAAGCTCGCGGCCGAACGTGCTGTTACGAGTATCTACAACAATTTCCTCTT
CATGCAAACTGGACGAATGTATGCGTATATTGTTGCAATCCGATTTATTCTTAACGATTC
ATGCCCATTCTCATTGTAATCGTACTAAACAGCCCA
>lnc_141 10+ 972233-972311,973970-974379
CACTCACGGCACCATGTGTGCATCTACAATGCAGCACGCAAACAGCATTGACCGCGGATA
TTTTTTGCGGATAGGGTAGGCTAACACCAGAGAAGACTGGTGATCATGCAGTGTGGTGAT
TTGGAGTGTAATTCGGAGCGTTTTACGAAATCTGGTGCTTCATTCGCGACAGACCCGCCC
GCTCTTGTGCTGCTCCCCGGAATGGGGAAGACAATGTCAAATTGTTCTACAAGGAAATCC
AGGAGCAGGTGAAAGCTGCGCACCGGGAGTGGGATATTGGAAGTGGTTCGAAAAAGCGCT
AAAGCAGGGATTAGCGGCCTCGTAGGACAATCAAGAAAGAGAGCAAACGAAACAAGCAAG
GGTCAATCAAGACGCAAACATAGTCCCAAATCGAGCAATAGAAAACAGTTGCGCTGGCTC
TGTTGACAGACTGGGCTCTTTGGGAACATTAACAACTAGTCCTTTTTAAAATTAGAATTT
GTTACGCTT
>lnc_148 12+ 518228-519799
GCTAGAGAGCTGCTTTTCACTGGATGAGATTACGGTCATTGCAAGTGGATGTCGGACGAA
TTTTGATTCTGGATGAAAGCTGTGGTCTTTGCCCACCGATGCTCCTATTGCCTTCGGTAT
GGCGGTAGTCGGATTGTAACGTGCGGTGTGCATAGGTGAATGGCATCGCCGCTCGCAATC
ACTCCGAAAAAGAACAGCAATCACTTTCTGACTGGGAGAAGCCATCGTTTCTTCGCTGAG
TGGATGAAGAATAAAGGTGTCAGTAACGAATGAAAGGTCGTAGCAAGGACACTTTTATTC
ACGTAGCAAATATAAGCTTCTGCCCATTGACGAACTTTATACATCGACAACAACATTGTG
ACTGCGATCAGAAAGATTACGAGAAGGAAAGAAACGCAGCTAATTACTGTGTTGGATTGG
TTAAGTAACTGTGTGCATCGGAGAACACAAGACATCCACGGTCACCTTTGACGTCGTAGC
ACTGTTGTTCCGGCATTCGAAACCGACGGCATTGCAAGAAGGTGTGGTCGAGGCGCTTCC
TATAAGCTTCTGCCCATTGACGAACTTTATACATCGACAACAACATTGTGACTGCGATCA
GAAAGATTACGAGAAGGAAAGAAACGCAGCTAATTACTGTGTTGGATTGGTTAAGTAACT
GTGTGCATCGGAGAACACAAGAAATCCACGGTCACCTTTGACGTCGTAGCACTGTTGTTC
CGGCATTCGAAACAGACGGCATTGCAAGAAGGTGTGGTCGAGGCGCTTCCTACTCACTGT
CAATCACTCTGATAACTTAAGAGCTACACTTTGTCCTATCGCTGCTTCGTACACCATCCC
AATTGAACTACATCAATCTTCCTACCGATCGAGAAACATAAACTATACTATGGTCCCTGC
CACCGTTATCTACGCGTAGCTCCTGGATTGTGCCAGTAATATCACAGTTGTCTCCGATAA
CGCGCGAGTAATCTTACGTACGACATGCCCGTTGATGCACATCCCAAAATCAAGGCGACC
CCAGGGGAAAAGGTGGCCTTCAAGATCATGTCGGTGGAGTAGTGCGATGGACTCTCACAA
GAGAGACCAAGCTCCGAGAATGCGATGCAGGCTTTCGTTTTCATCTGGTGATCTACTTTC
ACGTCAAAGCACTACGAACGAATACCCTGCTTCTCGCAGAGGCGCTACCAGGTAAACTTC
TCTTGAATTTATTCTTCTTCCACGTCTGAAGGAGCGTCTTGAGCAAATAAGCAAGTCTTC
CGGAACGAGTTTCCAATTTTTTTAGAGAGACGCATATCTACATTTCTGTACTGACACTGA
GACTGCCAATCTGCCTAGTCGAAAATAGGTGGGTATCCCTACAGCACAGTTTCAATACCG
GACAAATGCTCTCTTGTAAACCTGCTCTTTTTGCAGCATGTCGTTTTCACGTTGAAATCG
TCTACAGGAAAATTTTTACTGCATATTTGTTGTTGCATGAAAAAAATGAAATAACCTTTG
GTTGTAAAAACTTTTTGCCTGCCTGTGAGTATCGCCTTGATTGTAGGATCCGAGCCGAAA
ACAGAATCAGCG
>lnc_149 12+ 771260-772286
GTAAAATCCGAACATGTTGGTTTCGAGCTTTTAGTGGCAAACGTCATACGTCAAAATGCA
AATATCAGTCGGAGGCTGATTGTCTAGGGAGCGTGCCGGAGTTTGGATCGGAGCGATGAA
ATTCAACAGAAGAAACTTTCGTGGAATGGAGTGGCGTAACGCCAGTCGCACCTTTGTCGC
ATGTCTGCATTGGAAGCGAACCGAAATCCCCCACGGGCCAATTTACACTTAGCTGCACCT
TTGACGAAAACAATTTCATGGGTTTGGCTTCGTCAGATGTATATGAGTGCTTGATGTGAG
GCATTTTTGTGGTGGGCCAACACGTTTCGTTCCGACGATCTGCATACGAGGGAGGGTGCT
TCAAGCGGCGTCAATCTCCTTGTTGGGCAGATGTCTGATAGGAGATACCGGCACTCGGCT
ACTGTTTTCAGTACAAGGGTTTCCCTTTCTATCGCAACGGAATTTGCTCTTTTTTTCTCA
GGCCAGCAATGCAAGTGTACATATCCGGGCCACAAAGGGTTCTTTGGTGGACGACTCACG
GCACCTCGACTCGGAGAACATCACTAAAGCACCCACGTTGATTTCAACAGCATTGTGGAC
GACGGCTACCCCGGCACAGCTTCTATTGCTCCTTCTACTGCAATTCCTTCCACAACAAGT
CTCCTTCCATCAACGCCTTTGAATCAAAATGATTCGTTGGATTCTGATATGGGTAGCCAA
AAAGATATCGGTGGCCCGTTACTGCGGTCCTTTGTTATTCCGATACTTTCGTTCAGCATT
ATACTATGGCCGTGAGCAGACCCTCACGACGATGTGCAGTACTTTGCGGTGACATCCTAG
ACACAGATTCGATTCCGGGAGAAATGTTTGACTCGTGCTCGGTAGAATCCGTGATGAATG
ATGATGACGATGCTACAGTAATGGAACTTATGCCAGTCTGTCCTACGCGTTGTATCGATC
AACAACATATTCCCGTGGAGAATTCAGCATCGCGAATACTTCATTCTGATTTTATCCTAA
TGCGGGA
>lnc_145 13+ 796024-796733
GTTCTTGGCAGGCTGTCGTTGTTGAATGTTTAACCTTCGGCTCCGTCGGGCCGCAGGCTT
GACCGATACTGACAGTGAGCTCATTGCTGCTGTGGTTTTGCGCATCTCGCGCGCGTGAAT
GATGAAACAAAACTGGAATATGATATGGTTGGATGACAAAGATTCCTGATTCCTTGTTGA
AGTCAATTTTATAGCGACTTTCAAGTGACCTGTAAAGGTCATTCGAAAGTTCCCTTTACG
TTTGCTTGATTGCTTTTCTTTATAGATTCGGATCGTTGCCCAAAGGGTTCGCATTTTCAA
GTTGACACCCTGACAAACGGCACCTTAAACTAGCACGCCTGCTTTCCCCTTTTTTGCTTG
CTTGTTGGGAAAGTTTCGAAATCTGACATAAAATTAATGAACAACTACGAACGAAAGTCC
TTTGACTGTGAGAAGTAATCAGAAATAACGAGTAACATGCCGAACAAAGAAACCAAGGTC
CAAGAAGAAAAACAAGACGAGGGAGAACCAAAGATTTCCTCGCACTTTCTCAAGGTCGAC
CACGAACTCCGCCCGGAAGGAACGCATTTCGGAGCTGAAGCGGGAGCGACAGCTCCTGTT
ACGGAACTGCGCAAGTGAAAGTCGCCATGTCAAGTAACCTTGAGCCTCTTCAGCGGATAA
AATCTGCTTCATGGTACTAGGCTAAACGTTGCATTAAGATCAAACCTGTT
>lnc_171 14+ 448105-448817
AGTATGAGTGTGTGGCAACCACTGGATTTCTAAGTGTTGATTGGTGAGAAGCATTGACCC
TTTGTTGCTCATTTTGCGGAGGAAGTTCAAACCCTGTTTTTAATGGAAACCGCAAAATCG
CCAATCCATAGAAAACAAGTACAATTTAGGACGCTTCCTGTGGACCAGCCAAGACAAAAC
AGAGTTCCTTTGCGGCATGCTTATCTCGGCTTGACCAGAAATCCAGAAGTTATAGGTAGT
GAATATAAATCCGAGAATTGATTTCGAGCCTAAAGTTGGTGTACATGTTGATTGGTGGCT
GCATGGAACCTTGTGAACACCTTAAGAAGAAGGCTTTTTGCCTCGTTTGTCCACAAAAGC
GGAGCTCCGAGCTACAGAATGGGAAGTTGCTACGTTGTCATTAATTTGGGTTTTGTCCAT
ACACAGACAAAACTCATCTCGTGGGCCTGAGCTACAAGGCAGGGAAGTGCGGTACGACTC
TCACAAACACGGCTTATTTTTGTCAAACTTTGCCGCCTTTTTTCCTTACGTCATGTTACA
AAGTTTTTCATTGCCGTAGTAGTAAATGCTGCATAGGCTCCTCCCAAGTACAATTACCTG
GAATATATTGCCAAGATTGCTTCCGATAGCATTCTAAGGTGGCATTAACAGTAGTGGGCA
CCAGCCTTACATGAATTGAAGCAGATGGAATTTCTGTCTGGACCATCCCGGCT
>lnc_175 14+ 822877-822928,825188-825373
CTGGCAGTGACGGTGTATGATGCAACATCCAAAACCTCACGGTCCGTCCAACATTTGGAA
ATTTCTAATTTTCACAGTCATGCAACCAAAACAACTTCAACATTCAAATGATAGGCACAC
CCATTAGGAAGAGGTCTAGCAAGCAACTCCAACAAGCTGCCACGGACAAGGCATTAATGT
AGTCGGTGCAGCAATTGTCCGCTTTGGAGGATTTCTGGCCTTTGCACATGGCAAAGTG
>lnc_113 15+ 331101-332262
ACGAATAAGCTCGACGCTTTACCGTTAGTTTGATTTGTGTGTCTGTGTGAAAATTGTATT
CGGAGAAAATCCATCGATGCGGCCATTTTCGATGGGCCATCAGAAGCGGCTCATGGCGAG
TCGCTTCTGCGATTGGTCGTGTCTTTGCAGATGACGTGGCAAAGGAGAAGATTGGTCAGA
CATGGTTTTCTGCGCCTCGAAACAAATAAGATCGCGCTTCTCACTCCGTGATGTCAGTAT
CCCGTCAGCGTGACGTAATTGCTTCAAACAGAATTTCCGAATCCACGTCATCGTGGAAAC
TTCGACCACCTTCGATTTTTCATCAAAAACTCGATGTGTCACGGTCACAGTCAATCAGAG
TGAACCAATGCGAAGACTGGACCCCTTAGATCAGTTTCGATGATCCAGCGATCGGTAAAT
CTCTGATCGGATCCAATGGTTGACAGTGAGAGCAGATTTGACTACATAGACGAACGGTGC
GGAAAATTCCCCTTGTTCGGAGGTGCTCCCGGAGGAGGACAAAAGCGACCGACCATTCCG
CCGAATGCGTTTTGCGAAGATGTAATGTCCGAGGAGCAAACCTGGTTCCGTTTCGCAATA
TAAGACTGGCTCGGATTGATCAGCACCTCGTTCATCAACACTTTGACAGCTGCACATCCC
CAACGACAGACATTCTAGCTTACAATGCACCTTCAAGGTCCATCAAAAATAGGAACGCGA
CATCACCGAGCTGCCTGTCCTATTGACCGAGAAATGGCGACAAAACGTTCACAAACGTAG
CATGCGCAAAATTGTGGGATTTATACGGGGTCCCGCTGCTCGACAATGTGCATGTAACAC
GTCTCGGACTATGTCTACTATACCGTATACTGTTGTATTCTGCGGTTTAGATCGGAGGTT
TCCCTATGTAATAGCTTCTCGAAAATCCAGTCCGTTTTTCGATTGTTGCAACCTTTTAAG
GAAAGCTGCGGTGCTTTATACTTTATGTTAATCAATCGTGACGTTCGTCTTCGCAAGGGT
ACTTCTGATTGTCATGGGTTTGTCGAAGTAACCATGGCTGATATAAATCAACTGTTTGCA
AAATATCCGACGAGTTTTGGAGTGGTGGACAGCTTTTTGTCATGTTTAAGGATTGAACGC
ATTAATCAGTGTACAACAGCCC
>lnc_115 15+ 453946-454627
AGGACTGAAACATGACCAGGTCTCCTTTGGACTGTGAGTGTTTATGGGACTGCCTGGTGC
CCCGATGCTTTACAACGAGGATTCTTTAGGCAATGCTGATGTAAGTAGAGACGACTGCTG
GGAATTGCTGGCACTTGTGTCGAAAAAGTCCAATGGTCGCTCTACTGCGTCGACAACCGT
TGCCGACAATTTTGACCTGTCTCGTCAGAGAACATCGCAGGCGCTTACTATCATACGGCG
TGCGACGTTGCCTAGAAAAAAGAACACAAGCGACTCTTGAATAAGGTTTCCCGTGACGAC
GATGTGATGAGAGAAGTGACTGGAGTCGTACAATACTTTGGATTTTTTTCTTGTTTCACC
TTGTGCCAATGGTCCCCCTCACTCAATTGCGTTACTCATCATACGTCATGTAGGTGCAGG
CTTAATGAGAAACATATTTAAAAGACAGTAATTGCTTGCAACAATGTCGTTACTCAACGG
CTTATCAGGAATCCTTGGCACAAAACAGTGAAGCTCACGGTCGGTGCTGTCGATAGCCAA
AATTGGAAACACGAGCACAAAAGTTGCATTTACATCAAAAGCCAAATTACACTGGGGTTC
TTCTTCGTCATGACCTACGTCGTTGTTCTATTCAACGAATAAAGAAAACACATCAAGGCG
TTGAGCAAATTGGACCACCGAG
>lnc_127 16+ 68614-69224
CCGAAATATCTGAACACGTCAAGGAAAATCCTACGGCTGGGGGCTCGGACCTGACTGTTG
TGTCAAAGCCAGTGGAATCCATATGCTGAACCTGAAGCTTCACGTAAGAGAAAAGCTGCG
TTTTGTAAAAGGGTGTCAACGATCCAATCCCTCGGCACCATACAAACTATATAGTTGTTA
AATTTGGCGCTTTCAAAACGGAAAAGAGGAGTTTGCGCTGGGCATGCCCTGACTGACGAA
ACGCAAAATACAAACTATATAGTTGTTAAATTTGGCGCTTTCAAAACGGAAAAGAGGAGT
TTGCGCTGGGCATGCCCTGACTGACGAAACGCAAAAGGCTTAACCAGACAAATTTTTGAG
TTTACATCATTTTCTCCTAGGGGAGGAGCCCGTCACTTCCTGGCATGGCTCCACCGTCAG
CAAACGTCTCCGATCGGGGATAGGTGGAGACTATCTAACCCTTTTCGCTTATATCTCGTA
TTTTCAAACTCGAAGCCCATCGACTGAACTTTAATGGAATGCAATATCAAAGATTGTAAG
TGTTTTATGCGGGCAATTTCCGGTAAATCCATCCGTGATTTTCACATAGACGAGGGCCAA
TGCTCTTATGC
>lnc_122 16+ 327065-327083,327230-328186
TCTGCTCCCATTTTCTTCCTCATGACAGCAGGCGCAGCCTTTACTGCTGAGCGAAGCGCA
CACAGTTAGAAGTACTCAACATCGTGTATGGTGAACTCTTCGGAGGTTGTCCCATCTTTG
GTCGACATCAAGCGAAAATACGCGACGCCAAAGCCAGGAGGAAGCTCCCTCCCATGCGAG
AAACGCATGCGCTTTCCATGTGTACCGCCGTCCTTCACCTCACCAGGGGAGTTTCTATTC
GATGATGACAAGCCTTATTTGTGGTGGACCGCGTCCGAACTGAGCGAACTGCTGTGGATC
GGACAGGGCAAGTCACAATGAAGAAATCTTGGCTAGCTATCTGCAGAGTAGTATCGACAC
CTATCAGCAAGTTCGACTCAGCCAACCAGTGACCTCACAAGCTCGAAGTCATTTTTTAAA
CGGTTTGCGTTTGGGAATGAGAGGCTTGGAACGATGGTCTATGACCGTTGGAAAAGCTCA
GCAGTACCGCGCTCGCAGCACTGTTCATTCGGTGGTACTACTGTACCAAGAGTGTTAATC
CCCAAGTATTACTATTGACCCTGTAAATCAAGGCGGTGTGCTCACAAAGTCACTTTGCGA
TTTCAGCTGTCGCTTGAAAGAACTGTCAAAGCACTATGCTCACTTTTTGGCAAAGATAGA
TGCTGTGGCTGCGCAGATTATAGAGACAGCCTTTTGTTTTGAAGAATTGCTCTTGTATAT
GTCGGTATAAATGAAATGTGAGTATATGATGATCGGAGACTGATAAGACGCCATTGATGA
GATGTGCAGTCAATGTACATGTAGTTTGAAAGAAAAAGTCAACACGCTATGCATGGTCGT
TTCTGAAATATCCTCACCAAGGAAGCGTTTGCCTCACGTTTCGAAAGGTAAGTGTTTGCA
TCCTCAAAAATGTTTTGCAGTCCTTGCCATCGGTGGCACACTCAGAGCGCTTGACTACAC
CTGGTGGTGTTGTAAG
>lnc_123 16+ 379162-379804
GGAGTTTAGTAGCGAATCTGGGTCTTCAAACCCACATCTTTCCCTCTCACTAACGGCAAC
ATAACACAGCGTGGGTTTTGCGAAGATGTTCGGATTGCTTCTGGATCAGCAAGCCGACGC
CAAAAAACATTGTTAGGGCCATCATGACCGTTCAATAGCGAAGCCGTAAGTTTGGTTTCA
CCAGACTTGACGGCGGAAGAAGCACGCCCGAGCAGGATTCTCGGGACGTTGTTGCGTCAT
GTTCGAGCCTCCTCGGATACCATATCAGCAATCGAAACGAAAAACGGAATTGTGTTGGGT
GTCACCGATACAAATTTGTAGCCCCAAACAATAGTCTTCATTTTGGCTGCGAAATGTGTT
TGACGGCGGATCTGCAAAGTGTACACACCAGTACGAGTGAAAATTTTGGGAATCCGTGCT
TGATGCCTCTCAACGAGGAGCTCGCTTCCAAATCGCCAATGTCGAAGTATGGACTAGTAC
TCCACATTCAATAGTTGATGAGTCGGAACAAGCCGAAATGTCCACGCTCTCTTTGGACGG
AGGCCCCGAATGCAACGATTGACCGTCGTATTCTCATCGGTAACATGTAAAAGCGGTTTT
GACAAAGCTTTGTTTTAAAATGAACCATTGACTACCATTCCTA
>lnc_124 16+ 437932-439556
TTTCTTGATCAACAATATAGAGATTCATCTTAAGTGGAAGTGGGTAGAGTTGACTATGAG
CATTTCTGGCTTCTCTGCGACCTACACAATTGTGAACAATCCGATTTCTCTGTGATGCCA
GACTCTATATATTTTTGCGGACAATTATAGAACATAAGGAACTTGTAGGCAGTTGTCGGG
AATCAGAAGCCCTTGATTCGGCACCCAGATCCCGAGAAACGGGTTTGCGATGGTTGTGAA
GGGGCTCTAGAGACAGGACATGATTTCATGACTAGGATACTCCGAAGGTCCAAGTACGTC
GTAAATATACGAATACATAAGGATGGATAGAAGCAACAACTTTTGGTCGTCGTTCCGATG
ACCCATTAATGCTTTGTGTGACTGTGAATCGGTTCTATTATACTATTTCCTGGAAACGCG
CTTTTTCGGAAGACAACAGCATAATTTTCTTCTGTGTATGTAAACATTCCGGCTCCGTAA
CTAGTCGTACATTTTGGCTGGCATGGGGCACGCCATTTTAGTACATCAGATTTCAGATTT
CACGGGACCGTTATAGCTCAATTGTTCTTTGCGCTAGCTAGACGCAGAAAATTACAGTTG
GCCTCGCTCGCAACCCGAATACATGCAGCCGTTGGTGGCTACACGTTACTTTGTGCTTTG
TTGAAATGTCTTCATACTTTCCTGCTACTGGGAGGCAATGAACCAACCAGTGAAGTACTC
ACTTCAATCGTGATATATCTGCTGTCCCTGCATCCACAGAAGTCTTTTCCCGGCTTCGAA
GTAATCCAAATTCTTTCCTCCTTTCTACCTCTGGAGGTTACGGTATTCCACCCTCAGCGA
ATACGCCAAGTAGGCCAATGTGGCGGGTTGCCAAATCGGGTTCGTAACATGAATCGTTGG
CCTCTCTCGCAAATTGAAACAGCCAGCGGAATCGCAGTTGAATGATACTATAATCCGCGC
TACTAAATTATTGGGTCGAGAAAGCTCAAAGTCAACTATCGGATCTCACACACAAAACCG
CACCTTTTCTCTGCGTAATTTGCGCTGGCTTCAGATTTGCAAAACAACGAATCACGTCAA
AGGTTATCTGCTGCCGATAGTAGCCAGGCAAATATAATTGAAGCGGTCACAATACTCGAC
TAGAGCAACACGCGGCTGGAAGAAATTTCTACATTATTGGCGCTCACGGCCATAATGTAA
CGCGGAAACACGGCGAGCAATTATACCATGAGTGAGGCAAAATGGTTGGGCAAACTCAAA
TGATAATCGTCAAAATGATTTGAGCACCACTTTGTTTCTAAGACAAAGAGAAGAATGTCC
TTGGAGAAAGCAACATCCTGACGTCCACTCCACTTGATCATCAAACGTTACCCACGAGCT
GCGGCCTACATTAAGGATAAGATTGAGCTACAGATCGCGGAACGATGACTACTCGCCAGG
CGTTTCGTCGGAAGTTAGTTTTTGATCAAGATGACAATCAACGTCTCGGTACATCCAGTA
CTCTGGTCTTCTGTGCTTCTGCTGTCTCTGGCTGATTCACACTGTTGTTCTCTCAAGTTC
TTTTCCTTGGCGCGAACGACCAGAAAGAAGTAATTTGACTTAATCTAGGACAACCATTGA
GGTAC
>lnc_118 17+ 2087-2897
GGCAAATTGGAGATGACACCTTCTGAAAAATTCACGACGCGAACAAGCCGTTTTTACCCG
AAGATTGTTTTCATGGTACGCAGTTGCAATGGTCAAAACAGAAGATGATGGTATGACCAA
AACCACGTCCTAAAAATATTAACTGCGGGAACCGTGATCAAATTTGTCCGGCTGGGAAGC
AACTGGCTGTCTTTGTTTTGACATTGGTTGGGATCGGTTGTGTTGATGCTGTCTGCGGTA
ACAACAAGAACAGCAGCGATGACGACGAGAACAGCGGCGACGGCGACGGCAACGGCGGCA
GCGCCAACAACAACAACTTCGACAACAACAATGGTGAAACCAAATTTGTCGACCTGGGAC
AAAGTTAACCATTTGTTGGCTGCAACTGCCCACGTGTGCTGTCAAAAGGCACAATGCAAG
CGTGCCGTTCGGAGCGAACGAAGGGATTTTCGACGATGGAAAAAGCCGTGCTGCGATCGC
AATGTAGGAAACGGAAGGCAATGATACCAAAGCTGTATCCTACAAATCAAGAATACGGAC
ACTATTAATAGATATTCTTCCAATTGCGAAGGGTTGACCAAAGTCGGTGTCGGCAAAGTA
GCAGTTGTATTGGATCACTCTATCTGTGACAGCAGGAAACCGCGCTTGACTACACAAGCC
CATGAGTTCTACTATCCGTCGCAAAGAAACCATGATGGGAGTGACCAAGAAAGTTGCAGA
TGCAGGCAGTGTGGGGGGTTGAACAAGTAATGCCAAATAGAATCCACAATAGAAATAGAA
GATAAATTAATCATCAAACAAAATGCAACCA
>lnc_119 17+ 215365-215965
CATATACAACCTTGCGTGTAGAGTCGCCATCTTCGCTCGTTGACTGCGACTGATTCGTTG
ATAGTAGGCGTCAGCAATGGCTTGATTGATCGATTGAGAAACATTTTGTCTTTACATTAG
GCATTTCGCACTTCATTTGGGTGTTTTCGCAAAACTTCGCTTTCGATACATGCACTTGGC
ATGTATGTAAGGTAAGATGAGCAGGAAATTGTCAAAAGCGTCGAATAAAGGCGACACAGT
CAATGAATGAAAACACAAGAGCACTGGGTTCATAATGAACAGTGATGATGCAGCACGCAT
GTACGTGCTTTACGATGTAAGGAGACTAGTTGCGAAAAGCCTGTTTTGGATAAGCAGTGG
AAGCCTTTTCTTGTTGAATGGACTATGAAGATCTTCCGTTATAGGAAGTGCCGTCTGAAA
ATCCCAGTGCTGAATTTTCCACGGATACCTTCTGTTGAGAAAACGGAATATTTCAAAAGG
AACTATTTTGCCAATCAAAAATTGATGGAATTAAAAAGCAGAAGGTATCCTTCGGAATAT
TTCAATCTGGGATGCGCCCTCTTTGCAGGGATTGTGAATTATAAACTCGGAAAGCGTCAG
A
>lnc_120 17+ 618487-618560,618640-619270
TCTAGCTTCTTTTTGCTCGGCACACTTGTTTGTCCCAATTTCCCTTGGTGTAGATAATAA
CGAACGTTCCCAAGCCAGCAAAGATGCCTGTTCTTCCAATTCGATTGAGTAGGCAAACGG
GTGCAAACCGTTATTTGCAGTACTAGATGTAGACAAGAAGGAGACATCCCTTTCCTTCCC
ACTCGCATCAATATGCAGCATGACCGAAGTGGGTGTGCCCTCATTTTGCGTTGACTGTGA
TGTATCTTCGGGCATAAAGATCTCCACAAAGTCAGACTTCCAGGTATTTGAACCGATACT
ACATTGTCGTCGCCTTGGAAACTGAGGGTCGGAGCCAAGATCGAATTTCGAGGACTCGCA
CTTTGTTGATTAATGTTTGTGAGTCTCTCCGGCCCGTCTAGCTCATCCAGGACTAGGCGA
GCCGATGATCGGAATTCATCTTTTGGTGCACGATTGGATGCGGGGATGTGGGTATTTCCT
GCGAGGATTCCGGGAAGGTTTTCGATTTTATGGCGCGTAACATTTGTCTGCGATATCGTC
TAGCGACTTGCAAAAACCAACCAAAAAACATCACTGTCTGTAGAGTTCCCATAGTTCGTC
GCCTTATATGCAGACTCCATGATAGGTTAACTTTCCTTCGGGCGGATTTGAGTATTTTTC
AGCCTTGTTATTCTCTAACATAAAGATAGCACAGTTGTGGAACGG
>lnc_165 18+ 4935-5707
GAACAAGCCGTTTTGCCCGCAAGCTTTTTCATGGAAACTGCTGGAGAGGCTAGGCTGTGC
CGCAGTGGCAATGGTCAGAACAGAAGATGATGGTATAACGGAAACCGCGTCCTAAAGATA
CCAAGTACGGGAACCGTAGTCAACTTGCTCCGGCTGCGAAGCCATTGCCTGCGTCTGTTT
TGGCATTGATTGGTATTGGTTGTGTTGGTGCTGTCTGCAGTGACGACGAGAACAGCAACG
ACGACTTCGACGACAACAACGACAACGGTCAAACAGCATCCGTCGACCTGGGTGAAATAA
AACCTTTTGTTGGCCGCAGCTACCCACTATGCTGTCACAAGGCACAACAAATGCATGTCA
TTTGGGGCCGACAAATGCCGCAATATTTTTGACCATGGAAAATGCCTTGCTGCGATTGTG
ACGGAGGGAACCGAAGTTGGAATTGAAGCTGAAGCCGCATTGGATAAATGAAAATCGCGG
GAACTGTTGGCAGACATCTTTCCGGTTGCAAGGGGCTTGCCTGTGTTTGATTTGACCCAT
GCTGGTGTTGGCGAAAAATCAGTCAAATTGGGTCACTCTATCTGCGACAAAAGGAAACCT
TGCTTGGCTATTGTAGCCTGTGAGTGCTGTTGTCCGTCGCTCATGACCCTTTCCTTACCC
ATGATGCAAGTGATGAAGAAAGATGCGGATGCAGTCAGTATATGGGGCTGAACAAGTATC
ACCAAATAGAAACCACAATAGAAATAGAAGATAAAATAATCATCAAACAGAAT
>lnc_163 18+ 352335-352823,352898-353387
AACATGTCCCTTGCTCTATGTCAAGCCCTCTCTAGCTACAAATGCGTTCCACCGTAAGCC
GCTCGACACCCCAATTATCAGCCGTCGTATTTCATTGATCAACATGGACCAACCGGAAAC
CGGCGAAAACTGGACTCGAGAGTACACTGATGAAGATGCTGCGATTCCAAATGGAGCATA
CGGAAAATTGGAGCATACTTACACATAGTAAAGTGCAATTTCCGTCCCTCCTCCACGCGA
CCTGTCAGTCGAAGTGCAGCGATTACAAAAAGTCCAGTAATAATTCTATTATCTGAAAGA
ATAGATCCCTTCCAATTCAACAGTCACTGAGACACAGTATGGAAAAAATGATCGAGCAAA
GGATACTGAAGTGCCGTCTCTCGAGGTGCCAAAGCTGATATAAGATATGCATACTTTTCT
CCAATGATTGTGTGGACAAGTGCGGCGAATTTCTGATTCAAAACCGCATTCTTCTGCCCA
CATAAGTAGACTTTAGAGAAAAATCTGCTATTGACAATGGTTTACTAAAATGGCGAGACG
ACCTCCCAATAATTTGAAACGAGCTATGTCCAGACTGAGCAAGCCATTTCTTCGACACGG
CGATCTGAAGACTGTGAAAGCCCTCCTTTCTCGCTTTCATGGAGCAAATGGTCGAGAAAC
AGAGCCTATCTTGTTCAGTGTACAGAAGGACGCATGTCTAAACGTCCTTTTAAGAATTGC
AACGGCTTGCTTTTTGCTTAGAGGCGACATGCGCGGTGATGCCCTTATTCATTGAGCATG
CCGTGAACCTGTGTCGACAGCATCACAGTTGCAAACGATCCTTATATATCCTCCACTTCC
CGGTGACTTGCTGATACTCCAAAAGCGGAAAGGTAAACTACAATGCATGTCGCCTGCAAA
ACGAACGTGTCGGCTTTGTTGAAACAATGTTCTCAATTCCTCTTATTTCGATGCAAGGGA
AGTTTTGGCGACCAGAGAT
>lnc_156 19+ 3458-4439
TGTTTCGTTAGGGGATGGCTAAATCACCTACTAAGTTTATCACTTATTCCATGTCACGGG
TATTTCCCTGGTCCACCAACAAGAAAAATAGCTTGGTGCAGTAATGAGCCGGCGGGTTTC
AAAATCACGTTCAAATATGTACTGATTCTACCTGTTAGGTCCTCAACCGCACCTCACTGT
AAACTGGTATGCTGCCGACACTCATAGGGAAATCGGAGTCGACAGTCAGAACTTCAGAAA
AATTCACGACGCGAACGAGCCGTTTGGCCCGGAAGATTTTTTCATGGAAACTGCTGGAGA
AGCTGTACGCACCGCAGTTGTACTGGCCAGAACAAAACATGATGGTACAGCCGAAAGAGA
AACACTAACTGCGGGAGCCGTAGTCCACTTCTTTGGGCTGTGAAGCAGCTCCCTGTGCTT
GTATTGGCGTTGGTTGGTATTGGTTGTGTCGGTGCTGTCTACAGTGACAACAAGAACAGC
AACAACAACGACAGCAATGGGTGACGATGGCAACGGTCAAACCGGATCCGTCGACCCGTA
TCAAACAGAACCCTTATTTGGCTGCAGGTACCCACTGTGCTGTCATTTGGCACAACAAAA
GCATGTCATTTGGGGCCGACAAAGGCCGCAATATTTTTTTACCATCGAAAATGCCTTGCT
GCGATCATGACGGAGGGAACCAAAGTTGGAATTGAATGAAAATTGCGGGAAGTATTGGTA
GTTATCATTTTCGGTTGCAAGGGGCTTGCCAGTGTTTCATTGACCAAAGCTGGTGTTGGC
AAAATATCAGTTGTATTGGGTCTCTCTATCTGTGACCAGAGGAAACGTTGCTTGGCTGCT
ATCCGTCGCAAACAACGCTTTCCATTTCCCTAGCCATAATGGGAGTGACCAAGAGAGTTG
CAGATGCAGGCAGTGTGGGGGACAAGTAAAACCAAATAGAATCCACAATAAAAATAGTAC
AGGATACAACAGATATCAAAAT
>lnc_160 19+ 6627-7736
GATGACTGTTAAGGTGGTCATTACTACTCATTTTGCTAACTCCTGTGGTTTTGCAATGGG
ATGTGTTTTGGATGTGGTTGGCAGTGAGTGTGAGTGACAGTGGAGCTAGCTACTTAGCCC
ATGGAGGCTTGGGACGGAGCCAAACCCTGCAGCCCCTTAAACCGGAGGAACATGTCTACG
TGGCAAGGTGATGACGCGGCAACAACCAAATTTCGGCTGTCGTCAACAAAACGGTTTTGG
TCGATTGGACCAACAAAGCTTACTCCGAATTAGATGCCCCAAAATTAATCTACCGTACAT
ACTCATTCTCGGATTCACAGGACTTGCCTGTCTACATCAGCAAACGGAAAGAGACGGACC
CCACAACAGTTTCAGAGTGAATAGTGCAATCACCCTAACGTTGAGAGACACAAAGACGGC
AAGTTGTTTGCCACTGCATCTGGCTCAATGAAAATGAAGAAACGGTATTTCTTTGTGGAT
ACAACAACAATTGTCGAAAAGTCTGAATAAACAACGACGGTCTATATTTGGTTCCGGGCG
GAGGAGCGTGTGTGGCGTGCCGTGCCGCCGGAGTGTTGACAAATTGATACTCGTTTGTTG
GAGTCTGGAGGATGGGCGACAACCCGTGTGTTTCTTCCACGGCAAGGACGACCAACGGGG
AGATCCCCACGATGCCACACAGGCATACGACGGTGACTATCCGCACAATGGCCTATTGAA
TCTTCTACGGTATTGCGAAAGCACAGGTTGTTGCGGTTCCAGAATCACGCAAATGTGAAA
GGTGGGGTGCTATCCTACAAACACGACAACACAATTTACACTGTAGGGATGGGCAACAAT
GGCACATACAAGCAAAAAGATTTGGATCAGACTGCTAGAAGCAATACTCAAGCAACGCTT
TGGATGACAGACTTCTTTGTTGGGCTTTGTTGTTCGCAAATTGCACCACTTGCACAGTAT
GTTCGGAACGTGTCCATTCTTAGCAGTATCACGAAAGCACAGGTTGTTGCGGCTCCAGCA
TTGCAGTCAGCTGCAAAAGTGGCTATGTGATTATAATCGAAAAAGGCTTACATTCATAGT
GGTTGTAAATTAAAAATTCTTACTTTACAG
>lnc_154 19+ 228778-230556
CTAGAGAGAGCAGTTGCCTAACTCATGTGAAAGACCGCACAGCTCCTTTCAGAATCTTAT
GCATCGGCGCTCACTGTCAGGTTCCAATATGCATTGAAAGCAAACTCGGAGATTTACATC
GTAGCAAGTCTCGGGATGAACAGTTCCGTCAGGAGGTAGAGCTAATAGGCCAACGAGGTG
TGAGAACGATAGGAAAAGCGATGGATTTCTTCTAGGAAACATCAAGGCCAGTCTCGGAGG
AGGCCGCTGCTGCGGGAAGCATACCGCACGGGCGTACACGAAACAAAGGTAGACTGTACT
CAAATTGCAGCTGGAGAAGTATGCCATTTTCAATAGGTCGGCGATGGAACAAAAAAAATT
TCTGCGACAAAAGGAAACATCCGATGGCGCTTTGGCTGCAATCAATGCCTGGATAGCAAA
GATCCGCCTTAGAGCAGATGGAAATGTGCAATGGAAGACTACCGCGATTGTCCCGGGTCA
ACTCTGCCTCTGCAAAGGTATTTGAGAGGCGATTCAAAATCAAGTCTACCACATCATCAT
CACTGTGCAGCCCAGTGAAGCATAGCTTGTCGTAGTCACAGATGGTACGGGTATTGCCAG
ATATTTGTCCAGAACGTGCGAGAGTACTTGTAAGGACGCACCGAACTAATGTGCCGCGTG
GAGCGGAATGAAATGAAATGCAATGTACTTCCCACGTGCACAAGTGATGGAGTACGCAAA
GAAGAAAACAATTCGTGGTTCGCCCCGCAGTGTACCAGGTTTGCTCTCCGTCTAGAAGCG
CTTCAAGGACAGCACATTTCGGCACATCCAGCTGTGGCGGGGCTGTTTCTGTAAGGGTCC
CAAGGATAGCGAGCTCAATCGAGCAAAAGCTGTAGATACAGGAGCGGCCACTGGTGTCAT
CAAGAGAGACGGTGCCGGCTCATGTCGACCTGCCCACCTTGTATCGCGTTGCACAAAGGT
ATTTTCCTACTCGGCTGTCCGTATGGTATTGGGGTATACCTCCAGGAGGTCGGATGCAAT
CGTCATGTACCCCCAACTTGCGGCAAAGTATAAAGGCAACTTTCTCTTGGCCTACTGAAG
AGAAAGTCCTTGCGCGTGGATCACCAGTATCGCTTTGACGACATGAGTGTGAACGTCGCC
GGTATCAAATTATAGCGCCAGCTTGCTCATGCTGGACACCAGACTTGTCGTTTGCGGGGT
GACGAATATTAAAAAACCGACGAGCTCCTTGCGATCTTCGCGGGCGGCAAAGTGCAACAT
GATGCTGCCCTTTTTTGCTCAGTCGATGCTGCATGGGAAATCGTAATTTTGGTCAGGATG
GCGAGTGTATATGTCGAGTAATTGATCGGGAATACACGGATATAGGGACAAAACTTACAT
TGCGGGGAACGCCACCCCTGAGAGCTCACAAAGCGAAGACGAAAGATAATGGTTGTGGTC
AATACAAACTGCCGCTAAAAGGGGGTAAACCGTCACGAGAGCTCGCAGCATGGCCAATAG
CTTCGGCATGGACCGCAGAAAATTTCTTCGAGCGTCGACAGTCGGAAGTTCGAGATATAG
ATGAGCTCAGAACAGCATCTCTCTAGCTTCGTGGGTCTTTTCCATGACAGCTGCTTTACC
CTGCAAAATGATCGTGTCTAAAATACGCCAAACGATGCTATCGGGACCGGCAATCGTGCG
ACGACCGGCTGAAAATAATGTCATTGTAGCGCGTGTTGCCATCCGGCAAAACTGTGATTT
TCTTGTCTGGCTCGGTTTCTTCTCCGGTTTTCAACTCAC
>lnc_157 19+ 363486-364342
AACATTTCAAAGGATCTATAAACATTTCCTCTATATCGACAAATTTGGCCTGGGCGATCA
CGAACGCGACACGACTCTCGCGACTCGTTCGATATCACTTCTAAACATCGAGACCCGATC
GAGACAAGCAATGCAGGATTGATGATCCTGAGGCTTCGGGTCAGGTCCGGCAGATGATTG
CCTTTTTTGCCCGATTGGAGCCCTCTGGCCAACATCCAAACCCATCAAACCGTAGAAGGG
TGACGACATCAAAAGAACTCACAGTCAACAGTATTCCATAGAGACGAACCTAAAGTCGGT
CTTCCAGTCGCTCACGATTCCTTCATTTGCCAACGAACTATCACTCATTCAGTACCCTTT
AGGGCCTATAAGCAAAACAGCCCGAAAGCGTAAATGTGATCTCAGGCTCAGCTAACTTTT
ACCCTCGGCCAGCTTGAAAGACATTCTGCACAGAAATAGGCTGCAATGCATATCTAATTC
AATGCATACAGTATCTGGGTTAGATTCTAGACACTTTTATGAGAAGTCTTTCCTTTCTTT
AGTCAACTGCAACCTCGGCCCGGGGTTGCGATCACCATTCTTCGCTCATGTTCGAAGAGC
AAAAGTGTGCGGGTTTGTGATGCAATGGAAGAAAGACCCTTGCGAATTGGTTGCACGCCA
AGCTACTGTGCCAGTCCGCATGCCTTCCATTCTCTCGGACACGGTGCATGCCATTTTTGT
TTATACATGAGCCAGCTTATATTTACAAGTGTTTCCATAGATTTGTAAAATTTCGTTATT
GACAGTGAACATAGTTCTGATGAAACAGCAAGCGACATTCCTGACCAAAAGTTATATACC
GTGATCGCGAAAGACGC
>lnc_158 19+ 414759-415452
AGCAAAATGAATCATAGGTAGTTTGCCAACAAGCCTGCTCCGGATCAGAATAGGTATACA
ACAAAGAACAGACGCATTCAAAAAGAGGGCGATTATTGTCCAGTTCTTTCAATATGTTTT
CTCAGGTTGTATATTTTGCTTTTGTTTCAAGAATTGCGTTCACTTTCGCTGTAATATACG
TCAACATCGCGCAAAAATAAGACATAATAATTATACTGCAAGTGGGAGGGCGAGACAATA
TCTACCTTTGCATGCTCAACTATCTTGGTTCGCATTTCGAATGTTTCCTTTCTCTGTTCG
AAATGACCCTTGAGGTAATGTGTCGGCTCCGGTCCGCTACCACGTCAAAGAGGGTCTTGT
TCATGCAATTAATACAAAAGTAGTTTCCGCGGTTTAAGCTAGAAGCAAATCCCTAGAAAA
GTTCCTTATTTCAGGGCCAAACCATAGTCGTTTTCCTAACTTTTAGGGCGGCCTCACGCT
AACCATAAGTAAGATGATTGACGAAAAACGACCGCAGCTAAAATATTCGAATGTCACAGC
AGAAATAGAGTCCTCTATGATAAGCCCTTCGTGAATTCTAGTTCCTAAGAATTTTCCATG
TGATCGAGAACCCGTGGAGTGCTCTAATGGGATGCGTTCACAGCTTGGGTGATGTTCAAT
GTAGCTAGTCGGCACAACGAAGACTGGTCTCGAT
>lnc_47 20+ 1927-2846
AGAAACTAAACATCCACATATGCTGCGTACAATGGAAGGCAAATTGAAGATAACACCTGA
AAAATTCACGACGCGAACAAGCCGTTTTTACCCGCAAGATTTTTTTCATGGTACGCAGTT
GCAATGGTCAAAACAGAAGATGATGGTATGACCAAAACCACGTCCTAAAAATATTAACTG
CGGGAACCGTGATCAATATTGTCCGGCTGGGAAGCAATTGGCTGTGTTTGTTTTGACATT
GGTTGGGATGGTTGAGTTGGTGCTGTCTGTGGTGACAACAAGAACTGCAGTGATGACAAC
GAAAACAGCAGCGACGACAATGACGACGAGAACAGTGGCGACGGCGGCAGCAGCGCCAAC
AACAAACAACTTTGACAACAACAATGGCAAAACCAAATTTGTTGACCTGGGACAAAGTTA
ACCCTTTGTTGGCTGCAACTGCCCATGTGTGCTGTCAAAAGGCACAATGCAAGCGTGCCG
TTCGGAGCGAACGAAGGGATTTTTAACAATGGAAAAGGCCGTCCTGCAATCGCAATGCAG
GAAACGGAAGGCAATGATACCAAAGCCGTATCCTACAAATCAAGAATATGAACACTATTG
ATAGATATCCTTTCAATTGCGAAGGGATGACCGAAGTTGGTGTTGGTAATATTGGATCAC
TCTATCTGTGACAGCAGGAAGCCTTGCTTGGCTGCAGTAGCCCATGAGTTCTACTATCCG
TCACAAACAACACTTTCCTTCTCTCTACCCATGATGGGAGTGACCAAGAAAGTTGCAGAT
GCAGGTAGTGTGGGGGGTTGAACAAGTAATGCCAAATAGAATCCACAATAGAAATTGAAG
ATAAAATAGACATCAATCAAAATGCAACCAACATGTGTTTAGAATGTCTACAGATACTAC
AAGCAAATTGAGAAAGCGTA
>lnc_49 20+ 378008-378724
CTGGAAAAGACTTCACCCCATTTCAGAGGCTCCGTTTCCGTCAGCTGCAGCAAAGTCTTC
ACACCGTAATTTTCCATTACCCTGCGGAGTGCTACTTTGAATGGAGTACAGCAACGTCGA
CAAAGCGAGATTTAGCTGGTCAAACCTATCTCGAGAACACTACAATTGGCAAAGGCCCGC
GCCACGCACATGATACTCGACTCTGAATAAGCCGACTGAATCTCAGTTCAACTATAAAAT
TACTGACAACAGTCCACGGAAAAAGCTTATCTTGGAATCGAGGAACATTTACGGTTGAAT
TTTTCAAATAGAATGCCTACTTCTTCCAGTTGGACGCGCACCCCTTCTCTTTTCAATTGA
AACCCTCCCGACAGTAGAAACTTCGAATCAACCTCGCGAAGGTGAATAGAGAGAAGATAT
CAACACTGACCTTGTATGCAGCACTGGATACGAGTAAACAGAAATCACAGCAATGGTTTA
CGACGAAATCCTTGCGATGGCTTTGCGCCAAGAACTTGATGCGGCATGGGGTGGAGAAAC
GCTCGGGAATGAATCCAAACGGCTGCGATGAAGGAGGACGCACAAGGGATGTCGATATGC
TCTGTCCCGATTGAGAGAGCACCAAAGCAAAGTGTACCCTGTAAGAGCAATTTACAATAC
AATGGTCATTGTCCTTTACTGTTAGCTATCAATAAGGAGGAAATTAAAGTATTCGGC
>lnc_51 20+ 599113-600322
GGAACAGTAAGAAAATACTGCGCTTACAGCGATTGGGAGTTTACGCGGGCCTTAAGCATT
TGCTAAGCTACAAGCTGGCTAGTTCCGTCCACTATATCCTTTTTCGGAACAGGGAAGCCG
TCGTACATGATTGCCGTCGTCAAAAAAAAAAAAGCGGGTACACTAGTCGAAATTTTTGAG
ATCTTTTTGGAGCCGACTACTTGCCTCTTTCCTACACCGTTGTCTGCCGAGATAGATACT
TCCTTTGAAGTATCCGCTTACTGAGTTGATAGCTTGTTCCAACGAGATTAATGTGCAGCG
CCGACGCAACGGCTGTACCAAGCAGAAACCAAACACCGACGTCGAGCTACTTTGCACCAT
AATTAAATGCTTTCTCCGAAACACAACGTAAAATACACGGGGACATGATGGAGTTGATAT
TCGGACAATGGGTTGATGAGATCAACAGGGAGAAGGGATTGTAGTCCGAAAGCGGACAGG
TACTTTTTTCGTCATCTGCAACTTGGATGAAAGACCGCCAATAGACACACTCCTTTGCAT
CGGGTGTACAAGCCAGTACCGGTTCAAACCAAGTGCAGGTCCTGACAACTGTCAACTTGC
ATTGGCTTAGCACGATTATAGGTAACATTTTGAAAAGTCCAAGGGAACTGATTCATTCTT
GTTTAGGCAGTGTCAACTTTTATATACAATCGGAAACTGTTTTACAAGCAAGGGCTTGGC
CTTGGAGTTTGGTGAAGCTACAGAGCAGCCCAGCGAAAGCACTAAAAGTCTGGAGAAGAA
AAAGATGCTGTCATTTCGGCATGATGACTGGGTCGCTTTTCGAAGCGACGAGTCTTCTTG
TGATGGAAATCTGTAAGAGGCGGCTCTATTTGTCCATGAGATTTGACACCTGAAAAGGAA
AGTCACGAGCTTCTTCTTCGGCATAAAGCTAGAGAACTGAGAAAGGCGCGGAACCTTGCC
AAGGTTCGCATTACATGCATATCGATGATGAATGCTTGCCTTGCCATCTGCAGTTGCGGG
GGAGGATTCCTTAGCTCTCCAATGCCTGATTGCTGATTGGGGGTTTAGATCGGGATCGGT
GGCAGTAGTTTCTATGTCCTTACCTTAACTTTGCGCTGAAAACTTTGGAATACTTTTACT
ACGGCTTATTCCATCTCATCAAGAAATTGAAATTCACTTCCAATACCTATTCTGACGATG
ATACAAACAC
>lnc_54 20+ 674662-675346
TGGTGCTGTTGTCAGGAGAGAGGCATGTCCCCAAACTTTCCAATAAAGATACTAGGATTG
CTCTACACTCTTTTTGGTAGAGAGGGAGAAATGACAGGCCTACTTACAGTTAGACCGTGA
GAACTTTCAGGTACACAGCCCATTGGCGATCTACGGGACCAGGCAGGGTTCGGCTATGCC
GTATAGAAACAGGAAAGTTTCATTATTATTGACGATAATAGTTTGGTTCCTGTGACCCAC
CGCAAAATCGAAACTTTCCGACGGGCCAAAGGAAAATGTACCGAGCAATGATTCGTGAAA
CCCAAAGTTCCAACTTTGTCCGTATTGTTGTCGGCGGGTATTGTTGTTTGTATCAGAGAG
AGCCAGAACAAAACATACGGTAACCGTATCAAAACGGGAAAACACAGAGAAACCTGTTCC
GCACGCCAGTGGATGTTTCGTCGCTTCCGGAACGGCGGACGCACGGAAACGGGAAGGTCC
GTGCGTCCGGACCAGCGGTATTCGAAGCCCACTGACACCCGCGCAAGCTGGCGTGGACAC
CCTCCGGAACAATCGTGTCAGTGACGCGGTCGTTGTCCGGACTGGGGGACAACCAATCGG
AGGTCCCGGTGTCACCGACGCAGGAACAGCTGGCACGCATACTGTAGGTACCTACTTACG
TAAGTAAGTAGGTTGTAGGCGGCGT
>lnc_56 21+ 520748-521410
GAAGGCATTGTCTGGTTCGAATGAGACGGGATGGGACTATGCGTAGTGACTCGTTGCCTC
CGCAGAAAAGCAGTAGCGTGACGCGGAGGAGGTCCGCGTTTGGCATGTGGCGATATCCAG
TAGTGAGGAGGCGCCCCTGTTTGGATAGGCTCCATTGATTCGCCTATATATTTTCACCGT
CATCCTCATCGTGTAATTTCCCCTCGAGGCTGACATGCCCTATAATTTTGGCAACACTAT
CTCGACGAGAGCAATTCAAATTTGCTTCCAGCCGGATCACCGGCACGAACGAATTCAAGG
GTTGCGTACGCGGACAACTTCGCTCCGTTACCTAGAGAAACATGCTCTCATCATCCGTCG
TGCATTGTCCGCCGCACTGGAATCACCAAGCGATCACGTGAATAATCCAAAACTGCATAG
GCGAGCAACAGCAACGACATCCAAATACTCGCTATTTAATAGAGGATATAGGATTGCTTT
TAATTTTGTCCTCTTTCTAGTTTGACTGTCAGATTGATTAGCTCCCGTTTTCGGCTTTCT
GTCTACTAGAGTAACGACCGAAGACTTGCTTATCTTTGTCTGGAAACCTGCTACCATTTG
CGAGTTGCTGCAACCCACCGTCGAGATTGATAAAAAAAAACCTTTAACTTGTGAGAAGCT
GGC
>lnc_59 22+ 134794-135589
CAAGCTGTAGGATTGACAGTGAAGCCCAATCCGAACTTTTTATTGACGAAATATGCACTA
CAGAAAAAAGAGCTGGACGAAAGCGCTGTTGTTGACCAATGGAACTCCAAAGTCGAGCTT
GCCATCACACGCCGGCCAGAGTGCGAGCGTGATCTACCCAGAAATTAGCTTGCCTGGACC
ACCTCGTTCTATTTGCAATACAGTCTTCTTGTAGGAAGCACCTTGGCATGGGGAAGTCAA
GCTCCAGTGAGACACCAAACGCGCTATTCTAGAGGAATGATCCTCTCTCTTTTGTTGCAG
GGAAGTCTTCACATTGTCTATTGTCCCTGAATATAGTCAATTGAATCATTGGCGCGGGAT
GCGTGTGTTAAATGCCGCGAATGCCAATTAAGGAGTCTTTGTGCCCTTGCTACAACACCA
GTATTCGCTTACCTTTTGAATCTATCCTTTGACTTCTTCATATCACTGGCGGCATCGGAT
ATAGTGGCACCACGCTTCGTAAAAGCATTTGGGGTTTATAAAGTTTGGCCTGGACTGTAA
AGGGGTAAGGGTGCTGACAAAACTGCTGTACGAAAACACAGGCAGTATCATTGTCTATAC
AGTGATTGTCAAAAGAATATTTTATATTCCTCATGTCGGCATCTATTTTGCTGCAATGCA
GATTCCCTCGAAACGTTCACACTGTCAGGTTAGATATTGTTTGACTATGATATCTCGACA
AACTTCATGTGAACTGTCATCGTGCTACCGCTTTGTATGTTACGAGAAGCCACAACTCTG
CAACGCAATTCTGCCA
>lnc_64 23+ 316914-316935,317057-317622
CATGATTGCAAAAGGTGTCAAGGTATTGACTGTAAGGAATGGTTTCAAGCAACCAAGGAA
CAAAGACCTGCCCATAAATTGTTTCCTTGCTCAACAACAAATATTTACAGCAAAAACATG
TGATGCAATTTCCGCACGACCAGTTGGAATCCACCTAGTTGTATATATGAAAAACACCTG
GACCACTTTGGCATCTATCCTTGTCGAATTATATACGTTCTGCTAAAGAGTTTAATAGAA
AATTCGCTACTAGCGGCATCGTTCGCTCCGCCATATTGCATCATGGCCGTATCTGCTGTG
GACGAATAACAAAACCGGCTGTCCCGCTTGGGGGTGTCACAGCTCCTTGTTCCTTCGGGA
GAAGAGTCTTGCAATTCTGCCCTTCATGAGTCCGACTGGACAATTTAAATTCCTATCCAG
AAGTTTACTTTAGCATGTCTACCACCGCCCTTAATAGGTATGGCCTGGCGCCTGCTCTAT
TGGCACATGTTCCTTACAAGTAGTCCTTGCCAGTCAACATGCCTGGCGGCATGCATGTAC
TCTCATCTGGTCCGGTTTTTGGCTCAGTCCTTTACTTGTGCACTGCCA
>lnc_65 23+ 319164-319851
GGTATTGACTGTAAGGAATGGTTTCAAGCAACCAAGGAACAAAGACCCGCCCATAAATTG
TTTCCTTGCTCAAGAACAAATATTTACAGCAAAAACATGTGATGCAATTTCCGCACGACC
AGTTGGAATCCACCTAGTTGTATATATGAAAAACACCTGGACCACTTTGGCCTCTATCCT
TGTCGAATTATATACGTTCTGCTAAAGAGTTTAATAGAAAATTCGCTACTAGCGGCATCG
TTCGCTCCGCCATATTGCATCATGGCCGTATCTGCTGTGGACGAATAACAAAACCGGCTG
TCCCGCTTGGGGGTGTCACAGCTCCTTGTTCCTTCGGGAGAAGAGTCTTGCAATTCTGCC
CTTCATGAGTCCGACTGGACAATTTAAATTCCTATCCAGAAGTTTACTTTAGCATGTCTA
CCACCGCCCTTAATAGGTATGGCCTGGCGCCTGCTCTATTGGCACATGTTCCTTACAAGT
AGTCCTTGCCAGTCAACATGCCTGGCGGCATGCATGTACTCTCATCTGGTCCGGTTTTTG
GCTCAGTCCTTTACTTGTGCACTGCCAAACACATATTCCACGTATTCCATGTATGATACA
GCGCATTTACGAGCGGGCCATGTCTCGCCGGAGCTGCCAAGCTTGTTCTATTGTGCGCTC
TTCCATACGTTGACCTCGTCGCTCCAGC
>lnc_68 23+ 441254-441519,441627-441659,441807-441880
TCCGAACCGAGAGGAACACGTTGGGTATTGCGGCAAAGCTGAAGGTGGCCTTACCCAAAG
GACTGCAGGCGCCTTATTTCCAGTAAAACAGCAATGAACCGCAGCTTTTGTTTGGTTCGG
TCCGCTCTGGCTCTCAATAGCCGTATAGCCAGTTGCGCGCTGGAGCCACGGGCCTCGGTG
CTCTTCCAACTAACATCGTCGCGTTCGGCCCGTCAACGAGGCTTCAGTTCCGAAGGGGGT
ACAGAGGACAGTTTACACTCGAGCGACATTGCCTTTAAACCAGCAGAATCAGGTTGGGGT
GCCGGAAAAAAATACGCTCAAAACTTCGACACAATCTTCAGCCAGATACAAAAAACCACA
AAACAGTCGAACG
>lnc_42 25+ 6336-6992
CTTTGGGCCCGACAAATGCCGCAATATTTTGGACAATGGAAAATGCCTTGCTGCAATCGT
GACGGAGAGAACCGAAGTTGAAATTGAAGCTGAAGCCGCATCGGATAAATGAAAATTGCG
GGAACTGTTGGCAGATATCTTTCCGGTTGCAAGGGGCTTGCCAGTGTTTCATTTGACCAA
AGCTGGTGTTGGCAAAAAAGCAGTTGTATTAGGTCACTCTATCTGTGACGGAAGGAAACC
TTGCTTGGCTATTGTAGCCTGTGAGTGCTGTTGTCCGTCACTCATGACCCTTTCCCTACC
CATGATGCAAGTGATGAAGAAAGATGCGGATGCAACAAGTATCACCAAATAGAAACCACA
ATAGAAATAGAAGATAGAATAATCATCAAACAAAATGCAACCAACATGTGTATAGAGCAG
CTATAGATACTACAAGCAAACTGAGAAAGCGTAACAAAGTCTAGCTTTAAAGAAGACCAC
TTGATGTTATTCCTATAGAGCCCAGGCTGTCAATATGGCCAGCGCAACTGTTTTGTATTG
CTCGATTTGGGACGTCGTTTGCATTTTGCTCGACCGTCGCTCCTTTCGTTTGTTCTCCTT
TCTGTTTGCCCTACAAGGCGGCTAGTTCTTGCTTTAGCGCTTCTTCAAAATTCTGCC
>lnc_41 25+ 49021-49797
GTGAAGAGTCCACAACACCGTCATTCATACGGAAGAACGTCGTCCCTCAAACCGTTGTCG
AATCATCTGGCTTTTGCCACTTTACTACTTGTACATATTAAAAAAAATGAATTTGTCGAG
AGACTCGAATATCCGAGGCAACTCATTCAGTGCAGCACTGACTGTGAAAAAACGCGATCA
GAGCGCGCAAAGAAGTGTTTCTGTCATAAAGGCATGTTAACTGCACGGTACCTTCCGTAA
CTTCTAGCTAGCGAATGCGATTTCGGACTCAATGGAAGGCCTTCATACTTTCTCTTTATG
CTAAGTTGAAAACATGGACAAGAGAAAAGATAAATTTGTTGTAAACGGTCATTTTGTCCT
TGCGCAGTGTCGTCTACTACATTCCGAAGCAAACGAGCCATTCAGAGAGCATTTTCGGAC
GCCTCCAAAGCAGTGAGCTCGCCACTGGAAACTAGAAGCTTGCAGAGGCTCCTGATACAT
CGCACGTCACGGTCGTATCCATTCCTTCCCGGCCCAGATCACCCATACTTTAAGGGAGCG
AATATCCAGAGTCCCAAAACGCGACTTGTTATGCAACAATATTTTATGATTCGGACCAGC
CTTAACGTCACTACCAGCGTGATCAGTTCGCTCTAGCCTGGACAGAGAAAGGACAATCTT
CGTCGTTAAGACTCGTGCGAAAAGCAAAAGATCACAAAATAGCACATCGGCACCGACCAA
CGATTATTTCCAGAAAAGGAAGAGAAAAAAGAATGCTTCACTACAAGAAATTGTTTC
>lnc_36 25+ 236740-237626
AGGATTTACAATTAGATTTTGAAACGACCGTGACTTGGGAGACGAAAAAATAGCCAGTAG
TTCCTGTCTTTCCTTTACTGTTAGCAGGCGCTGTACAAATCTCCAAAAGGCGTCTATTAC
AGTTTTACTTGAACAATATACGCAAATGCACAGGCCGTGTGAGCGTTGGAGTCTCGCCGC
GACGTCGGGAAAAAATTTCATGTTGTTCAAGCGCTGCGAGTTCAGCCTTGGCGAAGGGAC
GCGGAGGAGGATCTGCAGGAAGGGGTCGTGGCAAAACAGGAGGGCGAGGACTTCATATGC
AAAGGCACAGTTTGTGTGAGCATTTGAGTATTGCCGCAATGTCGGGAATAATGTAGGGTT
GTTCGAGCGCTGCGAGTTCAGCCTCGGCGACGGGATGCGGAGGAGGATCTGCAGGACGAG
GTCGCGGCAAAACAGGAGGGCGAGGTCCCAAGCGCAAGGCCGATGCTTCCGTATTGACGG
TAACAGGAGCTTTCACTCCTAGCTACCACACTGAGACAGCAGCAACGCAAGCAAAATGCT
TCCTGTAAAGGATCAACGGCACACATTCGGGGAACGGACGTGGAGATTCCTATGGCGGCA
GCGGCCCCTACCGGCGTTCGTCGTAGCTTTCAATCATTACAGATCTCCCAGGACATTTAT
GGGAAAGCTGCGAGGGTAAAGGCCAATGACAATATTGTCGGGATAAAGTGGACATCAACG
GGGACGATCCGCCACCGTTGTAGCGTGCGCGACTCGAGTCGCTCCTCACTCGCAGTGTCA
CCCAGGGATCGACAACTACCAGTCTCAATATTGATGCTATGCATCTGTACTATCACACCG
CAGGCTGTCAGCGTATCTATCATCAGATTAAGGCCTGTCCAATGGAG
>lnc_37 25+ 259644-260487
TTCCGGTGTTTATTACGGAATGACCCGTAGAAACTCCGAGGAACGGCGACGGCACTGGTC
TGGGGAATGCAAAACCGGTTTTGGCTCGAGATTCGGATTCACTTCGATCATGCGCGTAGA
GTTGATGATGCGAATTATCAAGAGTACAAGGAGACATCGGACTAATCATTCGTGCGACTT
CCAGAGCGGAGTAACTTCTATCTGGCTGATCCCGGATTTGGTATTCACGAATGATGAAGG
CTTAACATTGGCCGTCGTAGTCTGATCGTAAGGTCGGGCTATACTACATACTTTTACGAC
TACCAACCAAGCCCGTCGGAGCCGGCAGTTTACTTTGAAAAGTCCAACCGGGCTTAATTT
TGCTCCCTCGAAATGCTATGGATTGGGCTGAGCAGACTAGGTTTGGCGAAGGAAGGTTTG
ACCGGTAGTACGAAATTGGTTTGTTCAGTACAATGGCGAAATGACGTTCTCTCCAAAGTC
GCTCGAAGTATTCCGGCATGGCCTCCATTGCTCGTTTGATTGGTAGGAAGTGGACACCGT
TGGATTGCTTTTTACTCGTCACAATATACAGTACGCCAAAGCAGTGGACTCTGGGAGTTC
GAAAGAATTTCCCTTTCTTTGTAGAGCCATAGCTCCGATAGAATGATCTAACCGTGGTGT
CATTGTACCAAATGTCAAGTGTCTACAATAGTTATAGACGAAGGCGAAACGTGGAAGGGT
GCGTCGATACTTGTAGGCTGCAGTAAATGCGTGGTTTTTCTCCGACCGTTTCGTTTGTCC
GGGTCGGCCTTGTTGTTTTTGACGAATGGTTTCCAATTCCAAAAACACAAAATATCTCCC
GGCA
>lnc_39 25+ 340968-342969
AGGCACCGTCCCTTCGATCCGGCAATGCACGCGGCGACCAGTGGCACATGGGAAGGCAAA
GTTGGCGGCGCACGACACGGGCACCCCACGGGTATGGATAGAACGACGAACACGACGCAA
CGGTAATAGCTGTAAACAGTCACACCACACACACACACACACAAGCAAGCAAGCAAGCAT
GCCTATTGACCGACGACGACGGGCTGGGATGCCACCCTAGAGAAAAAAGGTGGGAATTCT
CCCTGCGGATGACCCAGCATTGTTTGTATGAGTGACCTCCTTGTCACGGGAAACGTAGGA
TGTACGGATTGCACCAATCACGCGCTGCTACCTCAAAGGAACGGTGTCACAAGGTCACGT
GTATTGACTGTTACTTTCCTAGATTTGTACAATTTTGACAGCCCTGATTGTGTGGACAAC
TCGCTTGTCCTTCCATTCTTCTTTCTTCCCCTACTCAACCGTCCCCTCGGATTATCTACG
GCGGGAGCTCTGCTACGATACCGTGACGGGTGATTCCATCGTGCTATGCCTGTCGTTTCT
CCTTCGTCAGAAAATAACGAAACCTAAATTGTCCAAAATATGCTCAGATGCCAGGGGGGT
GCCAGTGACCAAGCCCACCGGTATTCTCTCCCAACAATGTTCAAATCGTCGACACGAATA
CTCAGCAATGCCACAACGATACCCGACATCAGACATGGCTCTTGACCGTGACACTCCGCC
TTCACGGAAGGCACTAGCACCGTTGTGCTGCAAGTCTTGCTATCCAAACCGAGCGCTAGT
TGCTCCTGGGGAAGCCTATTGCTGAACATTTGAAATGTTTGCTCGATTTCATGGGTCGCC
GACTGAAGCAATTAGAGCCATGAGTTCCGGGAGCAACGACATTCCAATTCCATGCACTTT
TGCTCTCTTGCCATACATGCTCAGGCTGAGCAAAGAAGGTCTGTTTACACCCTGCTCCAA
GAGAAGTATGAAGAAAGCTGAGTCTCTGGGACTAAGACTTGTCGGGCCAAGCAGAGTGTG
CTGCTTTACGACCAAACTTAGCGGTACTGTTCGTTTGAGCAGAATCTACAACCAGCGGAA
ATAGTCGTGGTTGGAACTCGTTGCTCTAGATCTTTCTGAGGATCCTTTCTCTAATGTTGA
GTCTGACATGATTGATTTGGCTACTCAGCATGCTGAGTCGTTTCGCGAAGATCCCGTGCT
TGTTAGTTTGAGGCTAATCCAAAAAGGGTGAACGGACTTCTCAAGCAATTCGTAAACGAG
CTGCTTCTCGTTTATTTGATTGGTGACTATCCTGGGATCCCTGTCAGTGGAAATGATCCG
ATCGCAGTCCCAGAAAAATCGCCGAGGAAGCATTGCACTGCGGGCAAGTTTTCCTGACTT
GCCTATGCGTCCAAAGTCTCCATGGGGGAGGTGAAGGGCTCCTGAAGCTAATCTTCGAAG
CGGCACACCCTCGCATCCCTCCCACTTGGGCGCAAGCAGCAGGCAATCTCCCAAACATCC
TTGACCGAAATATACTTATCAACAACTTGTAGCTTCTTCAGGAAGCTACATCTTCCCTGT
TTGCGAGCAAGCACCATGTTGGTGATGACAATCTCACTTTCATGCGAGCGCTTTTGCTCG
AGATCGACCCATCAGTGACTTTGTCGAATATTCAGAGAGTGACGATGCTGGTGTTTGGCT
TTGGACTAGCCCCGGATCTGTGTCTCTCCTAAAGAAGACCGAGTCAATTACTTTCCAAGA
TGCCTTGAAAACCAAACGAGAAACTGAAAATTTGGAATCGCTGGAGGTATGAAATGAATG
GGAAATTGCCGATAGAATTTCTGCTGTCGGATCGTGGCAGAGAGGTTGACGCCATTTACC
ATGACTGCCTTTGATATTGGCCAGCTGCGGTATCCATTACAACGGTCTCGGAAAAAATGA
TTAGTAACAATGTGCTGTTCTACTTAGTGAAGGCGCTTCAAAGGACACAATTGATTTTAA
AGTAAAGGAAGCAAAAACCCTC
>lnc_45 26+ 37540-38033,38107-38277
TGTCAGCATTCTACCTACTAACCCATAAGCAAGCAATTGGAAAGCCTCGTATTGTTTGAC
CCCACCGGTACAAAGACAACAAGCTAACAGCAAACTACCCGAACAGAAAAGGTTTTGCTT
ACATTTCTTCAAATTGAAAACACAGCAACGGCTTGACAAGCGGCTTGTATTGTCAGTTCA
AAACAAACAAAAGTTCCTTTCCATTGCTCACAATTCGCTCTACGAAGGAGACTGCTTTAC
TTTTACCCAAGTAATTGCTTATGGTACCAATGGATCCCGTTTCCAGTATTGTCGCGATCT
CGGGCGTCTCCGTGTCACACGTTATATCGTTCAAACAACCCATCGTCGAATGAGACGGCG
TCTACCCAACTCCTACCTTTTTTTACACAAGATCGAACGGAAGTGCAACTTTCAGTTTTG
GGAAGGAGACAGAATCCGACAAATGCAGAAGCGATGCAGTATATACATTTGACGTAGGGA
ATTTAAAGTGACCTAGTTATAAATTTTCAATATGCCACGTCGCATTCGTTGCCAATTTCT
AGTCTCTTCGACAACTTGGGCGAAAGTGCTCTGCAAAGGAGGAGATTGCGATGGACTGTG
AGCAAAAGGCTTAATATATGACTTTTGCTGACTGTAGTGCACCATACCAACTTTCATATA
CCGAC
>lnc_25 28+ 323035-323220,323598-323981
GATTTTGCCCAAGAGTTCCTCTCGGCAACTATCGCTATTACATTCGAGAGGACCGTCAAG
TTTCGACTAGATTGACGGTATAGGCAGAGAGTGCCAAAAGTAAGGTCAAACCTGTCAGGG
AATCCTCGCAGGGTCGATGGCTTGTTACTCTGGAGCCGTCCGTTTCGCTTGGCCTGCGAT
GAATTGTATGTCTTTGGACAAGGTACTGCAATCGGCTACATCATGATGAATGCCATTGGT
CGGTTCTGACCTTTTTGAGAAATTACATCTAGTGAAAAATAATGTTCACGGCACAAATTG
GCCACGATATATTTGCATGTTGTCTCTGGCGATTGCAACGTCAAAAGAGCAAATTGCCTT
TTTCGTATCAGAAAGAATTTGCATTACAGATTTCATTCTGTGTTTGAATTTTCTGCATCA
ACCTGGAAGCATTCAAGCCTTTCAACAGTAGCTTTCCTTTGATTTGGGTTGCAATGTAAT
GCAGCCATGTAACGTATATGTTTGTAGCCACACAATTGTTGAGCCAAGGTTGTTGATCCG
CTTTAGCTGCACGCAAAAAATTATGCTGAA
>lnc_26 29+ 213065-213942
CGTGACTTGGGAGACGAAAAAGTACTCACAGTCAGTAGTCTGTCTTTCCATTTCTTTTCG
CACTGGACGCACAAGTCCATGAGGGGGACCAGCTCCATTGGACAGGCCACAATCTGATGA
AAGATACGCTGACAGCCTGCGGTGTGATAGTACAGATGCATAGCATCAATATTGAGACTG
GTGGTTGTCGATCCCTGGGTGACACCGCGAGTGAGGAGCGACTCGAGTCGCGCACGCTAC
AACGGTGGCGGATCGTCCCCGTCGACGTCCACTTTATCCCGACGATATCGTCATCGGCCT
CTACCCTCGCAGCTTTCTCCTAAACGTGCTGGGAGATCTGTAACGATTGAAGCTACGACG
AACGCTGGTAGTGGCCGCTGCCGCCGTAGGAACGTACACGTCCGTTCCCCGAATGTGTAC
CGTCGATCCTTTACAGGAAGCATTTTCTTTGCGTTGCTGCTGTCTCGGTGTGGTAGCTAG
GAGTGAAAGCTCCTGTTACCGTCGATACGGAAGCATCGTCCTTGTGCTTGGGACCTCGCC
CTCTTGTTTTGCCGCGACCTCGTCCTGCAGATCCTCCTCCGCGTCCCGTCGCCGAGGCTG
AACTCGCAGCGCTCGAACGACCCTACATTATTCCCGACGTCGCGGCAATACTCAAATGCT
CACACAAACTGTGCCTTTGCATATGAAGTCCTCGCCCTCCTGTTTTGCCACGACCCCTTC
CTGCAGATCCTCCTCCGCCTCCCTTCGCCAAGGCTGAACTCGCAGTATTTGAGCGACCCG
AAATTTTTTCCCGACGTCGCGGCGAGACTCCAACGCTCACACGGCCTGTGCCTTTGCGTA
TATTGTTCAAGTAAAACTGTAATAGACGCCTTTTGGAG
>lnc_152 31+ 148655-149299
GGGAGAAGCAGTAGTCGTCACATCAGAACAAAGAAGCAATTCTCCAGACTTTTAAATTCC
GTGCCTCACAGTCAGGTCAGGTCACCGTAATTCGACTGACACAATTTTTCCGGCGCAGAT
CGAAAATCAACCCTTTTCCACGAACGAGGCCGCTCTTCTATCGAGCAGCTGAATTTTTCT
GTTACAATGAACATGCCGAAAATGTCTTCTCCGGATTTGTCTTTGACTTCACTTCTCATG
ACGGCACCCCTCTACGAGGCTCCCGCTCCAGCTCCCATTTCGAGCAGATCCGTTTCATCC
GACGGAATCTCTTCGAGTCCATGCGATCGCGAACAGCGGGAGCGCCTTCGTAGCATAGTT
CAGTCAGCTCTCCAAGTCGTTGCTAACGACTTTTTTGGACAACGCAAGCATATTCCGAGG
CATGAGACGTCTTCGCTCCAAAGTCAGGCAAAGCAGTAAAGATGTTTCGATTTTTAATGT
CCGTGAGAGCCTGCGCCGCAGAAAGGGGAACGGAGGAGGCGATATGAGTCGAATCGGGGG
ACGTACAGCAGCAAGCAAGTAAAGGAGGGAGCAATGTACAATTACATACAGCGCTACCGA
ATAAGGTATAAACTTTTGTTAAAATAAGAGAAATTTCTTGCGTCA
>lnc_176 bd_32x35+ 134429-135173
AAAGGATTTGTGAGCGCTTTTCTACACCAAGACTGACACTTTCATTCATGACCGTTTGGG
AAAGCGGTATTAGAGATCGGGGACAGACCGAATTCGTGAGAGGGGGAGGCCAACCCGAGA
CGATCTGCACCCCGAGGACCACGATTGCCGCCAACTCGCGATGCTTTTAACAAAACGACG
CGATTGTGTGCCTGGTGATCTCGTGCATGCGAAAAAACGGTTTCCTCGTGAACTCACCGA
ATCCAACACATCCGCAGACAATGCATTCTGTAATGTTTTGCTTTTATTCGAGCCTCAAAC
AATTGGAAGTAGGTATTGATTCACCTCACTTCGACCCTTAAAAGTCAGTACTGTCAACGA
TCAAACTTTCCACGTCGCTTTTGTACGTCGACTGGCGGCTTAGGAAGTACCCATATCGTT
GTTTGCCAAACTGTTTCCGTATGATATTGATGGCAGTGGTGGAAAGCAGCGCGATCACCT
ACCATACGTCGATCGCCGGCATCGCCTCCCATAATTTCTATCCCCTAACCCCTGACCCTA
TAGTCAACGTTGGTACCTCTACTAGAATAATGACGACATACTGTTCGGCGCCTGTTGGTA
TGTTATACCGAAACGTTTGCGGACTTAACTTTTTTGGGCCTTGACCAGCTTTCGCCGCTC
CAGGCGTTGAAAAGTCGAAAAGATCAAAAGCTAAGGAACTCCGCTAGAAGTTCTGATACA
ATGAGGCGTGACCCCTTCATCGAGC
>lnc_178 bd_32x35+ 139578-140263
CGACAAATTTCTCCTTTCTAACATTAACAACCGGCCGAGAAGATGAGCCATATAAATAAA
GCAGGCAGATCAGAACCGTAATAATACATCCGCGAACATACGCATTTTGGCCTAGGTCGG
TGGCTGATTATGCAGTCCCGTATTATTGGTACCCGCGGATTGCTCGCTCTGTTTTTACGT
GAGGAATGTTCACTGCCAGGAAATGCTCGCATTTTTGTCTAGGAGACGACAAATTTCTCC
TCTCAACGACCAGCCGAGAAGATAAGCCAGCGGTGTATTCAGTCAACAAACAATTTCCGC
TGTTTAGTGTTCCGAGCAACTCATCATTGATACCAGTTTCTTTCGCTCCTGTCCCGACTA
AATTCCTCGCTTTGTCCTCCGGAACGGGACATATGCTGGCTAGGTAGGTATTCCTTTTGG
CAAGTATCCCGCGCCATTGCTGACAAATGTGTAATTTCGTCTAAGCAGGGGTGTTGCGCT
GGCAGGCCATACAGACGCATTCACTTTAATACCTATTTCAACGCACCGGCTGTCGCCACT
ACAGCCAGAGCCGAGTCGTTGTGTTGCAGATGTCCGAAAGACAAATGTAAAATTGATTGG
TTTTCCTTGCATTGCATGATTTCTTGCCAGTGGCGCATGCCTACTATTCTGAAGGCACCT
ATGACGTCTGTAATGACTAGAGGACG
>lnc_1 bd_33x35+ 2095-3166
ACTCCTGTGGTTTTGCAATGGGATGTGTTTTGGATGTGGTTGGCAGTGAGTGTGAGTGAC
AGTGGAGCTAGCTACTTAGCCCATGGAGGCTTGGGACGGAGCCAAACCCTGCAGCCCCTT
AAACCGGAGGAACATGTCTACGTGGCAAGGTGATGACGCGGCAACAACCAAATTTCGGCT
GTCGTCAACAAAACGGTTTTGGTCGATTGGACCAACAAAGCTTACTCCGAATTAGATGCC
CCAAAATTAATCTACCATACATACTCATTCTCGGATTCACAGGACTTGTGTGTCTACATC
AGCAAACGGAAAGAGACGGACCCCACAACAGTTTCAGAGTGAATAGTGCAATCACCCTAA
CGTTGAGAGACACAAAGACGGCAAGTTGTTTGCCACTGCATCTGGCTCAATGAAAATGAA
GAAACGGTATTTCTTTGTGGATACAACAACAATTGTCGAAAAGTCTGAATAAACAACGAC
GGTCTATATTTGGTTCCGGGCGGAGGAGCGTGTGTGGCGTGCCGTGCCACCGGAGTGTTG
ACAAATTGATACTCGTTTGTTGGAGTCTGGAGGATGGGCGACAACCCGTGTGTTTCTTCC
ACGGCAAGGACGACCAACGGGGAGATCCCCACGATGCCACACAGGCATACGACGGTGACT
ATCCGCACAATGGCCTATTGAATCTTCTACGGTATTGCGAAAGCACAGGTTGTTGCGGTT
CCAGAATCACGCAAATGTGAAAGGTGGGGTGCTATCCTACAAACACGACAACACAATTTA
CACTGTAGGGATGGGCAACAATGGCACATACAAGCAAAAAGATTTGGATCAGACTGCTAG
AAGCAATACTCAAGCAACGCTTTGGATGACAGACTTCTTTGTTGGGCTTTGTTGTTCGCA
AATTGCACCACTTGCACAGTATGTTCGGAACGTGTCCATTCTTAGCAGTATCACGAAAGC
ACAGGTTGTTGCGGCTCCAGCATTGCGGTCAGCTGCAAAAGTGGCTATGTGATTATAATC
GAAAAAGGCTTACATTCATAGTGGTTGTAAATTAAAAATTCTTACTTTACAG
>lnc_182 bd_26x34+ 1-838
CACTTATGCGCTATCAGCGTTAAGATCCTCCGACGAGGGAAAAAAAATCACAGACTGCAC
CAATTGCGGACTCTTGACGGACAATAGCTTTAAGCATCTTGAGATACCATTTGCAATGGT
GAGTGTGAACAACGTCGATTTAGACAGCTTGTGAATTGCGTGACGGCAACAGACATCATG
GACCAGGATTCACAACGTTCGCTGGGAAAAGGCTTCTTCGGAATAATCCTGTCTGGAAAG
CTAAAGCAATTCCGTGAATCGGAAAGCATCCATTGTAATCGAACATTTGATTCAAGCCTC
CAACAGATAGCACATACGATGCAGCCTTTGCATGTGTACCGGGAGTGGAACGAACTGTTA
TTCCTCAAATGTTTTAAAGCATACAGTTATGGAGGGACTTAGAAAAGTCCTGCAGAGAAT
TGGTACAAAGGAGAACGAGATTTGTTTGGCTTTTATGTCATTACGTTGGCGAAGAAGCTA
AGGGAATGCGGTGTGTTTGGCGTGTCGAGCGACGAGTCTTTGAACCATGCTACCAAAAAT
AGGATAGAATGGGAAAACCGAGAAAAAATTGGAGCTGGCATGGTTGAAAATGCAATTTCA
CGCTACGCTTGCCCCAGTATAACAGAAACTCAACCCATAGAATAGGTCGATTGATTATTC
GAAAGAAATTACCAGCAAGGGTGTCTCTTTTCCTTGATGAATTGAGCAGAAGACAACATT
GGTAATTTATAAGGATTCTGGTGTTTGGTCGATAAAGCTGTCAGGGAAATCTTCATTCGA
CAAGCACTGGCGGTCGCTACAGACGAGCAGTTTGCGAACGCGTAGGATCTCGAACCGC
>lnc_103 1- 310488-310604,310728-311242
GAAGCAGCATACAAAGGAATCCGCATTTTACCTGTTAATGGGAGATACCG
TATGAAATCGCGAAATTAATTTTCGTTTGCAGCATTTGCATTAACAATGA
GATTGAGTTTCCAACATGAGTGATGGGTTCGGTCATTTCGCGCAGTCACC
CTTACATTCGCATACTGACTGTACTGTTACAATTTCACAGATACGTGAAG
ACAGCAGACTTCAAAACCCGGAAATAGCGTCACTGTCTGTCAACAACAGC
ATGTGAAAGCTCCTTTTACCAGGTCCTCGTGCGTCGTTGATCAGGCCACG
CTTACCCTGTTTTACAAGTTGGGCTGTTGACAAAGCATAAGCTTCCATCT
TCTTGACAGTCAACCACATTTCTAGCTCTTACAGTTAGTCTGATTTTTTT
TATAATGGCGGAAAACGGCACTCTTCCAGTTCCTTCCCAACTCGAAGCTC
AGCTCGGAAAATGTAAAACAGTTCGGGCTTCGGACTACTACAAATCCCGT
TCGAAAACGCCTGCGGAAATAGAAGCGTCGAAAGCCAAGCTGCCGCCGCT
TCCCTCCACGTCCAAGTAAAGAGGCGATCAAATGCAACAAATCAAATCAG
CAAGCACTTTCTCAGTCAATAAGCGATCAACA
>lnc_105 1- 590858-591569,591642-591698
AACTTGTCAATAGCCTCCTGTATGCCTCTAAAAATGTAGATTCTGACATG
ACAATCGCCATGCGGATGGATCATTTCATCCCAATTGAAAAACTCCGATT
TTCAGCGCATCCTCTACGGTGAAGTCGAGCATACCAGCTTCAAAAGGGAA
GTAACGAACAATGGAGCCAAAAGGAAGATTTCGTGCCCTACGGGAAATTC
AAAAGCCGTACAGCTCAGATGATGAGGACGAGAGATTAACGATGATATAC
GTTCTGCGCCTCGCCACTGATTACAGCGTTTCTGGTTCGTTCCTCGACAC
CATTTCGGTGTCACGTGTAATTCACTGGTATTGAACACAACGCAAGGTTT
CACTGAATTTATTGCCATGGGCGCGGACAATTTGATTGCGCAAAGAACCA
GGGAACAGTTGGACGTCTTGTTTACCGGTCCGCCATTCAATAATGAGTTT
CACGAAAAAGGTCGAACACGGAGAATTGAATGTCTGAAGCAAATTACGCT
TTATGGTACTTGCATCTTTCCACCGGGGTGTCTGAACCAAGGTACGCTTT
ATGGTACTTGCATCTTTGCACCGGGGTGAGTTGCTTCGTATACGAAGCAG
AAGTCTTCGTTGTCAGTGCACAGCGTGTCGAGGCGTGCCACCTCTAGCTG
GAGAGGGGCGATGTGCCGCGGAATAAGCTCCGATATAATAAACGGTATCG
CGTCACAACAGTACTCAAATTTTTTTGAAGCTGATACCTGTTCGACTTCG
GCAGTGCACCCACTTCCTG
>lnc_95 1- 1066926-1067777
GCGCGGAATCCAAATTCTTACCGAACCGGAACGTGAGGAGGGAGAGAATG
TCGACCTCTCGCCGAGGTGTTCGCTCGCTTTCTGCGCGCGCGCGTCGAGG
AGTCAGAGGACGGCGTGATTGAAACGCCGAGAACGGTCGAAACGGGGAGA
GATCCTCAAAATCACCACCAGTACTCGAGTCACCCTGAACTAGCTACTCC
TGTCACGCCAACTACCTCGAACCCACGACCTCGATCGATGTGCGTTGGAC
AAGCGGCGCCGGGAGACGCTACAGGAACGGTAAACGAAGAATCTCGTGGA
GAATGACCGTCCACAGAATTGTTCTTCCCAAACTTGTTCTATTCCGTTGG
TGTGTTCTCTCTTTCTCTCAGTCAACAGATATCATGTTGTTTCGAATTTT
TGTTCGATTCCGAACGTAAATTCTCGCTGTGTCTCCGGTTGCCTTGGCGA
GTCACGAAGACGCTTTCGGTGGGACTTCCCCACTACTAGTGCTTGGGTAT
GTCATCCATCCATCCATCCAATGCGCCCTCCTTACATTGTTACCAGTACC
ACCCGTCTTCATGCACTCGCAGGATCACGTCATTGTTCCAACCACAACCC
AATTTGGTACAACAAATTACCACTAGTGTTACTATCATACGTAGCAGGTT
GTACCATATATCTCGTTCCGCAAAAGACCCACCCGACTTCAGCATCCTGG
AATATTCACAGGAGCCTGTGAGGGTGTCTTGTTTACGTCTTCTGCACGTC
AATATGCCGAGTTGACCAAACAACCTAATTGGTCCAAACTATTCTACATG
TAGTGAAAGTGTGCTAGTATTAATGTAACAAAAAGACGGTTTTGGAATCC
GA
>lnc_96 1- 1216944-1217303,1217394-1217605
AACGTGTTCAGTCTACGTAGCTTCATTTGGCGCCAGTATGTTATTAAGTA
TTCAACCATTTATAAAACGCCGTTAATTCGAGTCACTGTCAGATGCCAAC
CGTTGCCGGTCAATTACCCAACAGCAGTTTCTCACCTCCGCCTGTGAACA
ACTGTGGAAACGGCGATGGCTCCGTTTCCAAGCGGTAGGATCCGGAAAAG
GCTGCTAAGCCCCGGAAAAATCTGCCGACAAACGTATTGCCCCGGCAGGG
AAAGATGCAATTCCAGCCCAAATGACTACAATGAACAGGAGCGTAGAAGT
CCCTAAGCGCCATCTGTCAGTTTTCACAACTATTTGCGGTTCCATCAAAT
AGTACGCATAGTCTTGGGGAACAAGCCGGCCCGCCCGCCCGGCCCGCCCA
TTGGAGAGGTTTGCTACCAAAACAAACTTGTTTCCTTTGTGGTGGCAAGT
GGGTTGTCCTGAGATCTCTCATCGGGCGCCCTGCGATAACTATCTTGGCA
GGCAACGTCGGCATCCGTGCAAATTTTTGGCGTTTAGTTTTATATACTTT
GAATACTTAATAACATACTTAC
>lnc_97 1- 1306170-1306300,1306496-1307000
CATATGAGATTTCTTCTCCGAGGAGTGCCGTCCGTCCGAGCGTCGGACGT
AAATCCGGACGGCAAATGTGGATTTGGTGGCCGTCAATTCCACTCCTTTT
TTTTTGAGAGGTGGTGACTGACTATAAATAACAGTGAACTTCCTCCATCC
ATGCGTTTTTGAAGGTCAACCAACATAAAACGAGTAGACAGCTTACAGCT
GGCCCATTTGGTTTTTTCTATTGACAATGTAATCAGTTGTTGTTCAAGCG
GCGCATGATAGGCGCATGGTTTTTGATTATGTGCCAAAAGTATACATTTG
TGTGTCACATTGCGAACATGTTTCGATGAGTTTCATGACGGTGACCTTTA
TTTGCCATCGGATTGTGGATCAAGAGGTGCACCATTTTCGTTTGGACTGA
CAAGGCTTGCCTACATGAAAAGTTCTTATCTATATACACAGGACTTGCCG
AAATAGGCTACCACTTTGTCGGACAACAGAAAGGATCTGTGCTATTCCTT
TGCAGGTGCGTCACAACAAAATTTTCTCGCGTGTTACGCATTAGCTAGGA
AGAATGATTTTTGTAATCCATATCAGAGATGCCTTGTGCAATGATCATGA
TAAACGTCTTCAAAGTTCTCTGAGCTACATCCGCCA
>lnc_100 1- 2113592-2114576
TGTCAAATTGTGCTTGTTGCGGGACCGAACAGCGCTCACTTACTGTAGTG
GAGTTTGCTTGTCGTTAAAAGCTGTATTTACGGACGCAGGCGAAGCCTCG
GCCGGGATTTCTTCCTATCAAATGATTTGGGTAGAGCTTCGGGCGGGATA
ACTAACCTTCCTGCCCCAAGCCCGTCTCCGCCACATTACATGATACCGCC
GTGGAACCGCACTTGTTTTAGTCCTGTATGTGTGACAGTGAGACACAAAA
CGAAACCATTGCATCTTGCCAAAAGCAGGATAGTTTATAGCACGTTGGGC
AATCGGCAATCCAGCAAGGTTTGATGCAAATCAAAGCTAATGTAACACAC
GAAAGAAGGACATCCCGCATCACTCCCAAATGAAGTTACTGTTGATTTGT
CTCGTCTTCCAGAAGGAGGCATGAGGTGACGATCGAAATCAGAACAATAG
CTTGTGTGCGTCAAATGATAAGACTTTGACCCGAAGATTAAAATTATTTT
AGAGCCCTCTCCTCATTCTTGTCCATGTGGTAATGACCACGCATACATCA
AAGTAGCAATGCAGGGAATGAAAGAGAACGTCACAGGCCATGGCCATGTC
AACCAACAAAATAAGGTTGCTATAGGAGCGTATAATGTTTTTTTGTCTTA
ATTCCGGCCGAGAGGGACGGTGGATGAGTGCGATATTGTGCGACGCCCGT
TTGGTTTGAAATGAATTCATTATTTTCAGAAAGGCGTCGAACATGAGTCA
GCATGTTGCGGAACGTAACGTACGTTTTACCTGGAGTAGCTCAAAACGAT
GTTGCTCAATCCTTTAAGAGGAAGAGCAATGTAAAATGGGCGACGCAATA
CAGGAATATTGCTCCCTCCGGCCGCCTTTCATCCTTGAATTCGGAACTCC
TGAGTAAATGTATAAAGCACTCGTGCTTATGGTGATGAAATGGCAACAAT
ACGAGAATAATGTCTAGTCGATAAAATAGGAAGCG
>lnc_102 1- 2337058-2337443,2337620-2337726
CATTGATGCAATGAAGCTTTTTAAGCCCGGGGCGCCGATCATTTCTCGCT
TACACTTGACTGTCAAATCTACGTCTCGAAAAAGAAAAAAGACTCCGCTT
ATATACCTAAATGTGCCTCGACATCTAAATATGCAAAGTATCGCTGTCAC
GGAAGCTGAGTTATTTGAAAAAGGCTGGCAAATCTACATCAACCAATGAA
GAATGGGGATGCATTTGTTGCACACTTTTCTGGTGACATGCACGACCAAC
ACGCTCTTTGACCAAACGGGCGAAGATGCTACGGGAAGGACCGCCTTACC
GAAGATCAAGAGCATGTGATGGGTCTGTGACAGAATGAAGATTCGAAGCT
TCTCTGCCAGCGGTGCTGTACCTTCTGGAATGCCTGAGCGTTGCTCAACC
CTTAGCTCTCAATTTGAGTAGAGCGATTCTCTCTTTATGGTGTAAACTTT
CGGTGCCGCTTTCTCATCAACCATATTCTTTCAAAGGGTCCAG
>lnc_94 2- 7704-7824,7926-8309
TAATTCGTAGAAAACATCAACAAGCAGAATCAGTGGAGACAGGGAACTTG
CCAAATTGTAACCCAACGCTGACTGTAAGCTTGATTCTTTCGCAGAGACA
AAATGTTGTAATTTTGTCATCACGATTCTGTTAAATAAAAAAGAGGGAGA
AGTCGAGCTCTGATCAATATAAGGTGTAACAAACATCACCAAACGGAACA
GTAGAAAGCGGGATGGCAAAGCGAGCATTTGCAGCATGAGTCTTCCATCC
TTTCTGATATGCTGGTGTCCTTACATCATTACAACAATTCACGGAATGAG
AGGGAGAGTCAGGCGAGTCAAGCGACGTGGGTAGATTGATGTCACGCAAT
TTGAATCTTCCAAGCCCTCAGTGAACGGTCAGCGTCTTTTGTCAATCATT
ACGAATAGGAGGTTCTCAAGCTTGGACCACACGAGTAGCATACCAATCAC
CCTGAATTCACAAATTCTTTGAAATACGACTTTCATCCGCGAGGGTACAA
TATTA
>lnc_22 3- 706049-707065
AGAATGTTGTGACTTCCAACGGCTACTTTGTCCGTCCGATCACGGGGTAT
GGTTTTCGAGATCTCCCAAGCAGAGTCCATTTACAGTTACTGCTGACTCG
AACGTGTTGTTCCCATTCTTCTGGTACCACACTCGGAGCGTTCGGCACTT
TATCGGAATCGCTACTTAGGATGTGGTGATTCCCGGGACGACCACGCTGC
GGCATCGCGAACTCACTTTTATTCGCCTGCGGAGGATCCCGCAATACCCC
AACAACAAATCACTATCACTACAGACGACGGCATTTTCCCTACCTATGTA
TTGACTCCTGATGCGGTCGGGCCGTGTTGTTCGACATGGATGCTGGAGGA
ATGTGACTGGTAATAGTTCAGACGTCCGAGCGTCTCGTCAAGGCTGGCTA
TATGGTCTTGCCGGCCTCAGCTACTCTATCGCTTTGGAGTCTATGGACCG
CTGGTATCCGCAGACCATTTCAGTAGTGACGATATGGTCTTTGGGACCGC
GAATGGCCACACCATGACCGATTACGCCAAAGCGGCGGCCGATGTCGCAA
CACTCTCGAAGTATCTCAATACAGGCGCAGAGATCACGGGCAAAATAGGT
AGAGCGGGATTTGTGTGGGTGTGGGCATGACGCTTCCGGCCGCCGCCACC
TATGCAGATCGCTTCGCGGCGCTGGCGAGTAGAGGCGACACTTACCGCTA
GTGTGCCAAATATTTCGTCGGTGCCGCGCACGGATGGAGCCGGTTTTTAC
CGTCTATGACGAGGCCGCCACCAACCACAGCTCGTCGGCTGTGTTGGCAC
TGTTCCACCCGATGCCGCCGTAGTGAACCGTTCTCGTTGACGAGAGGCGT
CGACGGTATCAAACCATTACCCACTTTTTCTTGTGTACCCGTCCTAGGGA
AAGCGGTGTGTTGATTGCATGTTTCACCAGATGATTTTAGGTGGGACGTA
GTGTTCCGGCAAGATCAGCCTATGTATAACTGGAAGGTCAAATTCATGTT
ACATTATTCATATAGTA
>lnc_24 3- 841448-842114
GTCTTTTCACAACTCAGAGTGGTTCTCGGGGACCATGTGAAATAGGGAAA
ACCTTCAACTGAATGCCGTAGAACGGATACCGGAAGCTACGGAGCGGCAC
TCGAGCTGGATGAATTCAAAAGGCGAGCGGTCGCCCATGCCGATTCCCGG
TATACACTGCAGTGCAAACGAGTGTTGTGGGAAAAGCGCTGACAATTTTA
ACGAAGACCTGGATTTCTCAAAAGTACAAGCTAAGTAAATACGATCTTTT
GGTTGTCCCAATAGGTCGTCGAAAAGCTTCTTCAACTAACCGTAAAAAGC
CACCAATCAAGAAAGGTAATGATACTTCAATTATGCTAACCGGCATCAAT
TATACTAATTCGCTATAATTAAATGTAAATCCGTTTGCTTCCCTGAAGGT
GACGCCTAGGGACTCATAGAACATCCAACGCCGAATATGCCCTCGAATCG
TGAACTTTCTTTAAGGAATAATTTCCAATAAATCTGTTTATTAAAAGCTC
CTTTGATAGAATATTTGTCTTTCGAAAGGTCCAGCCATCTCAGAAAGCCA
TTCGCTGGGTACCGATAACATTTTTTTCCTGTTTTTTACAGGTGGATCAG
AAACATAGGATGTCAGTGCCGCTTACGTCAGTCTGCGAGCCGCGAACCAA
CCGTCCGCCCCGCCCCG
>lnc_9 4- 346704-347360
AATACACCGACTGATGATATTGGCATATAATCTTGACCGAGAGTGACTGT
GCAATGCTTGCAACATCTTCACAGGTTTGTCTTCGGAACGTGATTATTCG
CTGAATTGAGCATTCGCTAGACATTTTTGCGAACCGCATTGCGTGCATTT
CTAGAAACGAATTCTTCAGAATACGTCGAAGTGCGGTTCTGTCAGTTCGC
AAACGAATTTCCTGCACTTGATTTGGGAAACTCCCTGAGAGCTTTTACCG
TGGACGGTCGGTTCAAGTATCTAATTCATCGCGAGGAAAGAATAAAAACT
ATCCCCCATTATGAAGATGCAAACTATAAACGGCTATCAATCGATGAAAT
ATTCCCACTTTAAATGGATGAATAAAAGAGAATTTTCGCTTCGCCGACTA
TTAAGAATGCGCTCCACACGTACCACATTTCTAGTGGGTGGACGTGGCGT
GGTTTTGTCATCACAATGAATACCTATTTGATGCAGGGAAGTGGATCCAC
GCCAGACGTAGATTGTGAAAAATGAAATCTGACAAAGTCTGGATACGTCG
TTTCAAACGTTATAGTCCGATGGATTGGGATTGTTATTGAGCTTTCAGCG
ATTGGAACCAAACGTGGCTCCGACCAACCTGGGAAAATTTGTTTTCTCGC
GGGGAGA
>lnc_10 4- 774014-774624
AGCAAATATTTTCCAAGACAAGGACATTATGGTACAAGAATTCTAGTAGG
ATGAGAATGCGTATTTTCTGCTTTATGGAAAGCATCGGAAATCTGCTCGT
TAGTGCAACTGATGGCATTGCAAGCACTCTTGTGGTAGGATGTGACAATG
AGGACTCTGCAGCTATCATCTGAAATTCTGCTTGCTGCAGCCAAAAATAC
TAAAAACTAGGAGGTGTCGACCCCAAGGCAGCGGAATTTATCAGACAAAG
AGATTGAGTAACTTATCCATGAGTTCAGCACCTTTTTTCAAGCGTACCAA
GAAGAATTGTTCTTCCATTAGACATTGCTCTACTCCAATAGTCAGAACCG
TAACTTTCCAGAGAGCAAGCATTGACCCATGGACAATTGCCAATTGCTCA
AAAGTTCTGTGGTGGGTAGGCTGCATCATTTTCGAACACAGCAAGGTGTT
TCCGATTTTCGGTCATCGATTGGGATAAAGACAGCACGTAACGGGATCTC
CTTCCCTTTAGAGCATTTTAAGCTGCAGCAGTATTGACTGTAAGGCAATT
TTGGCTCTCGTTCAGGAATAGACATGGAGTCACACATAGTAAAACTAAGG
CGAAACTAGAC
>lnc_11 4- 852173-852954
GAATGGTTCGCGTGTTAACAAACAATACCGTTTGTCGTTCCTACCAGCAT
TTTTGTCTCATACAGAATCATGAAAAACGACAGTCCACACAATCTGGAAG
CTTTGAGAGTCGCGGACCAAGAACTGTCTGCTGGAAACACGCAAGGGAAA
GTCTTTATCCAGTATTCGCCCGGGTCAGCCGCCTTTCTCGTGGATCGATC
CGTTGCTCAAGTGCGCGTTAGTCGGCATTTGCAGGATGCGATTTCGAAGC
AACCAATAGTTCCTGATAATTCCAAACAATGAATGCCTCTCCGTCAGCAG
CAATTTTTCGTATCGTTGGCCGCGCCGCCTGACTAAACTTTGGAATACGC
CGCGGATGCAGGACACGGGAATTGAAATACAATGAATGGATTGCATAGCA
AGGAGCGGAGTTACATGCGGAGGATGGAACTGCAAGGATGGCGCACGAGA
GAGAGGATTCGACTCTGATCTGGGCTGCGCTAGCCAATATCAGGTTCAAG
CAACTCCCTGCCACCGCTGTCGGATAAGAAAGTGGTACATCAGGTGGTAC
GATTTGACGTTGCTCTACCTTGACGTGGGGACTTATATAGATACCCAGGG
TTTCGTTGACTTCATTGCATTGCTCGTTCGTTACGGCAATCCCAATGCGT
AATTTTTCGTAAAGTTAAAGCAAATTGCGGCGTTTCGCATTCATTCCTGA
CGGAAAGTCCTGTCGGTTTCCCTCTCGGTGCGTCTACGGATTTGTACAAA
GGAGTCTAGCGCCGACATGCTCATAGATTGGC
>lnc_189 5- 669902-670627
CGCCACCCCAGGTTTCCGGTTCGGGTCGGACGCGTGATGCAGACCAGCTT
GGCGTGGCCACGCATGCTAGCAAAGGAAGAAAGCTAAGACAGGATACCAC
GACAGCTTGTCCTTTGCGTGTCCTGAGAAAAGGACGATAGGAATGAGAAC
TTCGGCTATCGCAACAGCTCAGCTCGGGAAAGTATCCCGGGACATGCAAC
ATTCGCCTGAGTAAAAGCGGGTCACCAAACGACACACTTGGCCGGAAAAA
GATAAACAAAACAGATGAGAAGATGTTGCACCACGAGAAGCCTCCATCAC
CGTTACTCGAGTCCACCTCACAACACCTCAGCACCAAACATCATTTGGGC
CACTGTCACTAACTGTTAAGTCGATTTGCTAATTTCGTCGGCACCGACAC
CGACACCACCCAATCCTTATGGGACGCGTCCTTTTCTCGCCAGCCAATTG
TTGCCAAGCCTTAAAGTATCGCGGCAGAGTTTGTTGCCGGGAAGACTGAT
ACCCGTTTAAAAAATGTCGGAAATGGACCACGTTGAAAGGCAGCACTGTG
TCAGATAATAGACCGAAACAGGAACTTTCTCGAAGAATTGACGTCTCTAC
GGCAATGTCCCGAGGAGATGGAAACCAGTGAGTGCGCTTCGGCTTTAAAA
ACTATCAATCCACCTGATTTATTTTTCCTATCACTCGCTTCTATTTCTTT
TCTAACTGTAAATTGGAATTCCTTTT
>lnc_190 5- 954492-955198
TTAATCCTGTTCACAATTCTTCCTTATGGTTTAAAGTATCCATCCAACCA
AATCTTCAAAGGTAAGGTTAGCTTTTTCACAATGTTTGAATGCCAACAAC
ATACTGAGCTGCTGTCCGATCCCAAGTGATACCTCTATTTGAGAGAGCGA
GAGAGCTACTACAGTTGTGACAAAAAATAGGACAAACTGTAAGTCTAAAA
TCGGTTTCCTCTACCCCAATATTGGTGACGCGTTTGGGAGTGCATCCAAT
GTTTCTTGAAGTGTCTTTCAAATAGAGCAATAACATTCACATTTCCAGAG
AACGTCCGCTTTTTGTTCCACGCCGCCTGTAACATGTCTTTCTCTCCAAA
CCTCAAGAAACGCTTGGGTGATACATCGACTGCACGAAAATGTTAATATA
TCGATCCCCTTGGCGATTCGTTAAGAATTTGTAGGAACGCCTACGAAGGT
CGCGAAATGATCAAAAGGTGATGCAACTGCAAGGACGGTTCTTGTACGGC
CGCTCTCTGCTTCGTCCACAGGGAGCGCGACGGAAAGAAGAAACTCGGAT
ATATCTAGGGCGTCGCCACTCTTGGTGTATTTCGTTACGCTCGCTGGTGC
TACCATTGCAGACTCTATCCAGGTGGGTAGCCACCCCCAATACTTTCGCA
TCGGTGCCAGTAACTCAACCCATTAACTTGGACGAGGGCAGACCCGTGGC
TTCTGCT
>lnc_191 5- 966989-967359,967490-967727
GGAGACTATTCTAACCGCTATTTTCGATAACTTGTCGCCACTGGTTGACA
GTGACTGCGAAAATTCGTCTCCGATGCTTCGCGTACAAAGCGGTACTGCA
GAAAAAATTTCAAAGGAGATAAGCAGCGCATAAAAAGGAATTTCTGGCCA
GAACAAATAAGGGCTGATTTTTTCTATTGTCGGTGGAGCTGCTGGCTTAT
TTTACGCTCTACTTGTATGCGAAATACTAGTAGGCAAGCTCAATAGCGAT
CACACTCTGGATGGCCCAACTAGGTATAGGCTCCGTTCGACCCCTGAAAA
TTTAAATCGGAGCTTGTTGCTGTCTCTGGGGCAGAATTTGGTGATGTTTA
TATCTCCCGGATGGATGTCGAACAAATATTAGAAAATTTGATGCGCGAAT
CCAAACTTTACAATAGCGAGAACTTCTCATCAATTTTCATTTTCTTGAAA
TCAGCCAGTCTGCGCGCAGAAAAATCTCTCACTGTTCGGTAGCTGATGTA
AGTAAAGTTTTCGCTGTCTTGCGATTACGAAGAATCTGTATTCGTAATTA
GAAACAGAATGTTAAACTGCAAGAGAATAATATCGTATAACTTAGTCAGT
GAAATCGTT
>lnc_86 6- 23065-23774
GCTGACTGTAGATCAGACAATCCGTGATAGTTTGCAAAACTATGTAAAAT
TCGTCCGCCATGCTTACGAATTGGATCATGTCAGTCACCCGAGGCCTTTT
TCTGTGCTGGACTTACCAACCGTGAAGCATGGAAAGTCATTTTTACGCAG
ACTTGTTTGAATGCTAACAGTTCATGGAACAAACTTTGTCCTTGGTTGGC
GCATCTGATGTGCCAATATCAGTCATATCAAGACCTCTCTTTTCATACCA
AAATGATCCATGGTCTCACTGTGGATGTCCTATGTTTGGTGAGCCTATGT
CTGCAATTCTTGCAAAGTCAGCTGACAGCAATTATTCCAGATTGCTTACT
GTTGCCTCTTAATGAATCGCAACCCTTGACATACTCTATGCAAGATTTTT
CTTCCTGTAGATGGTGGAGCCTAGTTGATTGGTAATATCCAGATTGCCAT
GACAAGTTCTTAAATACCATCCATTAGCTAGGCTTTGTCATCACCACGGT
GCCTTGGATTAGCATTGTGTCATAATGCATTGTATCCTTTATGTTAGACA
GCAAAACACTTACAGTTTCTTTGATCAGAAAGGTAGAAAGAAGAAGTACA
TTTTTCAGGCCGGCAGATCTTTTAGAAGTCCGTTTCAGACTTACATTCAT
AATGCAAAAAAGATCTGTGGGGTCTGCCTTGAAATCTTGCCCTCAAGGTC
TGAGCAGTCC
>lnc_91 6- 878957-879602
ACGGTATCTTGTTGGCACTGCAAAGAACTCCGACGAAAAGTAAGGATGGT
GTTGTGTTTCGAATGCAATGTTGGGCATCACTGTCAATTTGTTTTGTCGC
GGGAAACGGCTGGGTTTTTTCTTTGGGACATTTTCTCATTCTGCGATTCG
TCTAACGGACGGAATGTCAAAATTAACGTGCCATGGAATTGAACCACGGA
GCGCTATCCCCAAATCACGTCCTTTGACCTCGTCACATTTAAGGTATATC
AAGCATATTCACTTATATCTTGACATCCTCCCTGCTTGATATTCCTTTGC
CCTTGAGCCATCCTCCCCACACGCTGGAGATGACCCCTGCCCCTCCTTTC
TTTATCCACCCGAGTAAGGTGTCGACAAGTTACTTTGCCCCTGAGCCATC
CTCCCCACTTAGGAGATGACCCCTGCCCCTCCTTTCTTTATCCACCCGAG
TAAGGTGTCGACAAGTTACTTTGCCCCTGAGCCATCCTCCCCACTTAGGA
GATGACCCCTACCCCTTTCTTCTTTATCCACCCCAGGTCAGGTGTCGGCA
AATCAAGACTTTTTCAAATCGGGTATCGAACTCCCGGACGTTACCATGTC
AAAATTAACGTGCCATGGAATTGAACCACGGAGCGCTATCCCCAAA
>lnc_82 7- 405438-406094
TTTGCGTTGTGCACCCAAATGTTTGCAACATACACAACTCTGGTTCCGTT
GCATGAGGCGTATAAGACGACTCGTCTTATCAAACCTGATATGCTAGGAA
CAAAATATTCCTGATTACCATACGGTTTCCCTAGATGAAAGTTGTCAATA
GATACTGTTGGCACCATCCGAACTCGATGGTTTGGCAATCACATAGGTGA
TCCAATCATCTCGACAAAAACTATGTCAATGGTTCGATAGCCAGTACATT
GGCTACGGGGTTTCTACGTTCGTACATTCTGTTTCCAACACAAAAATTTT
ATTTTGGAATCTATATTTTAGTCTCACAATCTCAATCTAAAAACCTACCA
ATTTTTTAAAACAATCGGAGCCTCTACGAGGCTTTCCCCCCAACTTCTAC
TCTTTCGTCGTATTCTACAAAAACACTCGTAAGCAGGTAGAACTTATCAT
CACGCTTCTGGAGTTATTAGCAATTGGGAAAACATTGATTGCCCGAAACA
AAAGGCCAGAAACGTTCGCAATGGAACACTTGTGGTGCAAAAAGGCGGAG
AGCTCAATTGAATTAAACAAACGACGGACGCTTTTCAGGTTTGCATATCC
AGTGTCTATGATAATCTTTGCAGGGGCTTTCAAGGTACACGCTCTAAAAG
ACACAAG
>lnc_83 7- 439362-440113
ACTTCGACCATACGGCTGCTCTTACGTACGCTTAGAATTGCTCGATAGAT
TGCTTGACGCGCGTCAACGATGCACAGCAAGTTTGTGGGGATGCCGTCAA
TCAGAGTCGCGACTTGTTGACCACAGCTGCTACTGTCCAATCACAACTCG
AACGCATTTTGCGGGCGAACGCTCAATCAATTTTGGTAGTCCATGACTTG
ACTCAAGGTGGGCAAAATGATAACGTCATTGGTTACAGTTAGCACGGAGC
ATGGACGACGGGGTTGTCTCGTGTGCAGGCTCTGCCGCCAGCATGATTGA
TCGGATGGAGCAAGGCGTCCGTAACTTGACGATCGGAATCGATGAAGCCG
CCAGTAGTCAATCTTGACGACGCTTCGGAATTTCCGGGCATCGAATCCGC
AGTTTTTGAGTTGGATGCATCCACCACCGCGATCGACAATTGACAGTGAG
CGTAATCACAACTGCTTGCTCCGGTGCTGTCGGCTGTAGGGTACAGCCAA
TAATACAAAAGGATGCTGGGACATGCTGGCACAGGTCAAATCTTTTGTGA
GAAGCGCACGAGATACAATTGAACGCCCTCTCGGGAGTGTGGGACTTAAA
GTCGTCTACTAGTAATTGCCTATATGTGCTGGCGTGTGCGCTTTGGCGAA
TTGATGAGGTTGTAGTAGCTCAAATCGAGCGACTGCGCCACGGGATGATA
GACTTGTTGTATGCTGCACTGGCAAATTTTTTGGGAGGAGTTGTAGAGGT
GG
>lnc_76 8- 350935-351585
GGATGAGCTGCTTCCAACCCGTCAAGCTTCAATCAATCCATTTCACAGCA
GTTGACTGTCAAGGCTTCACCACGGGCTCACAGAGAACAAACTGTCACAA
AAAAGGATATAGTTGACAACAATGAAGACACAAACAAACAATTTGCGAGA
AAGTGACACTCTGGACGACGCCAAAGATGACAACTTCTTTGAAACAGTTT
TGGAGCCAAGCAAACTGACTCGAGGCCAAGCCAGGAGGCTGGTGACATTG
GGGAAGCAAGAGTAATATAAAGCAAAGCTTAATGCAAGACATTTGAGCGT
TTGAAGAGCAGAATCATTTGGCTACACGACTGCTGCGCTTGGGCCCAAGT
GTGCTTCACACCTCACACACCATACCATCTCTTCAAGTACCTTCTCAACT
CCACCGGACAATGCTGCATCAAGCTTGAGCATTATGCACTGGAAAGATTT
GGAAATGCACCTCAACCAATGTTTACACATTAGAGCAGAAGGAAGCCGGC
AGTGCAGTCTTCTATTTACATCAACTCACCTCATCCTCAAATACAATGGC
AACCCTGAAGGCTTTTATGAAGGAGAGCTAATGGCAATCAAAGAGGAAGC
GGAGAGACAGTGGATGAGAATACTGCCTTGAAGGATTGCTTCTGCAGCAA
G
>lnc_79 8- 684535-685183
CACCGCTTGGGATGCTGAACAATCAACGTACCTCGCATTCGGACGACGGC
GCGATTGCTGGAGATCGAACGACGTTGTGGCGGTCGTCGAAGACTCGGAG
GGGTCGACGATCCCTTCCAAAATTCGATGGGGATCGTACAAATAAAACGT
AACCTCGGCATTGACGTGTGCCCGTGAATGCTTGTCATGTTGGGACTGCT
TTCTCATCCAACACGCAGACTGTCTGCGGAGCAAAGTGCATCTGACCAGT
GCCGTGAACGTCAACGTTGGGGGGATGAGGGGTGGCTCTTCGGAAACGCG
ACGGGAGGTGGACGAAACCCGGCGTAACGGGTCATCGGTGATTTATAGTC
TACCGCAACGTGTGGAGGGTGGGGTGCCACCCTGGGATGCCCATCGGCTA
TCATCATGCTCAGAGTGCATTGTTTGGAAAGCCCTACAATGAAAACGTTT
CCGTTACGACTCCTTCGACGGTCCAGGACCAACTAATCCAGAGAGTCGCT
GCCGTTGCAGCCTTCCAGATTGTCGCCCGAAGTCCCCAACGAGGTTTGCT
ACCGTAACAAACGTGAATTTCTTTGCGATGGCAGGTGGGTTGCCCTGTTC
TCACTCTCATCGGAGACCATGCGATAAACATCGTGGCGGGAAACGTCGG
>lnc_81 8- 741881-742619
CAGAAATGTAAAAGCTGTAATAGCTATCTACGATGGTCTACAATATGGTG
GTGTTTGTCATTGACGCAGCAAAGGGCTCTAGTTAGGGCGGTTTGCATCC
AACAGTCTGTCCGCGCAAGCTCGTCACCGTAGACTAAATAGTCTCAAAGA
GGCCAGAAATCTGCAAGAAGCGCCATAGTTTTGTTCTTTTTCCTGCTCAT
GCGTGCTTTCGAGCAGTAAGCTGTGTTGCGGATTTGTCTCTTGATCCCTG
AAGAGGAGTGCGTGTGGCGTCGCTTCGTATTCGATTTAGGGAGAAATGCG
AGTCTCAAAATGTTCTTCGCTCCTTTAGAGACTCTGGAATACCTTGAAAT
TTCAAAATCGGTGCATTTTATGAACGTTCCAGGAGCTCATGCAACCAAAT
GGATGACGATTTCAACTGTGGTACTGTAAAGAAACCCCGTACGTCTGTGC
GTCAGGGTCTTTGTTTCTCCAGTAGCACATATTGTGATCGTTAGGCCATC
CTTACACCTTCAGCGTGGGAACCAAAGTCAGGCTACAAGGAATTCTTCTT
GTCGCTCGTCATCCCAATCAGTATGGCTGGTAGACTGCTACTGAAACTCA
ACAATCTCTGCGGAGTACCTGCGACCGATACCTCATCGTCGAACGCCTTC
CTTGAGTCTCCGTCACGTTTCTCAACACCGGAAGAACGAATGTTGATGAG
TCAAATTGGAGTTCTTATTCCCTTTACTTGCAAGCGTTG
>lnc_74 8- 1000886-1001688
GGCAAATTGGAGATGACACCTTCTGAAAAATTCACGACGCGAACAAGCCG
TTTTTACCCGAAGATTGTTTTCATGGTACGCAGTTGCAATGGTCAAAACA
GAAGATGATGGTATGACCAAAACCACGTCCTAAAAATATTAACTGCGGGA
ACCGTGATCAAAGTTGTCCGGCTGGGAAGCAATTGGCTGTCTTTGTTTTG
ACATTGGTTGGGATCGGTTGTGTTGATGATGTCTGCGGTAACAACAAGAA
CAGCGGCGACGGCAACGGCGGCAGCGCCAACAACAACAATGGTGGAACCA
AATTTGTCATTTGGGACAAAGTAAACCATTTGTTGGCTGAAACTGCCCAC
ATGTGCTGTCAAAAGACACAAATGCAAGCGTGCCGTTCGGAGCGAACGAA
GGGATTTTCGACGATGGAAAAAGCCGTGCTGCGATCGCAACGTAGGAAAC
GGAAGGCAATGATACCAAAGCCGTATCCTGCAAATCAAGAATATGGACAC
TATTGATAGATATCCTTCCAATTGCGAAGGGTTGACCAAAGCTGGTGTTG
GCCAAAAAGCAGTCGAATTGGGTCACTCAATCTGTGACAGCAGGAAACCG
TGCTTGGCTCCAGTAGCCCACGAGTTCTGCTGTCTGTCGCAAACAAACCA
TGATGGGAGTGACCAAGAAAGTTGCAGATACAGGCAGTGTGGGGGGTTGA
ACAAGTAATGCCAAATAGAATCCACAATAGAAATAGAAGATAAATTAATC
ATCAACAAAATGCAACCAACATGTGGTTAGAACGTCTACAGATACTACAA
GCA
>lnc_73 9- 939513-940143
CTTTCAGGTTACAGTTCGATCACGTGACATTGATGGGGATTTTCATTCAC
AGTCAGTTAGATGGCTCCGACTGACTCATGGCCAATTCGAGCTTGTGAGG
AGACCATTCCCAATCTTGCTTTCAACCGCTTTACAAAATTTGAGCTTCCT
AAACTCCCTCGCCTTGCAATTCTTGTTCACTGTCAGTTAGATAAGCTGTA
AATTACCTGGACTCAGGAGAAAATCCGAGAGGCTTCCAAAGATCACGGAC
ATCATACCCCAACTGAAAGACATGGTCGCCGTCCACAGTTAGAGCGATAA
AATCCCGCAAAGTGACCATGCAGGCACATTCTCCACTAATAAAAGCGTAA
TTTGCTGCGTAAAAGTCGGGAATGGAAGCGAACAAGAGCGGTCTGGAAAT
GCGGCAAGAGCTCTTTTTTCTCTCGATTAACAACATCATTCAGAATAGAA
AAAATGACAACGATATTATAGCAAGAAAATGAGGGAAAGTACACGCACTG
AGATTAGCTGGGCCAACTGATTAATTGACTCAAATTTACATCATAACTGG
AACTGGATGAATGTGAAATTCGAAGATATGCCTTACGATTTTTTCCTTAA
TGAAATCGCTATGAATAATTTGCAAAACGGT
>lnc_135 10- 146611-147244
GCCTTGAACAATCGTTGGCCTGTGATTGCCCTAAAAGATGATCTTTTCCA
GTCGGCAATGAAAAGAGCTCCCGTGGTGTATTTTAGATTAGATTTCCTTT
ACATGTTTCTGGAACCATAGAATCTCTTCCATAATTGCTCTGGCAAAGGA
AAGCAGCGACGGATATATTTTGGGTATGGAAACAATAGCAAATTTTAGGG
GAAGAGAAGAAACAGAATTGCCAAACAGGCAGTAAAAAGTGACAAAATTA
TGCCTCTAGAAGATCCAGTCAATGAAGTTGTGGCACCAAAAGGCTGGAGA
TCCCTGGAATTCCTCTGCAAGCCTTTCAACGGTACAACTACTGGATACAT
AGCTATCATTAAAACGGCATTATGTATTCCACTCTTGGTTCCCAAAACTG
TTATTCCGAAAGCGAGATAAGGTAATTCGCTTCACCAGAATACTAGAATC
ATCTATTTCTACGCCTGTTAAAGTCACACCCAAGGCTGCCTGCGGAGACA
ATCTGTGGCGGCCGACTCTCTTGCACTTTGACTATGACGCTTGTAGCGAG
CATGGGAAATGCATCCGAGCAAATCTCTAAGCATCGTGAAACCGCAGTCA
ATTTAATCCTACTTAGTACAGCAGTGTGTACCGT
>lnc_136 10- 338180-339687
ACCGTCCCTATCGCTAACCACAACTTCGATATTTTTTGGTTATATGCTAC
TTCACAGTCAAAGTGATGGTAGAAGCAATCCTGGGAATGCTGTGCAAGGA
TATTTGAACATTCTGGTGGGTGGATTCGTCGCGATGCACGCGTTTTATTC
TCTTTTCTTCGAAAGCTCCCCATCGACCTTGCCCCTTCAACTAATCGTGC
CCACTCTCGTGGGCATGTGCTTGCACTGGGTCGTTTATCGGCTTTATATA
AGAAATTAATAGGTATGCGCTGTCGAACAGGTGTATACTTCACTCTCTGT
ATTGCCTAAAGGGAAAGGCTTGGTTTAAACGACTCTGCTGGACATCACGG
TTTTTTTAGGCTTCACTGCCAAGTCCTTTCTCGATGGTAACGTGCAATCA
TTTCGACAATTCCACTTCACCGCTGGCATCGGTCGTTTTTGTAATGTCGA
GATATGGGATGTACTCGTCATCCGCTATCGCGCCCAACCTCAATTTCTCT
CAGCGCTTTCTACGATTCGACATTTTCTCAAGATGTGGTTAAGCGTTTTA
TGGGAGGCGATAGCGGAAACTGCAAACATCCATTGAGCAACACAAGCATC
ATGCCATATACAGTTGGATCAGGTACATTTGTCACCTTACAGTCAAAACA
ATTATACCTAGCTTCAATCACGTGCTGCCATAAGGCTTTAAAGGAAGGCA
CCATAAACATTTGTGTGAAAGGTAACTGACTGAGAGGCGGCGATACGTCA
AGTATGTCGTCCTGTCGAACGATAGATTATTGCATCCAGAACAATCTCAG
TCTTCTTGTTGGTTCGGACACTCCCTCACGAGCCCCTTTGGCGGTTATAT
GTTTCGAAGAAACTGCTGCTCCAGCTGGCATACGGCGGAAATTAGCCTGC
AGAAAGTTGACTGTTTTAATACGTTGCTATACACTTAACGGTAGATTATA
ACCATGGTGAACTTGTATTTGACGGACTTTTTTACTTTGACGTCGACGTC
AAAATGTCCAAAGGTGTCAGAATGTGTCAGCCGGGAACCTTTTGGCGATT
AATGTAAGTTGCTGCCAGCAGCTTTTCACTTGAAAAGTGCGTGCGAATTC
CTGATGCAAAGAATTCAATTGCTCTATCGGCTCAGAGTTGATGAAGATGA
AGACAAAGTCCGACTGCGGCTCCGGTGATACGAACTGTAAATGCGCATGC
CCTTCAGGTATGGATCACGGGGGATTTCCTGATCCAGCAAAATATCCTTT
TTTGGCGAAGTCGCGATGAATAAAATCAAGCTGGTCCCCATAAGAGCTCC
GAGCTGGGCTATTAATTCGAAGCTGGACATTAAACCTTGAGGGTAAGGGG
AGAGTGTATTTATGTTGAATGCACGGCGCGGGGAATACCTCTGGAGCCGA
TATGTTTACACAAAAGTAGGAAGGCCGAAGCGAAACCGGATCATTGCGTG
CGTTCTGATGGTCTGCCTTCGTCCGTCGGAGGCATCCTGTTTACAACGTC
TTCCGGGC
>lnc_138 10- 566868-567163,567435-568134
CAGGCTCGGAATACATCCAAGGCCATATGTAGAACGCTGGACCACGAAAG
CGGAAACGCGAAGATGGTAATATGTCCAATAAAGGTTTCCAAGGAATGCA
AATGACGAAGCCCGAACACGAGCTATGCGAAGGTGTGGGGACTAACACCG
TTGTTTCCAGTCGATGGCCACCTGCGTAGGCATTGATTGTCGAATAAATG
GCGCCGGTTCTTTATAGTATTCTTTTTTCCTAGTATACAAATTCCTCGAT
GTAAGCGCCATTGTTGAAAACGGCTTGGATTGGAGGTATCGCCGTCATCC
GAGAAGTTGTCGACGTCGTTCCGTTCTGTCTATTTGTGCTGGTGAAATCC
GATTCGCTCAAGCCATGCGGCTGTATTGCGGACATCACTGGATCGTACAG
CATATTCATCCACTGCGGTAAAGTAGCCACACATTGTCACCACCGTCGCC
GTTCAAAAATCGTCAGGAACGTTGCTCTACAGTCCAGCCCTGTGATATTT
TCTAAAAATGGACTGTCCCGTAGGCACATAGAACACGTTTTGCACCAAAC
GATAGCACAGGAAAATTGAGATTGAAACTGTATTGGAGAAGACGGTTGCT
CCCACATTTCTTATTGGAGCAAAGGAACGACATTTTGACAGGCTCTTTTC
TGGCGGCAATGCTTAGCGCGCCTCGGAGCTCTTGCGCATTCCACAACACG
CGATTGCATATTTGTTACCAAAAACGTCTATAGAATGTTAACTATTGGTT
AGGAAAGAAGCGACGGTCAATTGCACGAACCAATAGAAGCTGCCGAGAAT
GGATGAATGATCTCCCTAACGGAATCGCTCCTTTGCAGTTTGCACAGTCT
GAACAAAGGTTAAAGCACAAAACGAAAGCCACCGTGAACACACAGATTGA
AAAATTGATTGCACGAAATCTCAAACGCAAGAGATGCAAAGAACGCCGAC
GAGCTCGGAGGGGGCAAGTAATAAAATAAACCCTTTCGTACACTGA
>lnc_140 10- 920066-921424
GTGCAGATGACTGCTGTGCCCGAAGTGTTTTGGTCCTGACAAATGGAACA
ATGCAACGCGCTTGCACTGTTTGCCGAAAGACTGTCTATCGAATTCATGC
GTTGGGGTTTTATTGATACGCCATGAGCCTGTAGGGCTGCCCCACGAAAT
TTGTATAAAGACGTACAATGGATGGCGTACAGAATTCCATGCACTCGTAG
TAGTGTACGGCGCTGCCTTTCACTTTCTCATTGTAACGGATGATGGCGCT
TGATGTGTATAGCCAACGGCTTAAGTGCCTTTCACTCGAGACCGCAACAT
GGTTCATGGGTGGAATCCAGTCTCGCAGAGGCTATCAAGATTGTTAGCCA
CGGTGTTCGGAAAATCGTCATTGCGGCCAGGACCGAGTCCAACAGTCAAG
GGTGTTCTGAAGCAGCAGGTGTTTTGTTGAAATTCGGTAAAACCCTCGGA
ACTCACCGAAGACGATACTTGGAGCATAAAAGTTTTATGCTTTATTCCAC
GGAAACCAAATTGCCTCCAAATTTCGTTCCGTGCTGAGACTTTTGGTGTA
TACTTAGAAACACCAGCACCCCTTGTGGTGATGTCGAGAATTATTTGCAC
TCGTCATGAAAGATGACACGGCATCAAAACGAAAAAGGTTTTTGACGGTG
AGGCGAAGGAAAAGAAGGGCGGATAGCAACAACAACAAGAAAATATTTCA
TTGGGGAAAGGGCACGGAGAACCATTTGACAATGATTCTACATGTCGGTC
TCGTTGCCACCGAACAGTTTCCGAGCTTTTATGTCAGCACTACTGAAATC
CCATTGTCAGCTGGTAGCTGCAACTTCGCTTGGTCTTTCTAGCGTGCTTC
AATCCTCACTCGGGCTCGCAAGTGACGGAGATAGCCTTGTACGTACTGGT
TTCCTAGTGAATAGCAAATACTATTCATACAGAAAAGCTTTGGTTATTTC
ATAAGGGGAAGAAGGAACGCGCTTGAAAAAGCATGTGCGAGCGTTCTGCA
GTCTTTGCGATTCCGACAGCGCCACGCCGGCGGTATTGATGAGATTGATG
GATCTCTCTGCGGTATTCGGATTTAGCATAGCAGAATCTGAAAAATGAAG
TAGCCCAGCGTGCAACAATGAAAAATTGTAGATTGAGAGATGTTGGAAAT
CTGATCAAATCTATATTCGCGAGCATACCAATGGATGCACAAAGGCAAAC
AGCCCCTGCCCAACAATGGAAAGAAGTGAAAATTGGATCTACGTATTATT
TGTTAGCTGCCAACTATGAACCAATGCTCTGTACTTAACCAAAGGAACAG
GTTAAGAGGCTTTGGATCGAAAATAGAAAGTAAGTAGTAAGGCAATCCCT
CAAACTTGC
>lnc_142 10- 974469-975264
CTGGTGACATGCCGAAGTTTCTCGTGTGCTACACACACAATTCTAACAAA
ATCACGAACGAGCCGTTTTGCCCGCAAGCTTTTTCATGGAAACTGCTGGA
GAGGCTAGGCTGTGCCGCAGTTGCAATGGTCAGAACAGGCAGTTGCAATG
GTCAGAACAGAAGATGATGGTATAACAGAAACCGCGTCCTAAAGATACCA
AGTACGGGAACCGTAGTCAACTTGCTCCAGCTGCGAAGCCATTGCCTGCG
TCTGTTTTGGCGTTGATTGGTATTGGCTGTGTTGGTGCTGTCTGCAGTGA
CAACAAGAACAGCAACGACAACTTCGACGACAACAACGACAACGGCCAAA
CAGCATCCGTCGACCTGGATCAAATAAAACCTTTTGTTGGCCGCAGTTAC
CCACTATGCTGTCACAATGCACAACAAAAGCATGTCATTTGGGGCCGACA
AATGCCGCAATATTGTGGACAATGAAAAATGCCTTGCTGCAATCGTGACG
GAGAGAACCGAAGTTGGAATTGAAGCTGAAGCCGCATTGGACAAATGAAA
ATTGCGGGAAGTGTTGGTAGGTATCATTTCCGGTAGCAAGGGGCTTGTCA
GTGTTTCATTTGGCCAAAAAGCAGTCAAATTGGGTCACTCTACCTGTGAC
GGAAGGAAACCTTGCTTGGCTATTGTAGCCTGTGAGTGCTGTTGTCCGTC
GCACATGACCCTTTCCCTACCCATGATGCAAGTGATGAAGAAAGTTGCAA
ATGCAGTCAGTATATGGGGCTGAACAAGTAACACCAAATAGAACCC
>lnc_130 11- 391990-393149,393426-393475
CTTTTAAACTTTAAAAAGCGGTAATTTCCGGTAGGCGTTAAAATTACGAA
TCCCTGTCTATCCTTTACTGTTAGCAGGCACTCTACAAATCTCCAAAAGG
CGTCTATTACAGTTTTACTTGAACAATATACGCAAAGGCACAGGCCGTGT
GAGTGTTGGAGTCTCGCCGCGACGTCGGGAAAAAATTTCGGGTCGCTCAA
GCACTGCGAGTTCAGCCTTGGCGAAGGGAGGCGGAGGAGGATCTGCAGGA
AGGGGTCGTGGCAAAACAGGAGGGCGAGAACTTCATATGCAAAGGCACAG
TTTGTGTGAGCATTTGAGTATTGCCGCGACGTCGGGAATAATGTAGGGTC
GTTCGAGCGCTGCGAGTTCAGCCTCGGCGACGGGACGCGGACGAGGATCT
GCAGGACGAGGTCGCGGCAAAACAAGAGGGCGAGGTCCCAAGCACAAGGC
CGATGCTTCCATATCGACGGTAACAGGAGCTTTCACTCCTAGCTACCACA
CTGAGACAGCAGCAACGCAAAGAAAATGCTTCCTGTAAAGGATCAACGAT
ACACATTCGGGGAACGGACGTGTACGTTCCTATGGCGGCAGCGGCCACTA
CCAGCGTTCGTCGTAGCTTCAATCATTACAGATCTCCCAGCACGTTTAGG
AGAAAGCTGCGAGGGTAGAGGCCGATGACGATATCGTCGGGATAAAGTGG
ACGTCGACGGGGACGATCCACCACCGTTGTAGCGTGCGCGACTCGAGTCG
CTCCTCACTCGCGGTGTCACCCAGGGATCGACAACTACCAGTCTCGATAT
TGATGCTATGCATCTGTACTATCACACCGCAGGCTGTCAGCGTATCTTTC
ATCAGATTGTGGCCTGTCCAATGGAGCTGGTCCCCCTCATGGACTTGTGC
GTCCAGTGCGAAAAGAAATGGAAAGACAGGGACTACTGACTGTGAGTACT
TTTTCGTCTCCCAAGTCACGGTCGTTTCAAAATCTAAGTGTAAATCCTTC
ACTAAAATCCTTCACTAATTTAGTGAAGGATTCAGAAACCTTCACTAATT
TAGTGAAGGATTTGGAAACCTTCACTAATTTAGTGAAGGATTTAGAAACC
TTCACTAATTTAGTGAAGGATTCAGAATCCTTCACGAAATCCGGGACTGA
GTTCTAATCCTTAAGTGGATTTGAGTCCGAAAATAGCTCACTTCGTAATT
TTAACGCCTA
>lnc_131 11- 719193-719902
AAATATCATTTTCGAGAACTAAGGAAATAAAAAGGACGCTGGCTGTGAAG
CTTCAAGATGAGTTTCTGGAGGACCGTGACTCATTGACTGTAATTTTCCG
ACAAAAGTCTACGAGCGTATGGTTGTGTCGGCTAATAGAGGAATCCTGTC
AGTCAGAGGAAACGACTTCGTTCCTACTGACCCCGTGGAAACTGTGAAAA
TATTGGAGACAGGCCCCGCCCCATTGGAACGTAGCATCTGACCATCGACT
TGTGTGAAAGCAATTTGTGAGTGCTGTTCATCACGGAGTTTATGCATACT
ATCCAATCAATCCGTTACCTTCGAGGAAGTCTCGTCTTCTTCCAGCTGCA
GATCAGAAGAATTGTATCAATGATATTCCAATATTTGGACGGTGAGATGG
ATTTCAGTCCAGTGTGAGCCCATTTACGGTGAGCAATTTCGTACACGCAG
AAGTGAAAGTACCAAATCAAATTTCATCTTTGTAGCTACTGTAAAGACTT
CTAAAAGCGCTTTGCGCTGCCCTGACATTTTGTTGGTCAACTTTGTGGTG
GAACAGCACGAATTGAGTAAGTCGTCTGATACTAGACTTCGGCCTGCAGT
AACAGTTGCCCACCCAGTTGGTTTTGCGTTTCCAAAAAAGGTTTAATAAT
ATTGGCGTCAACTAACTTTAAGAGTGCCGGTCACCAAGAATCTATAAAAC
TGTTGCGGAC
>lnc_144 13- 778299-778731,778814-778908
CAGACGGCACGATTGTCAACAGCAAGCGGAAAGCCAGAGCAAATGTGTAT
GCACACAAAATTACCCTACTCACCCACGATCAAGATCGAGTTCCAAGCGC
AATCCGGAATAGACGCCAACTATGCATAGGTACACAGCTCTAACAAGCGA
TATTGCTATTCATGCAAGCCGTTGGGACTCATGGAGCAAGTCCGGGACAT
TGGCGAGGCCGTCACTGTATCTGTGATTATTCCTTTACCCCATAGGAGAC
ATCTACAGCGGATAGCGGCTCTACCTCCCGGAAGTTGCAATAGAGCGGGT
CAGCTAATCGTTCCAAAAAAGCGGAGGGGCAAAGACGCTTCGCAAACACC
CACGCACAATTTCTCATTATTTTGTTTGGATAATATTTGGATCAACTTGA
CGAATCCCCACCCAGAAAAATGGTAGGTTGGCAGTGAGCAAGTCCTTCGA
AAATTAATCCACTTTGTACAGGCCAGAAATACAAAGGAATGCAGACTAGT
TTTGTAATTGACAGCGCACACAATACTG
>lnc_146 13- 799465-800346,800435-800678
GGCTTTGAAAGAGACTCTGTTTCCTCCACAGCACGGCTACTTGACGACTT
GAGCTTTGTTGCAAATAAACATCCCCGGCTGCCCTGCCTTGACCATAACA
ACGATGGACGAATCGATGCCAAGCAGATCTCCGCAGGGATCTTGGTATCC
ACTTTTAGCGGTCCTCATTCTTGCGATCTTGCGCTGGCTGTGTTATGGTA
ATAGCAATTTGCCGATCAAATTCCGTCGATGGTGCAGCATCCAGAGGATA
CATTGGAGGAAGAAGTTTGGATATAGAGATGAGACAATTTACAGATCAGG
CGCAGCAGGCCACGGTGCCAGCAAAAGTGTGAAACGCCAAGGATAGGTAA
ATTCGAATGTTTATAGTTTTGGAAAGGCAAACATGTATTACTCAAGCCTA
CTATGGTTACCCGGCTATTGCCAGTATGCAGCATCTTTAGCATGAAGCAT
AGGTTTTCCTTGACCTGCGAATGCAACATTTGAGCATCAATTGCGTGAGT
TGCAGATTCTGACACAGCAATAGTGGGTTTGAATGTTCGCCCCCGTAACT
GTCCACACCTAACAAATCTTCATCAGATGGGGTATATCAAGGGCTGAGCT
CATGAAATGAGCTGTCAATATCGGAAATTCATTGGCGACAAAGTACGGCC
TTGTGTCGAAGAAACGTAAGGGCAGCGTCTCCGCGTATCCACAAGGTTTC
CTAGTGCAGGTACTTTTGACAGCAGCGCTTACCTGGGTAATCCCATTGCT
GTGTCCTTGGTTCCTTTGGACAAATAGATAGCTATCCCCGTGCTTTCGCG
GCTCACGCACCTCCAATCAAAAACATCATAATCGCTTCGATATTTGGTCA
AAAGACAGAAGAAGTCGAATTCTCGTGAAGGTAGCCGCGCATCTTCGATC
GTCTATGCATCAAGCGAGAGCTAGCCCAAAACCAGTCAAAGCGTTTGTCC
GTTCCCGTCAGTGCGTTTCGGTCAATTTTCTACCGAGGACACTTGAAAAC
GACCGCTAGACGGCGAAGCTGAGCCAATCACCAAAACAAAAACCTCAATG
GTGGCTGCCGTTCTCTCTATTCGTGACCTGACAGAGACCAACAATCTTCA
AAAAGAAGTATGCAGATGTATCCCAC
>lnc_172 14- 48971-48973,49058-49203,49282-49676
AATCAGACTTTGCAGACTAAAGAGGGCCACGTGATCAAAGCATCTTAATA
TTAAGCCGGCATTCAGCTATTGCAGGCCAGCACAACGGAGACGTAACGCC
GGGAAGCACCAATCGAATCGGAAGCTGTAAGAGCAAAAGAAGTTGAGGCA
TACTACCTTTCACCATTGCAGCTATACGAAATAGTTTCTGGTTTGTACTC
CGTTTCGAGTGGCAATTTTAAGGCACAAAGCAAAATTAAGAAGCTATAGA
TCCACATGGAAGCCCATGAGATACGTGGATTCCGCGGTCTTCCACAAATG
CAAGGCGCGGGGAAGGAGCCGGATAAGCTGGCATCCGCATTGAGCTGCTC
AAGTACGTACGCAGCTGGCGCTGCTTTTTGAGTGAGAGAAGAAGGAAGCC
GAAGTCCTCACTGACCCGGACAAATCCAGTGAAACGCACAGCGGAAGAAC
TTAATGTAGGGTGTGGGCCAATGTAAGCGCGTAAAACAGCGCTGCAATCA
TGCCACCATCATGCCAGTATAGCCGCTGGAAATATGTTCCGGCA
>lnc_168 14- 100081-100871
CTCACCTTTTGCTCCATGTCAGACAGCTTTTCTCTTGCGCATAGATCACA
CTTGAATAGGAAAAACGCAATTAGCGCAAATGTATTGGTTCGGGTGCATT
TATGCAAACGAAAAGTGGTCGCTCTCTTCGATGGCATGATACCGCTGACA
GTATGAGAAACGCCAGTCAAAAGCACTTCTCTTTCACCAATAGAAAGTCG
ACCTCAACGTAATCCTCGGTGGAAAAGTCCATTTTCTTCACAGCCAGAGC
CGTTTCTTGTCCTGTGTATAACACAAGCTGCAGCGTATTCAGTCCGATAC
GAGGCTTCAGCAAGTTTGCGACCGTTTGACAACGATGCTGAAAACATTCC
AGAACAATTTCTCATCAGAAAAAGCATTGGAAATCTCGGATGGCGTGCAG
AAGCAAACGCAGGTGTGACCGCTGACACTTTCTACTGTCCAATGGTCCAC
CGATGCGCAAGACGGTGCACACATCCAACCAAGCAATCGTACAGGAGATG
TGAACTGCTGCGAGAAGAGCAAAACGGCATGACCCAATACTATTGTACAT
TGCAAGGGCGACACCAATCATACAAACACAGTCCATTGTTGAAGGGAAAT
ACTGAATCAATGGAGTCTTAGTAGGCTGTACAAAGCCCCACAGTTGCGAT
GTTATCAACACGACCTTGTGGTTCCCCTTGAGATACCCCTCATTCCGACT
GCTGTTGGCACACGTATAACAAGCAGGGAAATTCACGTTGGGATGTCAGT
GCGTTCCATTACAAATAATCAGGAACACCCAAAAAGACAGC
>lnc_169 14- 204212-205442
GTGACTGCGAAACAAAGCTATCGTCCTTGTGTGTTTCCTTACACAAGTAC
ATTTCCCACTTTGCATGCAGCCATGTCTCACCTTTGTGCGATGGTTGGTC
CGGAGGAGGCCGTCGCCGGCGATACGCGGCGTATGGCACGCCGGCTACGA
ACACGCCCGTGAAGCCGAACTCCTCGCCGAGCGCCTGTAATCCCTCTGGG
CCGAGCGGCAGCGATTGGACCACGAAATAAAGTGCTACCAACGTGACTAC
GAAAGCGTTACCGGAGAAGTATACAAAATTGAACCGCAAACGGGAGTTGT
GCCCCGATGACGAAGTAGTGCTAGAGAGTCGTCTTTGGACTATCAACTAG
GGGCAATTTCCTTGGGGATGTGCATTTTTTTCCGCAGTTGCCTCGTTAAT
CCGCGGAGACGCACTTTGAAGGCATCGCATTATACCTTGGTCGGCATCGA
CTGTCAACCACGTACCAAGTTGCGCTGTTAGACCTGAAATACACCAAATG
GATACTAATCATATAATGCGAGTCGGGAGAAATCTTGTTGCCTACAATCG
ACGACTTAACGTCCTCATCACACTCAGAATGCGCGTATCGCATCCTCAAA
TGTGGTCACACCCCGGTGGCTCAGCGCGGCGGAAGCCTTTTATCATAAAG
CTGAAAAAGGGAAAAGGAAAACAAAGGTTCTTTGGAGAGACATTAAGCAT
CGAATGGCCGTTCGAGTCCGTGGCGTTCGCTGTGCTGTCCACTTGAGGGA
TACGACCCTTGTTGTAACGGTTTGCCAAAGAATCGGATACAAAGGACAGT
CCCGCGTGCGTGTCGCTTGCCGCACGTTCAAAATTCCACACGCGTAGTGC
CGTCCTTGTACAGGATGATTTGAATCTTGTCGTACCATTGGTTTAAGTAT
CTTCACTGGTGGCATCCCTTTATGCTTGCTAGTATATTGGTAAGATGCAA
TAAGTCATCTTGGTATGATGCAATATGTCACGGGGAACATGCTGGCTGCT
ATTGGCTCCAAAGTCATTCGTAACAAAAGCCAAAAGGAACTAATCGATGA
TGTAAATTACCGAGGAGTTGGCTGGATCTTCGCAAGGCGCGTGGTAATCA
CCGCGGCATATTCGAACCTGGACAGTCGCAAAGTCTCTTTCCTGCATTCA
CCATGTCGAATTCAACTGTCAGTGAGAAGAACAGTCCCAATCAAAAATTA
TAAAGTTTGACAGGCACCACTAGCTAAAGCT
>lnc_170 14- 309885-310440
GAAGACCATGGTATGTAATTGTGTCTTTCTTTCATCTTTACTGCCCACAT
TATAGCTATGTTCGTTCTTCGAAGAGCCAGGATGTCAATTTGTTGAAGGA
AATGATTGCAGTCTTTCTTTCATTCGCTGGTGGATCGGCGTTGTCGCCTT
GAATGTACTGTAAAGATTTCTACCGTCCGTACTGCCTTACGCTTGACGGC
ATTGCAATTTGGGGGACGAAAGGGCATGGTCGATGCGATCGACAACACTT
TGTTTGTTTCGTACATCTCACATCTTAAGCTGCTCTGGCGTTGCAGGCGG
AAGAAGAAATTGTCGATCCCATGCCCACCCTTCGGGAGGAATGTAAAATG
GCTTGTCCGAAACAATTAAAGCTGTACGAAGGCTGTGTGCAACGCATTAC
AGAAAAGAACGAAGGCGACTGCGAATCCTGGTTTATTGAACTAATTTCGT
GCGCCGACAAATGTGCTGCTCCGAAGCTTTTCAAAATGACTCGGGGAGGA
TAATCGAAAAAGACTATAGTAGAGAATCAACATTGTTTCCACAAGTTGCT
GTGTAC
>lnc_112 15- 200196-201330
CCGGCATCAACGATGTCAATGACAGAATTTCCGGTCACAGATCCTTTCTT
TTCATTCAACCTACGATAAAACAAACGCGACGAAACGAAACGACATGGAT
ACTGGAAACACTTGGCGGGATCGCGGTCTCTCTCCCTAGCTAGCTGGTGC
CTATTTTTCCTATAAATACGCTAAAGAATGATTCATAGAAGGAAGCGCGG
GAGTTTTTAAGTTAGACAGCACTCAACCCCCCCCCCCCCCCCCCCCCCCC
CCCCTCCATCCCCCTTTGAGTCTCATTTCTGATTTTCGATGCAAACCCTT
TTCCCGTGAATGCATTTGTCAACGATCTGGATATTCCATTGGCAAATAGG
CCTGATATTTAAATTTCAGAAATCACCAACATCATCAGACAAAACCATAT
CCCCCTTCTACCACCAAGGCTGGGAACATCAATGAACCATCTAGTCTTCA
CATTATACGGCGTATGGGGGGACGCCCGGTGCTTGGAGCTCAAACCCTTG
CCCGATCCACAGATTTGGGTACGGGTTAGTCCAACGTTGTCGATCTCTAA
GCATTCAGCACCAATATTCGAACTTCCTAGACTGCTATTTCCAGCACGCA
AAATGCGACTTGCTTGCACTTCTTGTCACTTATTGCCAGTGTTGATGAGC
AGCTTTCGAATACCGCCCAGGTGAAATTTTACTGGCGACTTGAGCTCCAC
CTATGGCATTGCCGGACTTGTTGGAGCTAGCGTGTTCACTTGTGTAGGTA
GTTCTTGTTTTTGTCCAAAGAATAAGGTCCGATTGCACGGTTTTTCTGTT
GCTCGAAAACTCTCACAAATATTCAATTTCTGCAATAGCTTGAAATGGAT
GGCGACGATAGCAATCATTCTATGAAAGGCTCTCTATGACATTGTACTGG
GCTCTTCGGGAAGCTCGCGAAAGACAGCGACGCCCAACGATCCCCTCATC
AGGCTTAAGGCAACGCAACTCGGAGGTCGACAAAGGGTTCATATTCACAC
ATGTCGGAAAGGTGAAAGGTTTTCTAAAAGTATCTTTCATTTTGTACATA
GGAGCCATTCTAATACCGTCTCTGTCTTCCTGCACGTAACAACTGGAGAG
TATTCTGTAAATTCTCGACAAGAACACGTAGGGAC
>lnc_116 15- 518948-519947
GGACAATCTCTCCGTTGGAAGATATTTTCTAAAGTAAAACAACATTTAAG
ACTCTTGCCGTAAAGATGTTGCGCCGGCACGAGGTAAATTACAAACGGTA
GTCATCAACTTGGAAACGGGGAAACTGGCTTGACAGTTCATAGTTAGGGT
ACGCTGACCGTGACGCCATTTGCTTCGCAGAATTTGTAATTGCTGCCCGA
TAATCATCCATGCCCAAACGAAAAACTCGCTAGATAAATACCGGCGTAGC
GAAGAGAATTTGAGTGGGGAAGCTTCGATTTGTTCGGGTTTGGGTTGGTG
GGGGGTTCTACCTTATCTTTCACGAAAGCCCTTTTTGAATTCAATCAGAA
AGTGTAAAACAAACTTTTTAGATTCTACGAAGACTGCTTTTGCGCGTCAA
AGTTCTTATTCTGCTTACGCGGCAAGCGGCGAACTTGTATATCGACCAAA
TATGAATCGATAGATTCGCGATCCTTCATCTGATCCGTGAATCCTCCTCG
CAATGCTTGATCCCGATTTCCCGGAACAGTTAACGTTGCACAAGCTGTAA
ACATTTGTCAAGTCATCGTCAGTGAGACATTTGTCAAGTCATCATCAGTG
AGGCTGGTGCAATCGGTGTCCTTGAACCAGAGCCCTGCGATCTTAACGTA
TGAAATTTTAGGCGATCTTGCGCTATTCAAGACGCACGCGCAACTATCGT
GATGCGAACCCGAGATAGCGCCGACTCGCCATTTTACGCTTGAAAAACGC
CAAAAGTATCCCTAGAGCTGAATCCATCGCAGCGTACGGCCTGGCCTGGC
CACTCCGAATGACAAATGATGGAGTTTATTATTGCCTATCTTGCACTTCT
TGCGTCCATGACGATATTTCGAGCAGATATGGACTGTGCGAAGACGCGGA
GACCAATGTTCTAAACTCTCAGAGAATATTCTCACGATTAACCAAGACTT
CGTTGAATATACTATGTAGTTTGTCAAAAGAGAGATAATTCTTATTCAAC
>lnc_128 16- 98953-99680
TACTCTTTTGTCAGGGGATTTGTAGTAGCGAGCGACAGAGAAAGACCAAC
AATTCGAGTTTGTAGTGAACAGAAACCCCAATGTCTGGCGGGCTTTCGAG
CGGGTATTGTGCCAACAGGCCGTTCGCAAGTAGATGGCATCACCAGCTCA
CGTAGCCGCTTTGGAAGAGGCCATAGTCCATATAATACCCAATCATGACC
CGTCTCGAGGAAAGCGGCAAGAATCCCTATGCACCCACTCGTTGTCAGGG
GATCGACTACGTGCCAGTACCCGCAACCAAAAAATCTAAGGAATGCCAAT
ATGTGGAATGATGGAGCAGATCTAGCTCTAGTAGAACCACTGCCAGCCAG
CTTTCAGCCGATGGCTCGGCTTTACTACAGGGTCGACGTAAACGAACGAA
TGTATATGCGATCCCGATGGCTCCATGTTATCAGCACAATGTTTCCTATG
AAGAATGCGGGTACGGTCTTATTTCTAAAAGAAAAGGCCGAATCAACGTA
CAACGAAGCGCGCCGCGAGACTGGGGAAATGGATGGTGCCAATTACCAGT
CCAATTCGCATGTCGCCTGCTTCTGGTTCTGTCTCGTAAATAGCGTGTGA
TCTCGCCTGCGCGCAAAAAATTAAGGAAACCGTCAATTCGAAGCATTCCT
ACAGGGAAAAATCAACCAACAGCGGGGCGAGGACCGCCTTTCGGTAGTGA
ACGACGACCCTGGTGTCGTCCCTAGTCG
>lnc_125 16- 478454-479173,479247-479344
GGCTTCCATGACAACTTAGCTTGTTGGCCACCTGGCTTCAGCGCTTGTTG
ACTTCCTGTTCTTTCACATGTGTTTCATGCCAAGCAGCCGACCCAACTAG
TGAGGAAAATTGGATTTGCATCAGCCCTCGTTTCAGCAGGTCATCGAGGT
TCTTAATTCTTGACGCCAGCGAAGAAGCTGTTTTTCTAGAAATCAACACG
GGATTGAGAAATCCATGTCAGCATCGGACCATAAAAGGGGACCGGAAAAC
ACAATTTTGTTGTGCTCAGGACAGTATACTTACACCATGCTGGTGCATTT
TCTAAGAGAGCCTCCAAAATGGTATGCCGACTGGTGTAAGATGTTTAGGT
GAAGACGGAGGCCTCTCACTCACGATCCAACAAAGGCGGCACTGTAATCA
GTGTGACAATGCCTAAGTCAATGAAGACTTCTACTAACTGGACTGAGTCA
AATCTTGGGAAGATTCTTACTCTGCACTTTGATCCAATCGAAGACTTAGC
TTCGTCCCGGTGGAGCATGCCACTTCTCGACCCGCGCGATGAAAGAGCAG
GAGCGAGTTACAAAGTACGAAAGATCGGTGTATCTCAGCCCTCGTTTCAG
CAGGTCATTGAGATTCATATTTTCTAGACGCCAGCGAAGAAGCTATTTTT
CTAGGAATCAACACGGGATTGAGAAATCCATGTCAGCATCGGACCATAAA
AGTGGACTTGAAAACGCAGTTTTGATATGCTCTCGCCATTGCTCTCCTGT
ACATTCGCGAAAATTTCCTCGCGGACTAGTTGACCGATAGACAAGAAAAT
TATTGACTGTGAAGGCCA
>lnc_126 16- 507822-509444
CAGCCAACCGGGAAATCACGTGCAATAAGGCCTGGCCTCTCCCGTCGGAA
CAGACGCTTGCGGCAGTAGAATAGCATTCTGATTTCGCCTGCGGAAAGAA
GGATGAGAAGCTACTTTTATCAGTTTCCAACTGCCCGACCCCCAATTTAC
ATTGGTCCTACGAGAAGGCTTCTGAAACGAGGCGGGTTTGGTCTGGAAAA
GAATCCCGAAATGGCGGTAGGATTGCTGTTGAAACCCCTGTACACACCGA
CCAATCAAAAGTGATCACGACCTAGACCGCGTATCAGTGCAAGCTGTAAA
GGATGATACGGCCCGCCCCATTGGCTCATGTCAATGAGTTTGCGAACAGA
ACTTCGGTAACGTTCAGAACCCTTCAAGCTCATGTTGTTTTATTAAGGCT
GCTCGTCTCCAACAGAAAGCTCGAGTGAGGAGGACTAAAAAGCGTCGATT
GGCTCTGACATCGCTGTGATAGTTTCTACGAGTGAAAAATCGAATAATTC
TTATCGAGCAAGGATCATGCGCCCTGACATTGCATTAATTCACATCTAAC
ACAATCACACGACCACGGAAAAGTGATCTGGTTTTCGAGTTCACTCTGCC
TTGATGGAAGACGCTAACGAGCTTTGCGAAATGGCCATTGTGTTTCTTCG
ACAAGGGAACGAAGAAGCCGCAATGCCTCTTTTTCGTGCCGCATTCTCAG
ACACAGAGATGTATAATTGCCATCTTGCCGGCATACCGCGGACTCATCGT
GTGTATTCTACCCCGAGTTCGTATTCGAGTCGCTCGTTCTACTTCCGAAC
CCCCTACTCGAATCATGTCGCTGGTAAAAGTGTGGAAAGTGTCCACATTG
ATGAAAATCCACGCCACGCCGAGCTTTCCTAGAGATTGATCAAGGACAGT
CACCTGCAAATTCTTTTCATCTCTTCAACCGAGCTCTTAGGCTTTCCGAC
GACTTTTTACTGAATCATGAGCTTAAACAAAATCAGAGGCTACAGAAAAC
CGTGACCGCTATTATCGTACTGTTCAACCTTGGTCTAATATACCACCGAG
TGGCCATTCGGAATCAGTCCCAAGAAGCGTTCGCCGAAGCTGAAAAGCTT
TATACACAATCTTTGCGGTTCATTCAACGGGTTGCTTTGTTTCATAATCT
CTCGGACGAATTAAATATGCCGGTTTTGTGCGTATTCAACAACCTCGGTC
ACATTCATTCAAATTTCTGCCAAGAACCTGAATCTACAAACTGTCGATAT
CAAATGCTCTTGGCCTTTCTCGCGACCGATTGTTCAAGATATCTGACGGA
AGAAGAATATCTCTTCTTCTACTTAGATCTGTTGCTTGCTCCAGCGCAGA
CACTAGCGACTGCAGCTTAATTGCCATGGGAAATTACTTAACAACTGATG
GAGGATAAGCGAGGTACATTGAAATTGAGAAAAGCGGTCGCCAATCCCCA
CTTCTCTGGCGATCTCTCCTTAAGATACGTGCTGACTAGAAGAACCCGAC
AGGAATAGTGGGTTCTTTTACTATTGATGCGGAAGACCCTCTGCTAGAGA
GGCTTGTTTACAAGCACTCGTCCGGAAAGAGAAGTTCGAACGCATGAACA
ACCTTTGACTAACAGTAAGACGC
>lnc_166 18- 54469-55188
AGGCATCATTCCTATCCTTCACCGTCAACTATTTCTATTGATACAACTTA
CCACACCTGTATGCCTTACCTTTACAACGACGAGTTCACGGACGGTGTAT
CTGTTGTAGCAAAGGGTCGAACGAAATACCGTGCGCATGAACCAATCATT
GTCAAGTCACGCAATGGGCATAACACCACAACTCCATTGACCGGTTCGCC
GAGGCACAGTACGGCGCCGACGGAAACGCAAAAGCAACGCATGCGGTAGA
CGAGAAAATGTCTCGGTGCCGATAATAATGCCGTCGATTACCGGCTAGTG
GCTGCTTACGACTCCTATCTTTTTGCGCCCGTCTAGTAGGCAGGCAAATA
TTTTCAGATGTGTGTCAACGAATTCAAAACATACCAAGCACCCTGCCGGA
GCACTACTTTTTTGTCATCAGCAAGTCGTGAAGAGTCAACGTTCTCTCGT
ACTTTCAAGGACTAATCGTCATTGCCAATAGCAAGTTGGACCATATCCTC
TCCTTCCAAAATCCAGGTCTTTTCATTGCGTTTCGATCGTATTGCACCGA
GCGTCGTCGGAAGGAATACCTCCAGATAGCATCATACGCTTTTATTACAT
GCAATCCTTTCGAGACAGTCGTTGAGTTCCGGTGTATACAGTCTGTTGGG
CGTCTACTATCTGCGCTGTATCTCACCTGTCTACCGTTAGCGCGACAAAG
TACAACAGCGAACTATGAGC
>lnc_161 18- 121102-122371
GGAGTGCGATCTCATCCGACCATAAGAGCAGTCAGAAATCACCTCTCTAG
AAATATAAGGAACAACCATGATCGCGGCAATGCAAGAAAAGCCTTGTCTC
TTTCGCTCTGGCGAGGTTACAACCTTACAGCTTTTCCAGAGGCCATTATC
GTTTCTGCGGTAGCTATGTAAAAGTAACTATAATTCCATTCCTATGGAAA
GGATCTACATCTGCTAAAGCTTGGTTGCAGCTTGGGCAAACCCATTATTG
AGTCGCTATTTCGTCGCACAATCCGAAGCATACAATCCGAATTATCGGAC
AAGAACTCCAAGAAATACGGGGGAAACGAAACCTTTTGAAGTCGTTTTTG
ATGGTGAACAAGTACCTTCAGATTGCCTTTTTCCCACGTGAAGAACCTGC
AGTATTTTCGCGATCGATTTCCGATCTACCATATAACACCACAATCGTAC
TCCTCTACCCATTGCTTTAGTATGGCGCCCAACCGAAAGGCTGCCACCGG
TATTGTCGATAGGTTTGTCGCTCCCTTCGTCTAGGACACCAGCTCGATGT
CGATTCGTACCCTGCTGTCAATGCCACAAAAAAGACAACGTCCTCTGACT
TGTACTGGTAATGGCCACAGGATGAAAGCATTGCTCGTATTCAGAAGGAA
GACAAGGCTCGTTGGCTCTTGTCTGCCAAACACGTACAAGCTAAACTGAT
GCAAAAGAAGCCTCGCACTCGACGCAAATTGTCCCGAAAGTATTAAGGTT
CTCTGACCAGCTGAAGAGAATCGGATGCGTACCGAAATGCACCAAGCTCC
GTGAACAATAAAATTGCCCTGGACAACAGGCGGCTACTGACTTCAACCAG
CCTCATCCAGAGTAACCTGCAACAAGGTGCAGCAACAGTTTCTAGCGCAA
AGGATCCGTAGCAAGTGCAACGTACACGAGAACGGAACAAAACGCAAGAT
TTTGCATGCCGGTGCCTTGGGTCGAATGTCGTTACATGAAGCGAGTCGAG
AGCTCCTGGATATCCATCATGTGGAAACGTGTCTTTGGCACGCTTCTCTC
TCGCTCTCGATTCAAACTCGAAGGCAGATACACCTACATTGCGGTGTTTT
GAGTACCGACAAAGCAAAGATTGTATGATAGTGATTCTTGTTTGTCTTCA
GAGGCGATCGCAATTTACTATTGATCGATGTGTGATGTGCAATAAAAAGT
ATATTCAACAAAGCCAGCTAGCTGGCGGACCTTTTTTCAGCGTTTATTGA
CGCTGATTAAATAACGGACA
>lnc_162 18- 171224-172056
ATTCGATTGAGGGACAACCGACAATGACGATACGAGACATGCTCACAAGA
ATAAATACATGCGTACACCACCGTACCAAAGAAACGATAGACTTTGGCGA
CTGCTACATTGATAGAGTCGCTGAGTGAGCGTATTATTTTGGAAAACGAA
TTAATTTTCCGTGGGAGACGCCTTATGGAACAGAAAAGAGCGGCTTTCGT
GATGCCTTCCTATGAAGCCAGGAATCTGGTTGGGCCAGTGCGATCGCTTT
AGAGGAACCAACTCCTTTACGATTCTCGCCAACATTAAACATAAGCAGGG
ACGTGCTAGATGAGTGGGTCGGTCGCACGGCAAAAAAGACGCAGAAACCA
GGTAATTTGCTGTTGCGGTGCGTAAGTGCCGATACGTGGGGCGCGTTTTT
TAAACGCGGGTCGTGAATGGAAGCTAGCCTTTCTGACACGGACCATCACA
GCCAAGAGTGGATACGGCTAGTGTTGTGGATGAAAGATCACACAAATTGT
CGGCTGAAGCGGAATAGAAAATTTGCGCAATTGCCTGTTACAGCATCCAT
AATCTACTGCTCTCCTGCTTTGACATGTCTCCACTGGCTCCTCCTCCACC
CTGCCGCCGTCCGAACATTAGCGAGCGTATTTCCATGCTGCAAATGGCGC
AACTAGCGCATTGCAGCACATCAGTCCCTCATGGTGGAGTTCCTCTCGTA
CTGCCACCGGTGCCCGTAAACCAAGGCCCAGATTTTAGGCCACTGACACT
AACCTTGCCACGGTCGCAATCTAGGAAGGCCAGGCGTTTCGGATTCTACC
AGTACCGCCCACGCAAGTCTCCAGCAACTCCTG
>lnc_55 21- 453327-454034
GTCGTCCACGATCCGAGTCTGGAAACACTCGTTGTCCTTTCATGTGTTTT
CTTTTCATGACTTGCTTTCAAGTTCTTACCGTAATTGTGAACATTCGCTT
GGCTCACAAACTGGAACTTTTCCGAAATCTTCGTTGTGGCTACTGGGTAT
TTTCAACGACTTATGTGGTCCCGCAAGCACATACAGTTCTGATGACGGGA
GGTGATGGAATTTCATGGGCTTGTGGTACGAGTGTATGTTTGTGCTAGTT
GTGTATCCAATACATCCCCAATCTGAGTGTACATCAGCTGCCACTGTAAA
GCAGTTGACTCTGAATGGATAGAGAGTAATCTTGCCTCCGTGTACCGATA
TAGATTCGTCGATATGGGCTATACAGCTTCGTTTAAAAAAGGACTAGCGT
ACTCAGGAACGATATGCCCTTTGTCAAGCAAAAAGCCGGCTATTGCAAGT
TCGGCCAAGATTCGCCGCTCAGCAATTCAAATGATAAAGAAACTCAAAGA
AGGTGGCGCTCGCAGGAGCACTTGGCGCAAAGCGTAAAAATCATTTGACA
AAATTTCCGCCTTTTCCAGCGTCGGATACTTTGCTTTAACATCGACAGCA
GAATATTCCATCAGACTCGCTTTCAAGTCCCGACGTCTAGTATAAAGACG
CCGACGGCGATCAAACCCGACGCACACGTCGGAACCGAAAAAGGCAAGCT
CATTACAC
>lnc_58 21- 569968-571033
CGTCTTTATGTAAATTGGAATTGCCCCCAAATTTACCGACTGTGCACGAC
GAGGCTTTTCAGCTTGCTTCGGCATCCGAAGAAGCAAACAAGGACATACC
AGTAAGCAATGGAAGCGTGACTGACTCAGAAAGAAAGCTAGTTCGACTAC
TCACAGTCAAAGCTTCCAGAACTTTCTGGACTGGTCTTTTGCGCTTCGCG
AAGAAAGACTTTCGTCCTCGTGGGACACGATCAACGAAATGTGACAAGCA
GGTCACCTAATCACAAAGCCGGTACAAATGCAAAAACGGCTGCACCAACG
AATCTCGTTGATGGATCGAAGACATACCTAACTTGCTTCCCGTATCCATT
CATTCACTGTCAATCGCCTTCGGTATCCTACTGACTGTGAGTTCATTATT
TCTCACTGAAATACATTAGGCATTATGTTTGTGGAAACTCGCTTGATGGA
AACGCTACAGATAACTTATCCCGACGCAACGACGTTGGTCGCCAGGGCCC
GTCAATGTCTTGGTGTTCGCTTCGGGGCGAATGACCGGGATCTTGATCGC
GCCCTTCTTCGCGAAGCCAAACGTATCCATCGCGTTCAGGCTATCTCTCC
AGCCAATACAGCCCGTCGTTGGAAACGAGCAACTGTGACGCCGCTGTAAC
GGAACAGAAGCAGTAGAGCCTGTTGAGGAGAGTTCAAGGAAAAGACATGA
CGGTGTGTTCGTGTAAGCGCCCCTCGATCGAATCTTCCGTGAACTGTGTC
ATGGTGCACTAGATATTGCGAGAGTGCATCAAATTTCGCTAGTGGCGACT
ATTTGTCCGCAGGAGGAATGGTGATAAGAAACTCACCTCGCGGGCCAATG
TGATTTGACACCTGGAAATAGACTGGAGCAGAATGACGTCTATTTGTAAA
CCGACAAAGTGTTCACATCAACAGGAATAGACAGTTTACGAGATGGCGCA
TAAAGCAGAAAGATAATACGAAGGCTACAACTGTTTCCCTGGCTTTTTTG
GGAAAAAATGAATTCATAAGTAAAAGACAGTCTTTTTTCAAAAGTAGCCT
TATTTATTCTTGAGCC
>lnc_60 22- 351649-352285,352364-352627
ACGGCAGGCAGCTCGGCGGAAAGCAACTGTGGACGACCAGAAGAGGGCGT
GGACCGGTCGATAGAAAGGGAGCGAAGCCGAGAAAGATCACAATAAGCGA
GAGAGTCTGTCAAAGGCTGTCCTATGAGTTTGAATGAGTTTTGGTTTTGT
CTTGCGACCATATCTGTTGTTTCCAGGTGGCGCATGACGACGTTTACGAA
GCATGTTGAAGAGTTGCAAAGCTACGAGAAAATCCTGCCTTACCTGCAAT
AAGCAGGTATGACGGTATTACTTTGGCGTGGTCATCTTCCAGTTGTCGTC
GTGGGCAGGGCAAGACCTTCAATCTGCCTTTGCATTCAATGACAGCTTTT
GCATGGGGCATTCTTATTTCGCGCAATGTTAATCTTGTTCCCGTCTTTTC
TTGTTTTTTCGATTGGTTGGGCAATGGTTGCGTCTTCCGAGTATCGTCGC
AAAACACCATCGCCCTGGCATCCTTGCCGTAGCTTTTTTGTCGTGTTCAA
CATGTTGGCCACAAGCAAGACGCAACCTCGTGTTGTCAAACCCAGCCAGA
AAATAGAGGCCGTGAAAGCCTTCAACGAAGCCGCAGCTGAACAAGAATAG
CGTGGTCTCAGGCAAAAGGAGTTCGAGTGGAAGCATGACGAAGAATTGCG
GAAGGAGCTCTAGGAGAAGATGTTAACGATGGTGAAGCCGGCGACATGGA
TATGACTACACAAAGCAAAAACCCACTCTCAGCACAGACGTCGTTGAATC
CTCTCAAAGGTGTCTTGTATCCAATTCAGTTGCAATTGGGTCAAGGTGTT
GTGGTGCTTAGTATCGCCACGAGCGTTTTTCTTTGGGAGGTATCTTACTA
CGCCTTTTGGATTACCATGACGTGTTTTGCCGGATCTCTTGTGATTTGTT
G
>lnc_62 23- 151762-152774
GTAGATTCGATTGTAATTCTAGTAAGAGTACTCCGCTTATCTTCGAAAGC
ACTGGGAGTCCTCTTGGTCTGTGTTCCAACACGAGGACACGGCTGTCAAA
AAACGTCGTGTTCGTGGCGATATGCTGAGGAGCATCACAAATATAGTATT
CCGAAACACTGCAGAAATTTTGATGAGCGGATTTCATCCAAAAAAGCGTC
AAGTTCCCAACATCCCCCCTGTACGTGGGAATTTCTGCCGTGCGTGCTTT
GACTCGCTGGCTTTTGACATCTGGGGATAACTTCAAATTACCAAAACTCT
CATCACTCCAAGCGACGATGCCAAACCTCTCGTGCGACGTTATCTCTCGT
AGATAGAATCTGCTTTTCGCTCTAGAGTTAACTGAAAAATCAAACTCTCC
ACTCTTGAAAGACAGGTACTAACGCCTCATACGGGATGGAAGAGGACAGG
ATACTGGATCCAGATTGACAACAAGAAGTGTAGAGGTGTGAATCTCAAAG
GATTGGGATTGCCCACAAAGGGCATTGTCTAATATTTCGCTAGCGCAGCC
CACATGAAAAAACCCATGTGGTTCTTTTTCCCGCTCCGCTCCAAAAATGT
ACAATTTGTTCAAGCCTTCTTGACTGTAAATGACCACTTCCGGAGCTTAA
TCTCTTTGGAAAGGCTAGTGATCTGTCCATACCTAGTTACGACGTGAGGG
GGGGAAGGTTTTCAAAAAGTTGACATTTATCTTTGAGCTACTTTAATGTC
TACCATTCCATTGCTTACAGTTAAATGTCGGGGGCAGCGCATTGCAACTA
CAACTCATCGTTTTCCAGTCCAGAACACCCAAGCCAGTTAAAGGTAGGTA
CTTCTCTTGGTTCCAACGAAAGTGTATAACAGTAAGGCAGTTCTCTTGTT
GACTGCAATTGACTGGTGGAAAGGGATAATTCAAAATCCCGGGTATTTCA
ATATGTCTAGATCGATAGATGCTTTGGTCATTACTGAGATATAGAAAGCT
TTTCAAGTATGGG
>lnc_63 23- 263370-263439,263667-264198
GGAATATCTATTGAAGAACACAAAACGACGATGGAGATCACAGATGAGGA
AAACGATGAACTACGAAGACTATGAGTCTACATTGTACTCTTGTATAGGG
ACTGTGGGTCTGTGATTCGTTGTGTGTGGGACGGAAGCGACTTGGCTTTT
AGTAGTAGGCGATTGAACTTCTGGTGAGACGTTGTCCTTACCAGGAGTTG
GATCAACAATATCACCACACGGCTCCAAGCAAACATAATTCTCTGTCGAA
TGCAAAACCGTCTTCGTTGACTGTGAGCTCGAAACACGCCATTCTTAGTC
TGTACATCGCTGTTCAATCATCCATTGTGCATGTACATATGCATATGCAT
CTTCCCCCTCCAACGTTGACAGGGGAGAGATTGGATTTACCCGTGTTCAG
ATTGATTGAGGAGTCACAGTGCTGGTCAACCTTGCGATAACTGTCAGTCT
TTTGCACCAACTTTTGAATTTTTCTTTGCTTTCTCGGAACTGTACTTTTC
GGTGGCACTGGCAGCTACCGAAGTTCGCGAAGCATCGTCCCCTTCCCATC
GGAATCGGGGAAACCGAGTCCCCCGATGGACTGTCGAGGACCGTAAGTGC
[truncated: 317 more rows]

## Sheet: HC 15
>lnc_106 1+ 717144-717757
ATGTTGTGATGAAAGGGCTATAACTAACTTGCATGTGGGAACATGCACCTTCACTGTTGA
GTCGAGCGGCTTTCTATAGAGCTAGGATACCAAAACAGACCGACTTGTAGCCCCGCTGAC
AATGAGGATACTCCTACACAGTACGAAGCTGACCGGTAGAGGGTTGAATGGAAAGCTTCA
AGACGAGGACACAACACAGACCGCGAAATGGGACAGAAATTGTATCACGACGAAGTACGT
ACGTTGAAATCGGAGTGGAGAGAACGGGATGTGGCTAGCCTCGTAGACGACAGCTGAAAA
CGATGAAATCGCGCGGGGGTTACGAGAAATAACACGAGCTCTTTTGACTGCTCTTGCCTT
TCCCTACTACCGACACTCGTACGACGGTTCCAAGCAACCTTTGCGCCAGGCCATTGCGAA
ACTATTTGACAACACAGATCATTTTGAAAAAACGACATGCTCACCTTTAAAGCGCAGTCT
GCCGATGAATTTCTTCGCCACCGCCTTTCTGGATCTAACTTTAGAACGCAACTGTAGTCC
GCGATCTATCAACATCAGACTATGAGCGAAGCTTTGATTCGCTGAAAAGAGTATTTGGAA
AAGTGCACCGCAAC
>lnc_98 1+ 1653689-1654454
ATTGTAATAGCAACACAATCTTTTAGGTTCTCTTGCTCTGTCGCAATACTGCAATCATTG
ATCGATCGCCGATCAGAACGGGACTTCCCACTACTAGACATGTTCATGGATTCAATTTTA
GAAAAAAAGCCATCCAATTTTTTCGTAAACAGATCAGCTAGGGGCCTTCGCGTCTCACCA
ATGTTGTATCTCTTCGCAATTTCTGCTTCGGTTTCGCCTCAACTCTGCCGAAACTCCGAA
GCGGTTGTTGACAATGCAGAAGAACTCGGTAGCCGTGGAAGCCTCCTTCCTATCTGACAA
GCGTGCACAACTCAATTAGACAGTCTACTCACAGGTATTGGATACATACTTGCACTATAC
CGGGACAGAGCGAAATTGCTTCTATGTCACCACAAAAATTTATTGTGCTCTGTAATTTAC
AGACGCATGTGGCTACTTAGAATGCAGCAATGGCAGTGTGATGCGCGGGGGACGAGATCG
GCGACACTGGGAAATTATGGAGTGAACCTAACACGTTCTTGGCTTATCTGGAAATCTTTC
CAATCATTTTCACCTTGGGCGAAAGAGGGTGCTTTCCTCGGAAAAGTTTTTTAAACCACA
CACAAGATCATAAGGATGGATTAAACATGCGCTACTTGGTCAACATGGCCACAGTTCCTG
AAGCAGCACTTTGCCTAGAAACTGAGACAACTTTCTGGAGTAGCATTAACTGAAAGTCTT
TGTATAAATAATGTTGCCATTGTTTGTTGGCTGCGGCAATAATCGC
>lnc_99 1+ 1850269-1850424,1850807-1850887,1851054-1851191
GAGACGCCAAGCCGCACACTAGCTTTCTTACACATCGTTCGTTACAAGGCATCCCCACCA
ATCATCCAGACAAAGTGCTCACATTTGACAGAGGTCAACATATTACATGACACCGGACCG
GGCTGGTACTGGAAGCAATACTACCGATTCGTATAGATGGTAGGCGGATCCTGCGATCCT
GTGGGTGGCCGAAGATGTGAATGACTTGAGGGGAAGGCGTGGGCAGTCCGACTCGAGCCA
ATATGGATTATACCGTTTACTATCAAGGCTGCTAATTCTGCCATGGAGGATTGACCTGAT
TTCGTGGACAATGCACTCCGCCAATAGCAGCCGAAACAAACTTAGCCGAGCTATTAGGAA
TCATCCCAACCGAAC
>lnc_101 1+ 2172158-2173113
AGCTAAGCTGGTCAACCCTTGTGTATGTGCAAGCCAAACGGTACGAGCAGTGTGGCATTG
GATCCAACGAGCTCTCTGGAAGAAACGAATTAAAAATCTGGACGTCCAAAATCCCACTCT
GTTGCGCTTGCTTTGGTTATGTGAAGCGGACCAGCGGTTTGATTTGCGCCGCGCATGTCG
TTCAATCATTTTCGCGATGGAGATATCCTCATGACTTGTGTACAGTGAGCAAACGGCTAT
CTTTCGCATACCAGCGATAGTGACGTCTTTTGGGATACGATGTCTTTGCAATCAAAAGAA
GTTAACACTGCTAGAAGCTTTCCGGCTTAGGGCTTTTGTGGAAGTGCATACTACCATACC
AGCAGGAAGCTCATTCGTTCTTCCCATGTTTGCCCATATTGGCATATATGATCTGATTGC
TACGGCTATTGAGCACATGAAAAAGCGGCTCCTTTCGGTCGACGTCGTGTCGGTGGATGT
ATGATTCCTTTTTCGTTGTTATAATGCTGATTGGACTCCTTGCACTTCGCGGTTTCTATG
GAAGGTCAAAAGATATGGATTTGGATTGTTCATATTCTACTATCACAATCGGACTTCAAT
CAAAGCTTGGGATTCAATGGCTCTTCTCTATATTGAGCGCTTTTCAATTGTTGAAGCTGT
CCTATACACCTTTCAATGCTACGTCGCAATAGCGTAGTTCGATGTAAAAATCGGGACAAT
TTTGGAGAGATCTTACGAGCCGGAACAATGAGCTTTTTGACGTTTCCGACAAGAACGATT
CGTCTCCAAAATGGAATTGTGAAGGAACATTTAGGCATCTGCAAAATCAAGCAATTGAGC
TCCGTCGACAAGAGACAACGAGTACACTTGGAGAGTTCTTTTGCCGACGTCTCACGATGC
TTATTTGAGCGACCGCAATTTAGCCCTCAGCAAGTCTTATTGAGAAGCCATATATG
>lnc_93 2+ 609908-609936,610161-610817
GAGATCTGCCATCTTTACGAATAGTAAGTTACTCACTGGTAAAAGACGATTGGTGCTTTC
CTTGCACTATACGCGCCGACAATATCGTCGAGGGAAATATTCGCATTCACTCTCAATCCG
GAGAATACACAAATACAAACTTTCCTCAAGCTAGAGAGCAGCTTTTGTTAGAAGAGACAA
CAAGGTGGACGTCAAAGGAAACATTCGCATTCACTCTCAATCCGGAGAATACACAAAAAT
ACAAGCTTTCCTCAAGCTAGAGAGCAGCTTTTGTTAGAAGAGACAACAAGGTGGACCTCA
CAGGCGATTCGTACCTAGTAAAGCGATATGGTACTCATCGGACGATCTCAGGCTGCGGAG
AGCCGCGGGCCTCACTGTGATTTCGTGAAAGGAGGGTAAGTTTAAGTAAGTAAAACTCCT
GAGAGAAACTTTGCATAATCAACGATGCGTATTATGGCTCGAGTGCGAAGCATATTCAGA
ATTGTAAGAAAACCCCAAGCTGAAAACTCAGCGATATGGTACTCATCGGACGATCTCAGG
CTGCGGAGAGCCGCGGGCCTCACTGTGATTTCGTGAAAGGAGGGTAAGTTTAAGTAAGTA
AAACTCCTGAGAGAAACTTTGCATAATCAACGATGCGTATTATGGCTCGAGTGCGAAGCA
TATTCAGAATTGTAAGAAAACCCCAA
>lnc_19 3+ 6172-6939
AAAATTCACGACGCGAACGAGCCGTTTGGCCCGGAAGATTTTTTCATGGAAACTGCTGGA
GAAGCTGTACGCACCGCAGTTGTACTGGCCAGAACAAAACATGATGGTACAGCCGAAAGA
GAAACACTAACTGCGGGAGCCGTAGTCCACTTCTTTGGGCTGTGAAGCAGCTCCCTGTGC
TTGTATTGGCGTTGGTTGGTATTGGTTGTGTCGGTGCTGTCTACAGTGACAACAAGAACA
GCAACAACAACGACAGCAATGGGTGACAATGGCAACGGTCAAACCGGATCCGTCGACCCG
TATCAAACAGAACCCTTATTTGGCTGCAGGTACCCACTGTGCTGTCATTTGGCACAACAA
AAGCATGTCATTTGGGGCCGACAAAGGCCGCAATATTGTTTTACCATCGAAAATGCCTTG
CTGCGATCGTGACGGAGGGAACCAAAGTTGGAATTGAATGAAAATTGCGGGAAGTATTGG
TAGTTATCATTTCCGGTTGCAAGGGGCTTGCCAGTGTTTCATTGACCAAAGCTGGTGTTG
GCAAAATATCAGTTGTATTGGGTCTCTCTATCTGTGACCAGAGGAAACCTTGCTTGGCTG
CTATCCGTCGCAAACAACGCTTTCCATTTCCCTAGCCATAATGGGAGTGACCAAGAGAGT
TGCAGATGCAGGCAGTGTGGGGGACAAGTAAAACCAAATAGAATCCACAATAAAAATAGT
ACAGGATACAACAGATATCAAAATACAACCAACATGTGTGTAGAACAG
>lnc_21 3+ 68275-69305
GATAATTTCTCTGTCAAAACAGATACCGTAAGATCCGTTTCACTTCACAGTCAGTGAGCG
TGAAAAAAATCTCAGTCAAGAAAACTGCTGGCGTTATGGTGAAAAACCTTGCGCGTGCTT
CTTTGCAAAGGCTAGCTAGAGCGGTTAATTATTGCTGTGTTTCGTGCGAGATAAATTGAT
TGGTAGGATCGGCTCTTGCAAACCGTCACGCTAGACGGGAATCGTTAATCTTTGTCCAGA
TCGCATAACATACTCGTGCGACTCGCGCGCCGATGCGTCTGGCATAGCCAACCAGTCCCA
ACAAAGCACCGTCAAACTCCCGCAGCCGCAGCGTTTAGGCTCTTGTATTTTCGTTGTTGC
CAAAGCGGTCTCCATGACGGTCGGCGTCGCCTACGAGGATCCATCGGTGTGGCTGGACAA
TCGATCGAGGCATCTTGGGTCGTGTCAGTTTGAATGACTGTTGTGTTGACGTTGACTGGC
TCCGCCTTCAACCAACGGACACACAGTCCAATATTTTCAGTCCGTTCACAGTCAGTCTGA
CCTTTGAGGTGATACAAAAAGGATCACCATACTCTGGCACCTTATATTTCATGACAACGA
AGCCATTCGTGATCATACGCCTCCAGAAGCGCCTTGTTGCAGGCAATTTTAAATAATTTT
TCCGAACGGAATTACATGGAGAACATGAAACCATTTAGTCGGGGTAGGGTTGGCTTCTCA
AAATAAGGACATCTAAAAGTTAAGGATTTCAATTCTTCTGAAGAAGAATAATTCTTCTTC
AGAAGATTTGATTCTTCTTCAGAAGATTGAATTCTTCTTCAGAAGATTGAATTCTTCTTC
AGAAGATTTGATTCTTCTTCAGAAGAATGAATTCTTCTTCAGAAGATTTTAGGACATAAA
AATATGTCGCTCACAACCTGGCCGAGCCGGCCGCCTCACCATAGACTTCATTTAAAAACG
CTAGAGTAATCCTGTAAACTTGAGCCCTAATCAATGCATATAGAAAAAGATAAACAAACC
CGGATATTCCG
>lnc_17 3+ 300912-301561
GTTGGTTGTACCAACCGCAACCCAAACTGGTACCGATTCCGGGCGGTCTCTGGGAAAGGT
CCGAGTCTGCCCAAATACTGCGGTCGGGCTGGATGGGGGTTTCTCATTCCCGGAACACGC
CCGATTCCAACAAGTGGAGATGCTCTCCACACGGTATCAATCCCATGAAATCGCAACATG
GGATTGATGGATTGTGTCGTGGATGATATTTTTGGGTAACCAGTATCAGTAAATAGGAAG
CTGACAAATTTTACTTATACTGATTGACAGTCAGCCTTCGGTACGGGGACGATATCCATA
ATTGCCCTTTTTCTAGTAAACTGTTCTAACGGGAGCCACACCACATTTGTTATTTTTGTT
AATGTAAGTTACTCCACCACAAAAGGCCCCGACTTGGCATCGGTGTTTACTGTTTTACAC
GAATAACGTCGGCACGAATCCTCGACGCGCCGGTTGACCCTGTGACGAGCCGGAGATCGT
GCTATGTACGAACAAGGGAGGCGTAGTCGATGCGATGCACACACACACACACACTGGCCC
GCAAAAACACAAAAACCAGGATCTGATCACTGCGGGATTGTCCATGCCGCGCTCACAAGG
TCCTTGCACTCTACAGTCCCAGTGTGATGGCTACATCGACCCATTGTTTA
>lnc_18 3+ 577196-577527,577588-577939
GTCAGACTATGTGCAGTCTAATATAGCGGTGGAAAAATGGACCATGGCATTTATATTAGT
CACCTCCGATTGCTTCATCGTATTCACAGTCAAAATGTAAGAGTTTATTGTAAGACAGAT
CTTCAAGTTCAGTTTTATAGAGGCATCCGAAGGCAGCCTCATAAAAAACGAGATATGTTC
GTCGACGCCTGGAATTCTCACGCAATGTTGCTCGGAATCGAAGCGCTTGCGTTGCAGAAT
AGAGATGCATGTCGGTGTGAAAGACGTGATAGTCGTTTCTAACAGCAGCACGCTCGAAAA
CTGAAAAATACTTCATTTATCTCGATTCGATGCGAGTACAGAATCGCTATCAGGATGGAA
ACGCTGAACCCTTGTATGTAGCTCCAATGCCTAATTCCCCTCGAAATATCTGACAAGGAA
ATTGCGTACATGCGTCTACGGTATACTTGACGCACTTCCAGTCAGGAATAATCGTGGAAC
AGCACTCTACCAAAAGGTCAGCTCATCCGTCGGACCTTCGCAGTGAGATAGCTGCCAACG
AGCAACGGCTTAACACTGATCATGGCTATTCCTTGTAGATCGAGGTACAATACAACCGAG
TGCAGTTCAAAACAATCATCAAAGTGAAAAAGGAGAGTACTTTTTGACGGAATCTAGAGC
ATCCTATAAATGTATCGTCTGACA
>lnc_20 3+ 635716-635869,635964-636564
CCGGTAATCACACAAATGGAACATTCTTTTTATGTTAACACTCAAAATGAAGCCGTCGAA
TTAGACGCGCCCTATGCATCCTTCGATCCTCGTGCCGATGTGAAAATTTCGTTTGAATTT
GAGGCGCTTTCGGCTATATTTGATAAGGGGTACGTTCACTCCGTCAGAAGCCCGGTTTTC
CTTATCTTCCTCTTGTCGCCGTCGTGTTAACGTGTTATATCCGACCGGGCGCGATGCTGA
AGGAACGATTTCTTGCCGTCGATTGAACCATCACTGGAGTTCTTGGTCCTCGACATATTG
AAAACCTATAAAAGCTGCTTAGGCTGAAAATGAACTTATGATGTCCTGCACACCATCTTT
CGTCCTCTTACTCCCACTGATCAATGCGAAGACAAGGAATCAAAGATTTTGAAAAAAACC
CGTCCATATATATTTTTTGAGGCAACACCCTCGGATTGCCTTATGAAAATTCCGTTTTGA
CTATGGGCGTCATCGTGTTAGATATCTTTCCAGGTCACTGATTTATACTCGCGCCGCTCC
ATTTCCAACCGACACGCATTCTTCGGCTTCCTGCTCGGCAACCGAATACAAGTTCTGCGC
TTGGACCGAAACGAAACCTGTGCGTCTTCCTGCCACCACTTTACAGTTATTGCGATTCTA
CAGACATCACCAGTCTTTGTGATGCACCCTCCTAGATTATATCCTATACTTTATTGGTGG
CCATCGAAGTGACAACGCCTGGTTACAAACACCAG
>lnc_14 3+ 1108949-1109595
GATGATATGAATGAACGTATCCCATTGCGAAGCCGACGATATCGGCGTTCGCACGAAAAC
GATGGATATGCCGCAGGCAAGTAAATGCGTATTGTGGCAAAAGATATACAAACGTTTACA
GTTAGCGATGCAGGGTCAAGGAAGAATACCAACCCCCGGGTGTACACGCAAAGATGACAA
CGACACGCATTCGACCTAAAGAATTGGCACGGCCGCCCTCGAGAGTCCAAAGAAAGGGAG
AATAGGACCTTTGGGTGGAATTCGAACTTTCGGCGGGCAGCATTAACCCTAACGTTGGCT
TTGCCTCGAAGCAGATTCTGCGTGACACTCAAATACGGATTTTTCGAAAGGGCTCTTGGA
CACGAGGCTTGTTGTACGAGGCAGAATACCGGCCAGATTGACGTCCTGCTGTGATTTTAG
ATTCCCTACAATAACATCACGTCGATGATTTGGAAGGATCGCTGTGGTAGTCTGGGACCA
TTCCGGTTTCGACTATCCCTCTGAGTCCTGAATGATTCTTATAAGAGAGTTACGTGCGAT
ACGTTTCAACCCCGATCGATCTTTGATCATCTTGCACAACGACAAGTGCCCAGGCGGCAA
TGATTTAGGTGGATGCAGCGTGTAGCTTTCAGTGACTGGTGTGGCTT
>lnc_5 4+ 143338-143536,143713-143979
GAAGAAGTTACAGTTTGTGTTATCAGTAGCACTCGCCCAGTCCGTCATGCAAAACACTAA
CGTCTTATGTAAAGATCAGATCCCAGTCAATTTTCTTACACTTACGGTGTATAAAATTCT
CTCCGAAAATTCAGAGACCGTACCTAGCGAAGAGAAAAGTGCATTATCTGCGCTGTCAAT
GTTGGATAACGCGTAGTAATCCCAAAGGTGTTACACTAGAGAAGTACGTAGTTCATTGAC
TGTCAGTATGGCAATCATCGAGGAACGGGTGGGACATTTTCACTTTTGGCGCATTTGGGT
TTCACTGTTATCGATTTTGCTTTGCCGCATTGTGACAAAAAAATGTGGCACTGCTGGGCA
AAACTTGCTTTTCCTACCTCAATCTGCGTTTATCTTTTCCATTGTTCAACCTCGCCATCT
TCGCCATATAGCCTGAACTGCTCACATTGCATACTATATTGTTGTG
>lnc_6 4+ 193005-194171
CGTGACACGATTCCCGGTCATTCACGCTTAGCTCCCAACCACGCTACCTATTACTCGGAC
GGACTCTAGCGCCTCTCTCGATTTCCGGAAGTTCTTTCCCGGTGACGCCGAAGGAACGGT
CATTCGCAACGCAAACGAAGGTCGAATCACCTGGCCTTCGTACGCAGAGTTCACGTTCGC
GAGTTCGCGTTTGCCCCGTTCGACTGTAAATCTTTGGAGGGATCTTCCCACGTATGCTTC
GGTTTCACTTGGATCCCTTCCCTTCCTCTTGACAAGAAAGAAAGCAAGCATCCAAACTTT
CGATTGTGGATCTCGGTGCTCCGCTATCTTCTTGCGTTGCGATTTTCTCCTTTTGAAGCA
ACGGCCATTCGAAAGCGATTTCTAGTTCTTCGATTTCCGTCACCGTCGTTTTTTGTAGAG
TGATTGCAACCACGAAGGCGTGCCGTCGTGGAGGGGCCGCGTTACAATTGATCCGCTCTC
ATTCCAGCGGCCATTCTTAGAATATTTGACGGGCGCAACTTTTTGCTTCTATTTCCTTTT
GGTGGGACGTATTTGTCAGCTGCTTACTGGAAGTCAATTGTATCGAGAAGCCTGGAAATG
CACAATGGGCAATTCAATGGCTGCGATATGTCCCGTCTTTCTTGTGCTCATGGCTGGGCT
AGGAAACCTGGCCGGCCTACGATATGGTCTTGGTAGACACGACGCGTTCTCTGTTGGCTC
GTATATGCACGGAAATCAGTAGGACCGAGGCTCTAGTTGGAACGACTGTCCTTGTCCTTC
TGCCTCTGTAAATGGTCGAAAATTATCTGCGCTAGCGCCGCTCAGTTTTGTGGGACTTGC
AGGAATGATCGTTACTGTTGGTGTCATAAGTGTTCGATATTACAATGAAAGCTGTCACAA
GAGTGGCCGTCATTGGGAGGATAGGCCGGAGAATCTACGACCGTCATTTGGAAGTCATGG
GGCAGGCGGAGCGTGTAGCGCAAACTTTCGCTTGCTTGTGTGTACGACCACCCGGTAAAT
GGAGGCTCGAAGCCGATTTTCCAATAGGTCTCATGCGTGTTAGAATAATTATGGGAGCCA
TAGGAACGGGATCCGCACACTCTCTAACAACAACAACAACAACAACAACAACAACAAAAA
ATAGCTGGCAGTAAAGTACCCGTTGAG
>lnc_8 4+ 317744-317939,318049-318377
ACTTCGGACGTTTTTGCACGTCAATAAGGGGTATAGGAGTAATAGTAAAGAACGGGATGT
TACAAACTCCATTCAAAGTCCACGCATTTCGGATCTTCTGTGCGTATGCAGCGCAAAAGC
CTCATTTCCTACAATCAAGAGCGTTCGGCGTTGAGCAACACCGAGTTAGCAGAAATTTGG
AAGGTTCCACATGAAGTTACTGCTATCTGAGATTCTAAAACAGCTAACTTTAACTTGAAA
CGCGCAATTTACATCAGTGTTACACAACTTCTGGAGTTGTCGCCGAGCTGCCGATACAGC
ACCGATTAGCAATCCCTGATCCTGAGATGGCGAAAATGCAAGGATAAAACAGGCGGTATA
TGAATACATAATAGGAGGACAAAGCCGTCACCTATTCAATATTCAATTACATGCTGATTG
GCATCCGTTCAAACTGCAGGAATATTCTTGTCGATTCGAAAAGACAAGGAAACAGCCGTT
ATCCTTTATATTCAACCAGATCTTATAATGTTAAGCAATCACGTG
>lnc_13 4+ 990899-991512
AGCCAAGATAACCAAATCCCCACCAGGAAGACGAAAGCCATAACTGGCAGCAAAGGAACT
CACCGAACACAGTACAAAGCCAAAACCGAGGCGATAGTTCTACAACAACTTTTGCTATGC
TGAACAAAGTGGTGGTTAGGCCAACAAGCATGGGGGTCCGTGTTGCTCTTTGGATACGAC
ATCAACATCTCTCGATCAAGAGCAACATTATTGGGTTGTACGCGAAAGACCGATACAAGC
CTATGCTTTTCGGAAGAGGAAGTATCTGAACCACCTCCCTGCAAACAAGGAACTTTTTAA
CTTACGTCAGGGCCCCGCCAAATACCGAAAAGGCCGAGCGAAACAAGTCTTCTTCACCCA
AGCTGGATTGAGATTCTAGATCTGCCGGGATGATTTTCAGTCGACTCCTTTCTTCCCTCA
CATTGCGGTACATGAAGCGTAATATATGATATGATTTTGTTCGCGGACCTATCATTGCAA
AAATGCCATCAATTGATTTTTAGGGAATTGACGATGAAAAATCGGGTCTTGTGGGTTCAT
CTTTAGAAAAAAAAACGCATTCTGATGCTGGAAGAAGCCTCCTTCCCGTATTGCTGATCA
AGCGAATCGAAAAC
>lnc_2 4+ 1042975-1043348,1043440-1043621
CACTGTCTCACTGTAAAATAAGTGAGACGTAGTTTCTTGACCGACTCTCGGTCGAGCAAA
GCCGCGCCGTGACGTCCAATTGCGGGGCACACCAGGGAAATCACCGTGACGTAGAATATA
AGACTCATCGAAATCCGACTCGATTCAAACGTTCACTAGGGCATGCCGGCATGTCCACCT
TTTTGAGTGCATTTTGGCCAAGCAATACAAAAAGAGATCATTTCGCATTTGAAGCAACTT
GTTCAATGATTTGGGCTTTGAATGATGGGGATATGAGCGGTATGAGTCCAAAAGAAGGGC
ACAGGAAGAATTTGATATCTGTTTCTGCGCATAGACCGTGAATGTTGAATCGAGCTGACG
CGGGGACTGCTATGACACAGCGTCTCTCAAAATGTACCAGGGAATGGGCTGGCAACGAAG
CAATGTTTTCTTGGACAGCCCCTCTTCGTTTTTCTCACGAAGATAAAGTCGTTGTACTGC
AAGTCAGAAATTGTCAAATACAGCTCCTTTACTCTTGAGGCCTTTCAGCCGAGGGTCTTT
GATGTGAAGTGAAAGT
>lnc_4 4+ 1257929-1258589
CTTTGATCCAAATATTGCGTAATAGCATAGGTCCTCGTATCTGCTGTCTAACCCGTGGGG
AGCGTCGTCAGCAAGCGACTTTAAAAGTCCCTAGGTTCGCTTAGGTGTATTGCAGGTCGT
TCGTCATAACGCCCAACCTGTGTTTACCACGCACTGTCAAACAGCGTTACTATCCTACGT
ACGTACATTGGTTGTACTACGTTAGAATCTTGCCGCTATATTGTGTAGCTCATCGCGACG
AGGACCACATTAATCATGAAGAGGGAAAGAGTTACATACTGGAATTCGAGTAAAACCAGA
ATGGCCGGTAAAAAGCTTAGCAAATCCACTAATCGCCAATGGGATATCGATCGCGAACGA
GTTGTGGGGAGCGCTATTGCATTAGAGACTACAGCGAGGATGCTTTATGCAGCGGGGAAT
TATGCGCTTTTGCTCAAAATTAAGTAAGTACGTCGCTCAAAGTCTGCGCTATACCAGGCT
TTTCATGGCTCACAGTTAGTCGGAACCGGCCCGAGGTGTGACGGCGTTCAAATTTTCACT
CCCATCGCGATACGAATCATAAATTGAACGCTGTTCCTCATCAGGATGTGTTTGTCACGA
GATTCCTGCGGATCAAGACAATGGTATTTTTACAGTCATGCCTTAACTTATAGCAAGCGG
A
>lnc_185 5+ 164447-164931
TTCGAGACGGAATGGTAGAGTGTATATAGAATGGTAGTCCAGACATCTTCCCGATTTTTA
AAGTTTACTGACTCAGGGAAATCATATCTGGTACTGAAATTCATATACATATTTTATCCT
TTTCGATCTCCAGCATTGACAGGGAACGACCATGTAAATATGTTTTCGAATTGATTTGAA
AATGCCTCGGAATGATTCTTCCGAAGACCAGCAAAATACGCTTATATGAACCGTTGGACT
AAACCACGACAGCCTAACTACCACAACACAATCGAAAACGGAGAAAGACCATTGTTGATG
CTAATGTAAATCGCTGACTGGTGTTCTTTCATACAGACCACGTTTTGGTACGTCGAACGT
CGAGCGAGCCAACACACCAAAGGAACGCGCTCGACATTCCCAAATATCAACAAGACCTTC
TTGACTGCGAAAAGCGTGAGATGATTCTCGTTGTCTGCTGCATTTGTTCGCAGCAGCCAC
TTTGA
>lnc_186 5+ 555049-556008
CTCTTTAACAGTAAAGCTTTAGAAATCGACAGTGAGTCCTGGCACACCTTAAAAAGCACC
GTGACGTCAACAACTAGAATCAACTGTAGACGGGGCTGAAAATTGGCTAATGAAAGTAGG
CTCGCGAGCATTCGCAGTCAAAATTGCTAAATAGACGAGTGTTTGATGTCCTTTTTCTAA
ACGAACTTTTGACTGTTTGCGATTCAAAAAGATGGCTTGTCATGCCGGCAAGGTTGATCG
ACAAAAACTGAACAGCTTTGGGGAAGCAGTTCAATTGTTTTGACTCTCATTTCGACGATG
CGTAGGATACTGTGACCCTGTGCAAACGATGACAACAACTTTGGGTGGTGGTGGGTCAGG
AAGATGCATGGCAATGGCAGTGACGGTTGGAGAGCGAGACGCTTACAACAACAACGGCAA
CCGAACGAGGAAACGACAGGAAGCAGGTGACCGTTCCAGGAACCAACGGTTCGAGCTCAA
CAACAACTCAAGGTAGTGCGCCACAGGCATTGGTATACTCTCTTCTGAGTCGGCGCAAAA
TGCGTCAAAAGAGCGTCGACCACGGAAGGATTGCGGAGAGCAATATGTGGGTTTCGCTCT
CCAGTATGTGACCCTTGTAATTTAGACGCAAACCCTTCAAAGGAATTGTCTCACTGGGAC
AAGCGGCAATGTCAGTCTTGACATCTCGCACCGTGGGATTGCGATCGTTACTAGTGACGG
TAACGTCAAAGCGATCGCCGTTTAACGTGATGTGTTTGCAAGGGAACAGCCCTAGAACAT
CAAGCAGACATTGTATTGCTGTTTTTTCTTTTGAAGAACTTCTTTGATGATGATAAAAGT
GCAATTGGTGAATATGTTTTTGCAATCCTTTGCAGGGTTGCTAGATGTGGAGGCTCAGTG
GCTTGACCTAGATCCTTGGCATCGAATATCCATAAAATAAGCTTCACAACTTATGCAAAC
>lnc_187 5+ 601415-601962,602081-602690
GTGCTTTCATTGTCAAGTCAGTCTAGTCTAATCTTTCACCGATTTGACAGCGTTGCTGCC
ATCACACCGAGCCCCCCTTGACAGTCAATGGAAAACCATGAATGGACGGTGAAAAGCCAA
ACGCGGATCGCTGACATTTTCAGAGGGTATTCTCATCCGCGGAAACATGTTTCCGGCATG
GCAACCACCCAATCAGTTCTTTTGCGGCTGGTAGCAAGCATTTTTTAGAGCTCAGTATTC
GACATGACACCATCACTCACAGCATACGGAATTCTTCTCAATGAAGATGCAGTGAAGGCC
ATCGATTCTCTCTAGAAGCTGATTTGCATCGCACAAATTAGCGGGTCTGAAACTGATAGT
GACAACGAATTCACACTGTTCAGTCTCACGGTAACGATATCGTCGCTATCACAGTCAAAC
GAAATTCTTACAGGGAAATTTAACCAAACTTTAAAAAGTGTTTGTGGATTTAATCGCAGA
GGAGCTCAAAGCGGCCACTGCTTAGGAAAACACAGGGGTAGCCCTGCGATCCAAGCCCTC
CTGCTACGGCCTGAACCAGAGCCACCATAGCTGTTGCAAAACACCGCGTAGCACCGCCAA
ATAGTGAGAAAACTTCAGCGTACCCGGTCTGCCCAATTATTCATAGACTCCTCGTCCTCG
TCTCTTACCCTCATGGCCTGGTTGCGTCCATTAGTGAGTGACAATTACTAATCCTTTTTA
GGCTGCTAGACATAATACTGTAACCAGCATGGTGTTGAATTTACCAGATTTTCTCCCCTT
GCTCTCAATCACGTTGTCCATAGACTCAAAGGTCGATCGTAGAATGTCCCGAGCCATCTT
ATTCCAGCGCCTAATCTCGTCTTGATGATCTTAATTTTACTGTACTTGTGAGTAGCGTTG
CATCGCTGAATCTTTCTATGCGGCTTCCAACTTATTTTCTACGGTTGAATAAGTCAAGTT
CAAATTTACCATATCCCTAGTCAGCTGGATTCATTTGTTTTCATCGAAACTAGAAAAGTT
TGCGTAAGTGTAGCTTCGGTCGATTGGTTGAGTTTGTTGGTTCGCTGACTACGCCTTTGA
AGCATTGCATCTGTCATTCCACATTGCAACCGGCCACCAAGCTACGTAGCGACGACCGCC
TTCCAATAGCTATTGCAG
>lnc_87 6+ 469828-470511
AACCTATATACGGATGGGATTCACTGTTAGCTAATGTAGAGAGGATATCATCAACCAAAT
AACCAACCGACACATGGAAGAAACGTAAATAAACCAGTTCCGGCAGGTGGCTTGCTCATG
TTTGGTGAAAGAGTTGCCCTAGTTATCTTCACGACAAGACTAATTGATGTGAGGCTCATT
GCAAATCAATGATGGCATCTGGCTGGCCTGTTCTAGGTGGTCCGTATTTTTCTGTTGTAC
TGCCATGCATGTTTTGCTTGGTTACAGGTTAGTCTCACGAAAGGAATAGAATTGGCGTAA
AAGCTCGAGGCATCACGCTGCTGTTGACCAGACCACTTCAATTCGATTCAAACGGTATTC
ATGCAAAATCGAATAAAGCTTGTAAAGCGTTGGGATGCGAATGCATCCTCAGCATTTCAG
CGACATGATGTACAATTTTACAGTTAATCCTTCTTTGTCCCGTGCTGAACTCAATCACTG
TCACAGTCAGCTTATCGCATGTTAGCCTTCACAGGACATGTAATTGTTGCAGATCGGCGA
TATGTCTGTCAATCAACACTCGCATCCACTTAGAATGTGAACCGTCTGCCTGCTACCCCG
AAAACAGAACACAGGTACAGCCTTATTTAGCTCTCTTTCCAGCTGGCGAGAAAGAAAACG
GCGATCAATAGGTCCCAGAACCCG
>lnc_84 7+ 51063-52149
GTAAAATCGGAACTATTTCATACGCGCTTGCGAAAAACGTGTCTCGAACCTTGAAGATTG
ATGACGTACGTGTCATCCGTCGCACGTGATGTGGCCGATCGCAGGATCATCCCTTTCCGA
AGCCCTCATCGACACCATTCGTTTCCAACGCGCACGCACCCCATGCTTGTTCGTACCCGC
CGGCGACTATTTCGCAAGAATGACCTCACCGCCAGCCAGACCTTGGATGACGTTGCTTGT
GAATGACGGACACCGCTGTTGAAGTTCGGGATTGCCGGGACTGACTCCTGTGCTTGACTG
TGATAGCTTTTTGGAAATTGTGCTTTCTCTTCCTTCCACTGCTATCGATGGAAATTCCAA
ACGCCAAGGGTTAAACCGGTCAGCGGGAACCAAAACGTTTGTAGAGTCGACGGCATGAGC
TAGAGCAAAAATAATCATAGAGTTAGAACAAACAGCACTGTACAAAGACATTTGATTTAA
AAGACGTTAGCAGGTTCCCTTGATCCATGGAGCCACCGAGGTTTTGTTGGCAGATTTCAG
TTCTACCTGTGCACGCGGTGTGCTTCAACCGAGCCTCTTTGTGGCAGTGCAGATTGACAA
AGGCTTCCAGTTTGGAATTGGATGCTATGTTACCTGATAATGAACAACCTAGAAAAGCTT
TTCCCTACCAATGAAGAGCCGCGTCTTCTCCATCCTTGGGAATCAGCTTGTTCCTTCACA
GACTTCTCATATCACCCTATTTTCATTGTTTGAAGTTGGTTGTGCTCGCTTACAGTTAGC
TCTCCTCGGTATCCTGCTTTGGAACGAGAATTGTGCTATTTTGACTCAATCTTGTGCATT
CCATTACATGTAAATGAGCGCTGTACAAAAGAGGAAACTGTGCTTCTCAAACAGGTTCTT
TCCAGTCGAAATGATACTTTTGCACAATGCTGTGCACGCACTGTATCATAGCGCTCTCTG
GGTCAAGACCCTTGCACTCAGACAGCGCTTGGCCCGGAGTGTGGCACTCGTGGGAAACGG
CTATTTTGAGGAGCTGCACCATCTCTGGCGGCGCCTGTTGCTTAGTGAAAAGAAAATGAA
ACGGGCA
>lnc_75 8+ 184930-185687
CAGGCATTTCTTAAGGTTTTCTGTGATTGACTGCCAGCAGCCTTCACCTTGCCTTTACAC
TCACTTGCTCTAAGGACAACGGGTATCTTTGGCATCAGAAACAGCGCAGGAGCAGCTCTG
TATAATGTTCCCCAAAAATCTACAGCAACTGTGAGAATGGCTGCTCAAACCTGGGAGCTC
GATACAATGGAACTGACGGCGCTTGGTCGGACCTTTTGAGACGCGAAAGTGATTGCCGGC
ATATGCAAGACTTTTGCGTGCAGCGTTAAGATTGGAAACAAGTAATGCCCCTATAGTATC
TGTTCCGGCACTGTGTCGTACGGTTGTCGTCAGCGTAGTAACGACCCTTTGGTATCGCCA
ACTTTCGGCTCCACGAGGTGGATTCAAAGTAAGAGAGAAATCGAAACATCAGCTCCTGTT
TTGGCACGAACAAAGCCGACCACAAAGACTACAACGCAAAGTCCATCAAAGTACCATTCC
CAGAAACCTGGGGTCATTCCCACCAGGAAGCCTACGGGCATGCCGGTGAAGGACCCATCA
GACGAACAAACGCATGATACGCGGCGGAAGGCGAATCCTGTGAAAGCTCAAATACTTGTT
GTGGTCAGCTCCCTTATCTTGGACTTCTTCCAAAGTACTCCACAGGTCGTGTCAGAAGGA
GTGGAGCTAGCGGACCTGTTAATCAGCTTGAATGAAACGTGACATTTTAGAGCTCTTTTG
GGCAGAAACGTCTTTCACAGTCAAGTAGAGTACCGGAC
>lnc_70 9+ 231189-231802
GAATCGTCCAAACTCCTAGGTGAATGGGAGAATAGCAGAAAGAAAAAAATGGAATAGAGG
CGACGGCCAAGTGAACAAATCGCTATTTGGACGAGATCATAGATTTATTGGGACTACCTG
GGTCCACGGTGGTGCGCTGCATTGCTTTCATGAACTGACAGTGAACAAATAACAGAGGAT
CCAATGATCTGTGTAAAAATTCAAAGTCCTCCAAACGCAGCAACTGAAACGTGTCCAATT
GGTCTCATTTGCATACACGCCCCCACGTGCTTTTTCTGCCTCGAGAGCCCAAGATTCTCC
CCCGAAAAGCAGGCAAACCGTTTCATTGTTTGCATCATGAGGAATAAACACACACGATTG
TAATGTGATTTCCAGTTAACGAAACAAGAAGCTTTCAGTATTCCATTACTTGCATTGCCG
CGAACGAATCCCTCTCAATGAAATTAGCGTCAAACCTGTTGAACATCTCCCTGCAACCAA
ATTCCGTATCCAGAATTTTATAACTACATACAGTGATTGCTGCGGTTTCGGGTACACCAA
CTGTGATCAAGAATTTCTATTCATCATGCTAAGTTGTGTCTATAAAGATTTAAAGCCACA
TCCTCGAACGCCAC
>lnc_71 9+ 699890-700529
ATCGAATCTTCGTCGCCTTTCAGAGAGGCGGTAAGATTCTACCCCGAGGACGAAACTTAC
ATGACCTTACAGTTAATTCTGTATTTCTGCGTCCTCGTTTCGCCAACATTTCGGAAGCAT
GAGATATCCTACAAGAATAGTGTAGCATCGAAATGGGCAGTTGTTGCAAAATACTATTTG
TGATAGGGCGAAACAATTGCCCCAAGATTGACAACGGATCAAGAGTCCGCTCGTATATCA
AGTAAATCTGAAATCTTCTTCCGAAAAAAGGCGATTTCCCTCCTAGCAAAAAGATGCACG
CATATGAAAGCTATATATGTCGCAACCTGCCAATACTCGGCATAGGTCAGGAAGGTACGG
CATCGAAAACAGGCAACCTTTCTCTTGGAAGTTGATTCATTTCGGTCACCGTAATAAGTA
GGTTCGGATTGTTTTTACTTTGTTGCAGTCACGTTCAATAGAGAGCTCAATCGCTTTCTA
ATGTATACCAATATTGAAAGCCTAGCTTTGTTCCGTTCGGAAGGAGCTGCGCTTTGATCA
GTCAACTGTTTGTTTGTCACGGTGCAACGAGTAAGCCGTAGACACTCAAAGCAATGAAAG
AAATTTACCAGAACACTTGATTTCTAGAAAGCAAACCGTC
>lnc_137 10+ 433368-434107
GGTCGGCATCGAATCCAGTGTGTCGTTTCCCCACCATCCCCAAGTCTCTCGAATGCGGTA
GAAAAACAACATTTCACACGACTCTGGCTTTCGCTGCGGCCATGTTTGCGTCCCATTGTC
TTCCTACGAATGACCAAGCGCAGAAGATTCGCCGCCATCCCACATGTGAAACAAAGTGCA
CGGCAATTTCGTTAGCAACGTGTGGTCGGTCCAGCGCAAGAACATTCGCCAATTAGTCTC
GGTGGATTTGACTGGGAATAACCGAAATCAAGGTGGGACGGATTGTTGTTTCGGGCGGCG
GGACACTCCACACTGTCAGGAGTCCAAACGTTCAAACAGGATGGTGGACAGGAACGGTCC
GCAAACCTCGTCACTGTCAGCATATTTTGGTAAAAACGGTGACCGGTAGACCATACCGGA
ATATTTCGATTCCACGTAACCTACAAAATACTTCACCAATTCGGACGGCAATTGTGGTCC
CAAACGGGTTGCGACACCAGCGCCATTTCCCGCAGGCGGTCGTCCACAGTCTATGAATCC
AATGCCTTCGAGTAATGCTGGCTCCGCCATTCGCAATAACTCTTGCCTGGCAAAGCTCGC
GGCCGAACGTGCTGTTACGAGTATCTACAACAATTTCCTCTTCATGCAAACTGGACGAAT
GTATGCGTATATTGTTGCAATCCGATTTATTCTTAACGATTCATGCCCATTCTCATTGTA
ATCGTACTAAACAGCCCACT
>lnc_139 10+ 889297-889941
AACTAACGGTCGAGACCTTTGTCACCATGGATCCACACGTGCCGTACCGTACCGTACCGT
ACCTACTGTCAGAAGTGGTGCTCAGGGACAGAAGCATTCGGTGGTCCCCACAGTAGACTA
CCATGACAAAAGAACCGCTCACTGTCTGCTCTGGCTAGAAGCATTCCGTATCGAAGGGAG
ACTCGTAGCCTTCTGACGAGAGCCGGAAAATGACGCTTTGTTGGAATGATTGTCTTTAAC
GAGACCTTCAACAGACTAGGTTCAATATGTGGAACGAAAGTTTACGCGCGACTGTAGTTG
CTTCTCCCGGTTACCACGCCAGCTTTATCCTCATAGTAAGAGAAATTTAAGTTTTTATGG
CGAAAGTACTGTCCTTCATCTCAGCCACCCTAGCCGTTGGAGGCTTTTGCCTGCAGAATG
TACTCGTGAACCTCCCTTGCAAACTCTCCAATGTATCCTACTGAGCGACTCTACCGCCAG
AAGAAACTGTTAAGAAGCCATGATAATTGTATGGATCCTCTACCGCTACGGTTGGACGCC
AGTCGGGGACGCACAAAGTCTTCAGATTGGGCGAGTGGTAATTGCTCAGTAAGCGAGATC
CCTTGTACTTCCGATTGCATCAGAGACAAACATGAGCCTTTTACG
>lnc_141 10+ 972233-972311,973970-974344
CACTCACGGCACCATGTGTGCATCTACAATGCAGCACGCAAACAGCATTGACCGCGGATA
TTTTTTGCGGATAGGGTAGGCTAACACCAGAGAAGACTGGTGATCATGCAGTGTGGTGAT
TTGGAGTGTAATTCGGAGCGTTTTACGAAATCTGGTGCTTCATTCGCGACAGACCCGCCC
GCTCTTGTGCTGCTCCCCGGAATGGGGAAGACAATGTCAAATTGTTCTACAAGGAAATCC
AGGAGCAGGTGAAAGCTGCGCACCGGGAGTGGGATATTGGAAGTGGTTCGAAAAAGCGCT
AAAGCAGGGATTAGCGGCCTCGTAGGACAATCAAGAAAGAGAGCAAACGAAACAAGCAAG
GGTCAATCAAGACGCAAACATAGTCCCAAATCGAGCAATAGAAAACAGTTGCGCTGGCTC
TGTTGACAGACTGGGCTCTTTGGGAACATTAACA
>lnc_130 11+ 391946-393802
GTTGTTTTTAACGCTTTTAAACTTTAAAAAGCGGTAATTTCCGGTAGGCGTTAAAATTAC
GAAGTGAGCTATTTTCGGACTCAAATCCACTTAAGGATTAGAACTCAGTCCCGGATTTCG
TGAAGGATTCTGAATCCTTCACTAAATTAGTGAAGGTTTCTAAATCCTTCACTAAATTAG
TGAAGGTTTCCAAATCCTTCACTAAATTAGTGAAGGTTTCTGAATCCTTCACTAAATTAG
TGAAGGATTTTAGTGAAGGATTTACACTTAGATTTTGAAACGACCGTGACTTGGGAGACG
AAAAAGTACTCACAGTCAGTAGTCCCTGTCTTTCCATTTCTTTTCGCACTGGACGCACAA
GTCCATGAGGGGGACCAGCTCCATTGGACAGGCCACAATCTGATGAAAGATACGCTGACA
GCCTGCGGTGTGATAGTACAGATGCATAGCATCAATATCGAGACTGGTAGTTGTCGATCC
CTGGGTGACACCGCGAGTGAGGAGCGACTCGAGTCGCGCACGCTACAACGGTGGTGGATC
GTCCCCGTCGACGTCCACTTTATCCCGACGATATCGTCATCGGCCTCTACCCTCGCAGCT
TTCTCCTAAACGTGCTGGGAGATCTGTAATGATTGAAGCTACGACGAACGCTGGTAGTGG
CCGCTGCCGCCATAGGAACGTACACGTCCGTTCCCCGAATGTGTATCGTTGATCCTTTAC
AGGAAGCATTTTCTTTGCGTTGCTGCTGTCTCAGTGTGGTAGCTAGGAGTGAAAGCTCCT
GTTACCGTCGATATGGAAGCATCGGCCTTGTGCTTGGGACCTCGCCCTCTTGTTTTGCCG
CGACCTCGTCCTGCAGATCCTCGTCCGCGTCCCGTCGCCGAGGCTGAACTCGCAGCGCTC
GAACGACCCTACATTATTCCCGACGTCGCGGCAATACTCAAATGCTCACACAAACTGTGC
CTTTGCATATGAAGTTCTCGCCCTCCTGTTTTGCCACGACCCCTTCCTGCAGATCCTCCT
CCGCCTCCCTTCGCCAAGGCTGAACTCGCAGTGCTTGAGCGACCCGAAATTTTTTCCCGA
CGTCGCGGCGAGACTCCAACACTCACACGGCCTGTGCCTTTGCGTATATTGTTCAAGTAA
AACTGTAATAGACGCCTTTTGGAGATTTGTAGAGTGCCTGCTAACAGTAAAGGATAGACA
GGGACTACTGGCTATTTTTTCGTCTCCCAAGTCACGGTCGTTTCAGAATCTACTTGTAAA
TCCTTCACTAAATCCTTCATTAAATCCTTCACTAAATCCTTCACTAATTTAGTGAAGGAT
TCAGAAACCTTCACTAATTTAGTGAAGGATTTGGAAACCTTCACTAATTTAGTGAAGGAT
TTAGAAACCTTCACTAATTTAGTGAAGGATTCAGAATCCTTCACGAAATCCGGGACTGAG
TTCTAATCCTTAAGTGGATTTGAGTCCGAAAATAGCTCACTTCGTAATTTTAACGCCTAC
CGGAAATTACCGCTTTTTAAAGTTTAAAAGCGTTAAAAACAACCCATTTCGGGCTATTTA
TGCTTGTGGCGTTGAGGCACGCCCCTGATAAGGACAACGTCTCACCAGAAGTTCAATCGC
CTACTGCTAAAAGACAAGTCGCTTCCGTCCCACACACAACGAATCACAGCCCCACAGTCC
CTACGAATATCCAAGAGTACAATGTAGACTCATAATCTTCGTAGTTCATCGTTTTCCTCA
ACTGTGATCTCCATCGTCGTTTTGTGTTCTTCAATACAATGAATGCCAACCACATATCAA
ACAAACTTTTGCTCTACTGTAGAGAACCTCAAATGGTACCCGTCGAGGAGTCATCCC
>lnc_132 11+ 719461-719584,719655-720129
ACGAAATTGCTCACCGTAAATGGGCTCACACTGGACTGAAATCCATCTCACCGTCCAAAT
ATTGGAATATCATTGATACAATTCTTCTGATCTGCAGCTGGAAGAAGACGAGACTTCCTC
GAAGTCGATGGTCAGATGCTACGTTCCAATGGGGCGGGGCCTGTCTCCAATATTTTCACA
GTTTCCACGGGGTCAGTAGGAACGAAGTCGTTTCCTCTGACTGACAGGATTCCTCTATTA
GCCGACACAACCATACGCTCGTAGACTTTTGTCGGAAAATTACAGTCAATGAGTCACGGT
CCTCCAGAAACTCATCTTGAAGCTTCACAGCCAGCGTCCTTTTTATTTCCTTAGTTCTCG
AAAATGATATTTTCGAATTCGCGGATTGAGGTTCAAGCCAAAATTATACATATTACAGCA
TCCGAAAAAAAGACCGACTACGTCTACTATCAACTACCTTTGACCTACCTATTCCATTGA
CGATTTTTCGACGCCGGGGTCATTTGGAGCGTGGATGTTGGAGCAGATGGTTGGCGCACC
GTACCCCGAATGAGAAGGCGAGGCGGCACCGATCAGATCCCTCGAATACAAGCAACCGC
>lnc_134 11+ 880145-880159,880331-881400
CTAAAGCTATTGACAGAGGTGCGTGGACAAAGTCGTATTGATCGAACTCGAGGTACAGAA
TAAGTAGACTCTTCGTTCGGTGAAAAGTGATAATGGTAGGTCTTGTAGTTAATGAGGACG
ATGCCGAAAAGACAAATCTCTAGGCGCAATGCAAAAAGTCGGTGACTGGCAACCATCACA
ATGGCAATATCGAACAGACGGCGGTAGGCTGGAGGGAAATTAAAACAGGAAAGTTGGACT
TCAACTCGAAATTTCTGTCAAGCTCTCACACAGCATCATCGACCATCAGCATATAGCATC
ACGCGCAAGATTTTCCGGATTGCCGGTAATTTGCTCGTCCTTCGCGAAGGCATCGACATC
AAGGAACATTGGGTTGAAAATAGATCACTTCCAACGCGTTTATCTACAGAACACAACTTC
TAAGACCGGAGAAGGATTTAGACGTGTATCTATCCTTGGATTATCGGCTGAAGGCGTTGA
TTGGGACGATCGAATACAGTTGCAAAGCAAGTGGAGCAACGAGGAGAAGGGATGGAAGGT
CGCCGTACAATGGAAGGAGACACCTTATGGCGTCGGTCTCTTTTCCGCTCAACATATTAA
TGCGGGTACAATTTTGCGGAAAGGATGTTTTGGCCGCAATTTGCTTCGATTCGAAACGGC
GAATGATATCGAAGCGTTTCTACAAGACGTAACCAACTCGGCTGAGTCTCAAGCTAGATT
GCGATACGTTTCTGACTATCTATGGGGGTTCTATGCGCACTCCGATGAACGCGGATATCC
AATTTCTCTCTGCACGGATCGAAACAATCAGTTTGTCGGTATGTGGATCCCTGGCAATGG
TCTCAATCACGACGTCAATCCCAATACGGTATATCGGCCTAAAGTCGGAGGACTGGAAGA
AGGCATTGATTTGATTGCTTTAACAGACATCGCAGCTGGTGATGAGCTCTTCGATGATTA
CAGACGCCACGGATCGGCTACCACGTGGTTACTTGAATTTGCAAAAACTAAAAACATCAA
TCTCAACTTCGAGGGATGCAATGATTTTGTCCGACGAAGCCGCGAGACTTAGCAATAATC
CTGTC
>lnc_147 12+ 211875-212778
GCTTCGGAGGTTGTGCTAATTGACAGAGTTGATATTCTGAAAGTATATTCTCAACTTCCG
TGGCTGAAAGGATTTCCTCCAAGAGCTGATCGAGAATGATCCGACTCTGCGAAAGGATGG
CCCTGACCTATCCCAGAATCGGCGCCATCTTCGCTACCATTTTTGTCAAAGCGCAGGAGA
TATTTGAGTCATTCCGATTCTCGTCCTATTAGATATTCTCTGGATAATGATGGGACGTAC
GCCATTAGTTACGTTTTAAGACAGCAATTCAAAAGCTGCACTTCCGGAGTCTTTGATAGC
TCCTCACTTTTCCCTCAGTCCCTCATGACAAATGAACGACAGAAATCAAAATTGCTTCCA
ACGCAGTCGCGTGTGTCCTCAAAGCACACACTCGTTTGCAGGAAGTACGCTTGTTGGACT
TATGCATCGAGGACACGGAGTAGCACTGTAACTTACGAGCTTCGCCAGCTTGCCCAGGTT
ATGGTGTCAAAGACCGGAATATGACGAAGAACGTTGACCACTTTGGCGCCGCAGAACTTT
TGAACAAACCATCATCTTGATTTCGAGACTAACAGTGAGTACCTTCTTTTTAGAAGACAA
CACGGCAATCCCGGTCTATGAGAAAATTATGCATTACGTGTGAATCAGCTAAGGTAGTTG
ACGCATCTTTCGGCGTTGTGATGCACTGCAAATGTTGTGTTTTGGACGTATTAACGCAAT
CTACGATGCAGGTTGTTATTTTGGACTTAAAACTGGATGTATTGCACTCTTGTGGGAAGG
CGCGGTCTATTTAAGACAATCTAGTGCTGACACTCGAATTCAATGATCGTCGCATCCTGT
TCACTACCCGAGGTGTGGATATACACGAATAATTCCTGTAATTTTCAATGCATTTATAAA
GTAT
>lnc_148 12+ 518173-518990
GACGAAATGGCATCCATCCTAGTATAAGGTCATCATTTTGCTACTGGCACCGCTAGCTAG
AGAGCTGCTTTTCACTGGATGAGATTACGGTCATTGCAAGTGGATGTCGGACGAATTTTG
ATTCTGGATGAAAGCTGTGGTCTTTGCCCACCGATGCTCCTATTGCCTTCGGTATGGCGG
TAGTCGGATTGTAACGTGCGGTGTGCATAGGTGAATGGCATCGCCGCTCGCAATCACTCC
GAAAAAGAACAGCAATCACTTTCTGACTGGGAGAAGCCATCGTTTCTTCGCTGAGTGGAT
GAAGAATAAAGGTGTCAGTAACGAATGAAAGGTCGTAGCAAGGACACTTTTATTCACGTA
GCAAATATAAGCTTCTGCCCATTGACGAACTTTATACATCGACAACAACATTGTGACTGC
GATCAGAAAGATTACGAGAAGGAAAGAAACGCAGCTAATTACTGTGTTGGATTGGTTAAG
TAACTGTGTGCATCGGAGAACACAAGACATCCACGGTCACCTTTGACGTCGTAGCACTGT
TGTTCCGGCATTCGAAACCGACGGCATTGCAAGAAGGTGTGGTCGAGGCGCTTCCTATAA
GCTTCTGCCCATTGACGAACTTTATACATCGACAACAACATTGTGACTGCGATCAGAAAG
ATTACGAGAAGGAAAGAAACGCAGCTAATTACTGTGTTGGATTGGTTAAGTAACTGTGTG
CATCGGAGAACACAAGAAATCCACGGTCACCTTTGACGTCGTAGCACTGTTGTTCCGGCA
TTCGAAACAGACGGCATTGCAAGAAGGTGTGGTCGAGG
>lnc_149 12+ 771406-772328
TGGAGTGGCGTAACGCCAGTCGCACCTTTGTCGCATGTCTGCATTGGAAGCGAACCGAAA
TCCCCCACGGGCCAATTTACACTTAGCTGCACCTTTGACGAAAACAATTTCATGGGTTTG
GCTTCGTCAGATGTATATGAGTGCTTGATGTGAGGCATTTTTGTGGTGGGCCAACACGTT
TCGTTCCGACGATCTGCATACGAGGGAGGGTGCTTCAAGCGGCGTCAATCTCCTTGTTGG
GCAGATGTCTGATAGGAGATACCGGCACTCGGCTACTGTTTTCAGTACAAGGGTTTCCCT
TTCTATCGCAACGGAATTTGCTCTTTTTTTCTCAGGCCAGCAATGCAAGTGTACATATCC
GGGCCACAAAGGGTTCTTTGGTGGACGACTCACGGCACCTCGACTCGGAGAACATCACTA
AAGCACCCACGTTGATTTCAACAGCATTGTGGACGACGGCTACCCCGGCACAGCTTCTAT
TGCTCCTTCTACTGCAATTCCTTCCACAACAAGTCTCCTTCCATCAACGCCTTTGAATCA
AAATGATTCGTTGGATTCTGATATGGGTAGCCAAAAAGATATCGGTGGCCCGTTACTGCG
GTCCTTTGTTATTCCGATACTTTCGTTCAGCATTATACTATGGCCGTGAGCAGACCCTCA
CGACGATGTGCAGTACTTTGCGGTGACATCCTAGACACAGATTCGATTCCGGGAGAAATG
TTTGACTCGTGCTCGGTAGAATCCGTGATGAATGATGATGACGATGCTACAGTAATGGAA
CTTATGCCAGTCTGTCCTACGCGTTGTATCGATCAACAACATATTCCCGTGGAGAATTCA
GCATCGCGAATACTTCATTCTGATTTTATCCTAATGCGGGACTAGTAAATTTTTTAATGA
TTGCTCGACTCGGTTAGAGGGAG
>lnc_150 12+ 821280-821924
AGAAGATCGATGATTTTGGTGTGCTCCGAATCGACCTTTAACACGCACGAAGTTTGCCCG
ACGAAATACGAATCAAAAGGTCGCGCCACGAAATGGAAGAACGGTTCCCTATAGATAGGA
AAGCGGACAGGCGAATTGGCTCGGATCCTTCACTGTCATATGAATGACAAAGTCACCAGC
AATCCCATCAACTCTCTTCAGAGGACCGTTGAGAGTGAGCGTGCATCGCGTGACGGTGCA
CTTAACATTTCGTGAGAAATATCGAATGCTCAGCCCACTTCCGTTCAATACGACATGAAA
TACAAGGCTGTAATCAACCTTCTATGATTTTTGAGCAGCCTTTCAACCATCGCTGACGTG
CAATTACACGTTGACTCATCGTCTTTTTGTAGGATTGATTGTTAGTGGTACAAGAGAACA
ATACTCCATTATTACACTTTTAAGCGGCAAAATCCAACAATCCGCCTTATTCTCATTCTT
TCATACATATATGATTTGACTATACATATGCTTTGTCTCACATAATTCTCCACATTCAAA
GGAAAACAGCAAATTTTGCTCTCCAAACCATACTCGCATACTCGCCGCTAACATGCCATG
TTTGGCAGGTGCTTATTAGAACCAATGCGATGAACAAAAACGGCT
>lnc_173 14+ 715619-716256,716391-716496
ACAAGAGTTTGGAAGGAAGTTGACTAACTGTTATCCTACGTAGAGTGAGCAGAGAGGGTC
GAGATTTCAACAAGCGTCTAGGTTAAGCTAATAAAACGATTGGTATTTTCGCAAATAGTG
TAATTTTCACCACTGCTCATCCCGAATAGTGGATCTCTCTATTCGAAACTACGAAGTTGG
TGCGGAGTAGCATTACTTGCTTTTCTTACTGCTTGCCCACCAACTAACTCGTGGGACAAA
AGAATTGAATATTGTACCGACAGCTAGCTACCCTAGCATTCATGGACACACTTTAGCCAA
CGCGGCATTGCTTCGCCTGTAAACCAACTTTCAAAGAAGCACCTATTACATGGCAGGCAC
GGTACCCACAGTTTTCCCTGCATTGATCGCTGGCAAAAGGGAGAGACTGCAAGCTTTCCG
AGGAGTGAATCTGTTGTCAAATTTTTTGTTAGCCTGTTCACTCTTTGTGTATCAACATTT
TGACGCCAGGAAATACATTAGACGTCGCCGGCGGCACTTACTGTTCGCCTTACCAAGTCA
TCCTTCTTCACGGTGCAGCAGAAAGAACTTGCGTCGACGCCAATCAAGGTCAGCCTATAC
TGTTCGGAAAATGTTCTAACGTGTTTTGTACATTTGCGGAACGGTTTGCTAAGGGAAAAT
AGGCGTTGTAAAAGACTGTCCGAGGCGCCATTCTTGGTGCAATGTAGAAAGCTGCGCTCA
ATAGGACGTTTCCAAGAATAGGGG
>lnc_174 14+ 821674-822238,822457-822524
GATCAACAAAGTTAAGCGGATCTATCTGTAGTCAGTGGATCTCATTTTGCATATTCCTGT
CCAATTCCCCTACCACAAGCCGCAAGATAGCTTGTCAAGTATGAAAAGCAGAAATTGGTT
AAATATTTTCAGCCTTTAAAAAAAATCGCTAAGTATTTCTTTATGAATTCTATGTAATTT
TTTGAATGACTATTTCATATCCTTCCTCTTGATACTTAGGATCCGGAATGAGGGGAATCT
TCCCAGTCCGAGTTTAAACCGACCTGCTTGCTGGTTTGAAAAAACGTCTCATTTTCACTT
GCATCATGTCAACTGGTGCCGAATGGTTGCAGCAAAGGAGATCTTTCTGCAAGGAATACC
AGTGACTTTCAGCTATTGCGACCAACACTAAATGTCATGTTCACATTGATTATGCACCCT
AGTAGTATCTGTTCATTCATTTGAAAGGAAAGATCAAAGGTGCAATCAGAGTGCCGTCGT
CTAGCTTTTTTCTGCGAACTCTCGTAGCGACGTCGAAGCGAGCTAGTTTTTTGCGGTAGT
CGAGAAGTGGCGAGAGTGAAGTTAGGCAAGGGCCTGGGCTGATCCGGTTCTCTGGACCGG
GATTTTTTTGGAGCGAAAATGGTTGATTGGGGC
>lnc_112 15+ 200200-200911
CTACGTGTTCTTGTCGAGAATTTACAGAATACTCTCCAGTTGTTACGTGCAGGAAGACAG
AGACGGTATTAGAATGGCTCCTATGTACAAAATGAAAGATACTTTTAGAAAACCTTTCAC
CTTTCCGACATGTGTGAATATGAACCCTTTGTCGACCTCCGAGTTGCGTTGCCTTAAGCC
TGATGAGGGGATCGTTGGGCGTCGCTGTCTTTCGCGAGCTTCCCGAAGAGCCCAGTACAA
TGTCATAGAGAGCCTTTCATAGAATGATTGCTATCGTCGCCATCCATTTCAAGCTATTGC
AGAAATTGAATATTTGTGAGAGTTTTCGAGCAACAGAAAAACCGTGCAATCGGACCTTAT
TCTTTGGACAAAAACAAGAACTACCTACACAAGTGAACACGCTAGCTCCAACAAGTCCGG
CAATGCCATAGGTGGAGCTCAAGTCGCCAGTAAAATTTCACCTGGGCGGTATTCGAAAGC
TGCTCATCAACACTGGCAATAAGTGACAAGAAGTGCAAGCAAGTCGCATTTTGCGTGCTG
GAAATAGCAGTCTAGGAAGTTCGAATATTGGTGCTGAATGCTTAGAGATCGACAACGTTG
GACTAACCCGTACCCAAATCTGTGGATCGGGCAAGGGTTTGAGCTCCAAGCACCGGGCGT
CCCCCCATACGCCGTATAATGTGAAGACTAGATGGTTCATTGATGTTCCCAG
>lnc_114 15+ 363293-364343
CGGAGTTTCTATTGTCACACTGCTCGATGCGAAGGACTTACAGCAAGCCGAGCGAGAATA
TAAAGAGGAGCAGCTCCTCTTGACGTGATATTAAAGCATTACAAGACGGGTTTGAGATGC
CGTCAGTGTCCAAATCCTCGCAAGTAATAGACACACTGGATACATTCCCCAGCGATGGCG
TTTGTGCTTGTCTCTTCTTTGCACAAAAACCGAAACAAGTCTAATTATTTTTACGGTGTC
GTCGTAGCCCTATTATCTTTACTGTCTACGATGATCCAATGGTACCAATTGCGAAAAATA
CCCATGAATGATACGACGAGACTTAGCCAAACAGTACTGAGACAACCTCTCCCGAAGCGC
TTAAACTTGTTATTCTGATTGTGAATGTTTAAGGCGAAAATCATGGGAATCGCTGTATCC
CAGCGTTCCGAACCCCGACCCAGTTTAGTCAGAGGCGGTTATTAAAGAACCCGCCATACA
CGCGGAAGCGGTTCTGAACTACAGTGCGTGGAACGGCATCGTTATTATTACATCGGGGCC
GATCTGGCATGGCTTGTCTCTCAACGTGTTGAGGAACTTAATTGGCACTCTATATAAGAT
TGTAAATGGTTGTTCGCACTTATCGGGAAGTCCCCGGACGGCACCTGCTTTGATCCTCAG
TTTCTGTAGGCAGCCGGAGGAGACAGTATCACTGATTAGGACTGCGTTGATAGTTAAGAG
CTTGTTGCGACGGTACTCGAGACAAATTTGCCTTTTCGAAGGATTTCGTTTCTACATCTG
GAAGAATGGTGAATATTAGGAATGGCCCATACTCTGCGGCGCTTCCCCCATAGTATGGCG
TTAGTAGACAGCTTGAGGCCAGGCAAAGTCAAGAGCTATATGCTGAAATAATGTGCTGCT
TTTGAAGACTCCCAAGCAAAACCGAATCTATTCGGGAACAAGGCTAGTGTCCAAACGACC
ATAGTTATCAAACTACCTCGCCAGAACACGAGTGGTAATAGTTGCGGAGCTTAGTTCCGG
TTTAGGTCTCTAAGCTCTATCGAAAAGAGTG
>lnc_115 15+ 453952-454045,454359-454626
GAAACATGACCAGGTCTCCTTTGGACTGTGAGTGTTTATGGGACTGCCTGGTGCCCCGAT
GCTTTACAACGAGGATTCTTTAGGCAATGCTGATGTGCAGGCTTAATGAGAAACATATTT
AAAAGACAGTAATTGCTTGCAACAATGTCGTTACTCAACGGCTTATCAGGAATCCTTGGC
ACAAAACAGTGAAGCTCACGGTCGGTGCTGTCGATAGCCAAAATTGGAAACACGAGCACA
AAAGTTGCATTTACATCAAAAGCCAAATTACACTGGGGTTCTTCTTCGTCATGACCTACG
TCGTTGTTCTATTCAACGAATAAAGAAAACACATCAAGGCGTTGAGCAAATTGGACCACC
GA
>lnc_121 16+ 254496-255263
GGCGGATACGAGCTTTCGTAGTGAACGTTTCCGTCTGCAATCAATGAGAAAGAGACCAGG
TAACCAGAGACACCCTGGATTGCGGGCTTGCTTGGACGTTCCGAGTGCGCGACACGTACT
ATCGTGGTAGTTGTGCTTCGGGAAGAGATACGCTGCGCGATAGGAGATGAACCGACTGTC
AATTACAAACGGAGTGGATTTTGCTCGATCGCCTGACTGCCAATGTCTTGCACAACTATA
AAGTGGTGGATCCTGTTGTTTTTGACGACTCGATCGAGTGTGGTGGGGGTGGTGGGAGAA
AGTGGCACGGGCAACGAGGAAAAGGAGGCGAGAGAAGGAAGGTTTCTCTAGACGCAACCT
GGCATCAAGGAACGCGGGATGCGTGCCGTGAGAGGGAAGGGGGTCGAAAACGAACGTGAT
CCAATCGGCGGAGATCGGAAATAGAGAGGTTCGTTCGGCTTCCGGCTGGCGGGATGTGTC
GACCTGTGGTGTCACGGCAAGGCGGTAGGTACTCTACACACTTCACAGTGAAGATTTGTA
CTACCATCCTACTTACTCACAGGAATAGGAGAATTAATATATTGTCAAGTAGGGTAAGAC
TACATCCGGGTTCGACAAATGCAACGGCGCTAACGTAAATCTATCTGTCCTTCGACCGGC
CCCACCGTGTGGAGGGATGGGAACACCATTTGGTGACGACTCGGCATCCGGAATCATGCA
TAATACGAATGGACGCTTCGCGGATCTTTTGCGATTGCTCGAAATCCC
>lnc_122 16+ 327061-327083,327230-328018
CAAATCTGCTCCCATTTTCTTCCTCATGACAGCAGGCGCAGCCTTTACTGCTGAGCGAAG
CGCACACAGTTAGAAGTACTCAACATCGTGTATGGTGAACTCTTCGGAGGTTGTCCCATC
TTTGGTCGACATCAAGCGAAAATACGCGACGCCAAAGCCAGGAGGAAGCTCCCTCCCATG
CGAGAAACGCATGCGCTTTCCATGTGTACCGCCGTCCTTCACCTCACCAGGGGAGTTTCT
ATTCGATGATGACAAGCCTTATTTGTGGTGGACCGCGTCCGAACTGAGCGAACTGCTGTG
GATCGGACAGGGCAAGTCACAATGAAGAAATCTTGGCTAGCTATCTGCAGAGTAGTATCG
ACACCTATCAGCAAGTTCGACTCAGCCAACCAGTGACCTCACAAGCTCGAAGTCATTTTT
TAAACGGTTTGCGTTTGGGAATGAGAGGCTTGGAACGATGGTCTATGACCGTTGGAAAAG
CTCAGCAGTACCGCGCTCGCAGCACTGTTCATTCGGTGGTACTACTGTACCAAGAGTGTT
AATCCCCAAGTATTACTATTGACCCTGTAAATCAAGGCGGTGTGCTCACAAAGTCACTTT
GCGATTTCAGCTGTCGCTTGAAAGAACTGTCAAAGCACTATGCTCACTTTTTGGCAAAGA
TAGATGCTGTGGCTGCGCAGATTATAGAGACAGCCTTTTGTTTTGAAGAATTGCTCTTGT
ATATGTCGGTATAAATGAAATGTGAGTATATGATGATCGGAGACTGATAAGACGCCATTG
ATGAGATGTGCAGTCAATGTACATGTAGTTTG
>lnc_123 16+ 379154-379805
CAGTCACCGGAGTTTAGTAGCGAATCTGGGTCTTCAAACCCACATCTTTCCCTCTCACTA
ACGGCAACATAACACAGCGTGGGTTTTGCGAAGATGTTCGGATTGCTTCTGGATCAGCAA
GCCGACGCCAAAAAACATTGTTAGGGCCATCATGACCGTTCAATAGCGAAGCCGTAAGTT
TGGTTTCACCAGACTTGACGGCGGAAGAAGCACGCCCGAGCAGGATTCTCGGGACGTTGT
TGCGTCATGTTCGAGCCTCCTCGGATACCATATCAGCAATCGAAACGAAAAACGGAATTG
TGTTGGGTGTCACCGATACAAATTTGTAGCCCCAAACAATAGTCTTCATTTTGGCTGCGA
AATGTGTTTGACGGCGGATCTGCAAAGTGTACACACCAGTACGAGTGAAAATTTTGGGAA
TCCGTGCTTGATGCCTCTCAACGAGGAGCTCGCTTCCAAATCGCCAATGTCGAAGTATGG
ACTAGTACTCCACATTCAATAGTTGATGAGTCGGAACAAGCCGAAATGTCCACGCTCTCT
TTGGACGGAGGCCCCGAATGCAACGATTGACCGTCGTATTCTCATCGGTAACATGTAAAA
GCGGTTTTGACAAAGCTTTGTTTTAAAATGAACCATTGACTACCATTCCTAG
>lnc_124 16+ 438615-439508
GCTACTGGGAGGCAATGAACCAACCAGTGAAGTACTCACTTCAATCGTGATATATCTGCT
GTCCCTGCATCCACAGAAGTCTTTTCCCGGCTTCGAAGTAATCCAAATTCTTTCCTCCTT
TCTACCTCTGGAGGTTACGGTATTCCACCCTCAGCGAATACGCCAAGTAGGCCAATGTGG
CGGGTTGCCAAATCGGGTTCGTAACATGAATCGTTGGCCTCTCTCGCAAATTGAAACAGC
CAGCGGAATCGCAGTTGAATGATACTATAATCCGCGCTACTAAATTATTGGGTCGAGAAA
GCTCAAAGTCAACTATCGGATCTCACACACAAAACCGCACCTTTTCTCTGCGTAATTTGC
GCTGGCTTCAGATTTGCAAAACAACGAATCACGTCAAAGGTTATCTGCTGCCGATAGTAG
CCAGGCAAATATAATTGAAGCGGTCACAATACTCGACTAGAGCAACACGCGGCTGGAAGA
AATTTCTACATTATTGGCGCTCACGGCCATAATGTAACGCGGAAACACGGCGAGCAATTA
TACCATGAGTGAGGCAAAATGGTTGGGCAAACTCAAATGATAATCGTCAAAATGATTTGA
GCACCACTTTGTTTCTAAGACAAAGAGAAGAATGTCCTTGGAGAAAGCAACATCCTGACG
TCCACTCCACTTGATCATCAAACGTTACCCACGAGCTGCGGCCTACATTAAGGATAAGAT
TGAGCTACAGATCGCGGAACGATGACTACTCGCCAGGCGTTTCGTCGGAAGTTAGTTTTT
GATCAAGATGACAATCAACGTCTCGGTACATCCAGTACTCTGGTCTTCTGTGCTTCTGCT
GTCTCTGGCTGATTCACACTGTTGTTCTCTCAAGTTCTTTTCCTTGGCGCGAAC
>lnc_118 17+ 2147-2895
AAGATTGTTTTCATGGTACGCAGTTGCAATGGTCAAAACAGAAGATGATGGTATGACCAA
AACCACGTCCTAAAAATATTAACTGCGGGAACCGTGATCAAATTTGTCCGGCTGGGAAGC
AACTGGCTGTCTTTGTTTTGACATTGGTTGGGATCGGTTGTGTTGATGCTGTCTGCGGTA
ACAACAAGAACAGCAGCGATGACGACGAGAACAGCGGCGACGGCGACGGCAACGGCGGCA
GCGCCAACAACAACAACTTCGACAACAACAATGGTGAAACCAAATTTGTCGACCTGGGAC
AAAGTTAACCATTTGTTGGCTGCAACTGCCCACGTGTGCTGTCAAAAGGCACAATGCAAG
CGTGCCGTTCGGAGCGAACGAAGGGATTTTCGACGATGGAAAAAGCCGTGCTGCGATCGC
AATGTAGGAAACGGAAGGCAATGATACCAAAGCTGTATCCTACAAATCAAGAATACGGAC
ACTATTAATAGATATTCTTCCAATTGCGAAGGGTTGACCAAAGTCGGTGTCGGCAAAGTA
GCAGTTGTATTGGATCACTCTATCTGTGACAGCAGGAAACCGCGCTTGACTACACAAGCC
CATGAGTTCTACTATCCGTCGCAAAGAAACCATGATGGGAGTGACCAAGAAAGTTGCAGA
TGCAGGCAGTGTGGGGGGTTGAACAAGTAATGCCAAATAGAATCCACAATAGAAATAGAA
GATAAATTAATCATCAAACAAAATGCAAC
>lnc_117 17+ 18675-19338
ACTAAATTAGTGAAGGTTTCCAAATCCTTCACTAAATTAGTGAAGGTTTCTGAATCCTTC
ACTAAATTAGTGAAGGATTTAGTGAAGGATTTAATGAAGGATTTAGTGAAGGATTTACAA
TTAGATTTTGAAACGACCGTGACTTGCGAGACGAAAAAATAGCCAGTAGTCCCTGTCTTT
CCATACTGTTAGCAGGCGCTCTACAAATCTCCAAAAGGCGTCTATTACAGTTTTACTTGA
ACAATATACGCAAAGGCACAGGCCGTGTGAGTGTTGGAGTCTCGCCGCGACGTCGGGAAA
AAATTTCGGGTCGCTCAAGCGCTGCGAGTTCAGCCTTGGCGAAGGGAGGCGGAGGAGGAT
CTGCAGGAAGGGGTCGTGGCAAAACAGGATCCCAGCACGTTTAGGAGAAAGCTGCGAGGG
TAGAGGCCAATGACGATATCGTCGGGATAAAGTGGACGTCGACGGGGACGATCCGCCACC
GTTGTAGCGTGCGCGACTCGAGTCGCTCCTCACTCTCGGTGTCACCCAGGGATCGACAAC
TACCAGTCTCGATATTGATGCTATGCATCTGTACTATCACACCGCAGGCTGTCAGCGTAT
CTTTCATCCGATTGAGGCCTGTCCAATGGAGCTGGTCCCCCTCATGGACTTGTGCGTCCA
GTGC
>lnc_165 18+ 5022-5707
TGATGGTATAACGGAAACCGCGTCCTAAAGATACCAAGTACGGGAACCGTAGTCAACTTG
CTCCGGCTGCGAAGCCATTGCCTGCGTCTGTTTTGGCATTGATTGGTATTGGTTGTGTTG
GTGCTGTCTGCAGTGACGACGAGAACAGCAACGACGACTTCGACGACAACAACGACAACG
GTCAAACAGCATCCGTCGACCTGGGTGAAATAAAACCTTTTGTTGGCCGCAGCTACCCAC
TATGCTGTCACAAGGCACAACAAATGCATGTCATTTGGGGCCGACAAATGCCGCAATATT
TTTGACCATGGAAAATGCCTTGCTGCGATTGTGACGGAGGGAACCGAAGTTGGAATTGAA
GCTGAAGCCGCATTGGATAAATGAAAATCGCGGGAACTGTTGGCAGACATCTTTCCGGTT
GCAAGGGGCTTGCCTGTGTTTGATTTGACCCATGCTGGTGTTGGCGAAAAATCAGTCAAA
TTGGGTCACTCTATCTGCGACAAAAGGAAACCTTGCTTGGCTATTGTAGCCTGTGAGTGC
TGTTGTCCGTCGCTCATGACCCTTTCCTTACCCATGATGCAAGTGATGAAGAAAGATGCG
GATGCAGTCAGTATATGGGGCTGAACAAGTATCACCAAATAGAAACCACAATAGAAATAG
AAGATAAAATAATCATCAAACAGAAT
>lnc_163 18+ 352424-353280,353371-353444
TTTCATTGATCAACATGGACCAACCGGAAACCGGCGAAAACTGGACTCGAGAGTACACTG
ATGAAGATGCTGCGATTCCAAATGGAGCATACGGAAAATTGGAGCATACTTACACATAGT
AAAGTGCAATTTCCGTCCCTCCTCCACGCGACCTGTCAGTCGAAGTGCAGCGATTACAAA
AAGTCCAGTAATAATTCTATTATCTGAAAGAATAGATCCCTTCCAATTCAACAGTCACTG
AGACACAGTATGGAAAAAATGATCGAGCAAAGGATACTGAAGTGCCGTCTCTCGAGGTGC
CAAAGCTGATATAAGATATGCATACTTTTCTCCAATGATTGTGTGGACAAGTGCGGCGAA
TTTCTGATTCAAAACCGCATTCTTCTGCCCACATAAGTAGGTACGCAGTCTTCAACAAAC
GCAAACGGAAAAAGCCGCATCGATGAAATCTTCTCTTACAGCGAAAGGATTAAGACTTTA
GAGAAAAATCTGCTATTGACAATGGTTTACTAAAATGGCGAGACGACCTCCCAATAATTT
GAAACGAGCTATGTCCAGACTGAGCAAGCCATTTCTTCGACACGGCGATCTGAAGACTGT
GAAAGCCCTCCTTTCTCGCTTTCATGGAGCAAATGGTCGAGAAACAGAGCCTATCTTGTT
CAGTGTACAGAAGGACGCATGTCTAAACGTCCTTTTAAGAATTGCAACGGCTTGCTTTTT
GCTTAGAGGCGACATGCGCGGTGATGCCCTTATTCATTGAGCATGCCGTGAACCTGTGTC
GACAGCATCACAGTTGCAAACGATCCTTATATATCCTCCACTTCCCGGTGACTTGCTGAT
ACTCCAAAAGCGGAAAGTTTTGGCGACCAGAGATGACGATGGACTCAACCCGCTTCTTAC
AGTGGTATCAACAAGAAATCTTACTCTCTTC
>lnc_167 18+ 555450-556095
AAAACAGTGAGTCATCTTGGAAAAAGACTTGATTGATTGATGTTTTTACGATTCACAGTC
TGTGTAGAGTAGTGTTAGACATCCTTGACATTGTGACCATGAAGGAAGGAACTCGCCGAT
CACGAAGTCTGGAGCTCTAAATGCGCAGGAATAACGTAGAATGTTAGTAAAACCTCGAGG
TCCTGCCGGTCTTTGGTAGAATGTTAATAAAACCTCGAGGTCCTGCCGGTCATGCCAATC
CGGATCCGAGCCAACATTGACGTGAAATCTCATCACAACAGAAATCTCATAAAACCAACG
AGAATTCCAGTCAACTCCCTCCACCGAAGGAAACGCCTAAGATGCCCAAAAAGACCGACG
AGAAAAAGGCTGATGCTAAGGATGCCAAGGCTAAAGGAGGCAAGGAACCCAAGAGCAGCA
AGAAAGCAGGCAAGAAATAAGAAGGAAGACGGTCGAGAATTTGTTTCAAGAGCTATCAAG
GAAATGAAGAGATCCCTTGACATCGGGCAATTGTGATGATGACAAGCAGCAAGATGGAAA
TACTCATATAATTTGACTGACTGTGAATAAAGTTTTTGCGCGCGGAAGGTAAATTCAATC
AATAAATTTTATTTTCCGTTAGCTGTAACTATCGCTTTCCTAGAAT
>lnc_160 19+ 6628-8111
ATGACTGTTAAGGTGGTCATTACTACTCATTTTGCTAACTCCTGTGGTTTTGCAATGGGA
TGTGTTTTGGATGTGGTTGGCAGTGAGTGTGAGTGACAGTGGAGCTAGCTACTTAGCCCA
TGGAGGCTTGGGACGGAGCCAAACCCTGCAGCCCCTTAAACCGGAGGAACATGTCTACGT
GGCAAGGTGATGACGCGGCAACAACCAAATTTCGGCTGTCGTCAACAAAACGGTTTTGGT
CGATTGGACCAACAAAGCTTACTCCGAATTAGATGCCCCAAAATTAATCTACCGTACATA
CTCATTCTCGGATTCACAGGACTTGCCTGTCTACATCAGCAAACGGAAAGAGACGGACCC
CACAACAGTTTCAGAGTGAATAGTGCAATCACCCTAACGTTGAGAGACACAAAGACGGCA
AGTTGTTTGCCACTGCATCTGGCTCAATGAAAATGAAGAAACGGTATTTCTTTGTGGATA
CAACAACAATTGTCGAAAAGTCTGAATAAACAACGACGGTCTATATTTGGTTCCGGGCGG
AGGAGCGTGTGTGGCGTGCCGTGCCGCCGGAGTGTTGACAAATTGATACTCGTTTGTTGG
AGTCTGGAGGATGGGCGACAACCCGTGTGTTTCTTCCACGGCAAGGACGACCAACGGGGA
GATCCCCACGATGCCACACAGGCATACGACGGTGACTATCCGCACAATGGCCTATTGAAT
CTTCTACGGTATTGCGAAAGCACAGGTTGTTGCGGTTCCAGAATCACGCAAATGTGAAAG
GTGGGGTGCTATCCTACAAACACGACAACACAATTTACACTGTAGGGATGGGCAACAATG
GCACATACAAGCAAAAAGATTTGGATCAGACTGCTAGAAGCAATACTCAAGCAACGCTTT
GGATGACAGACTTCTTTGTTGGGCTTTGTTGTTCGCAAATTGCACCACTTGCACAGTATG
TTCGGAACGTGTCCATTCTTAGCAGTATCACGAAAGCACAGGTTGTTGCGGCTCCAGCAT
TGCAGTCAGCTGCAAAAGTGGCTATGTGATTATAATCGAAAAAGGCTTACATTCATAGTG
GTTGTAAATTAAAAATTCTTACTTTACAGTCAATACTGTTTCCTTAGAATATAGCAATCA
CAGCGTGTATGGCAGCGTTGCGTGGGGTGCGGGCAAGCGCAGTCCGGCAGGTGGCAAGTT
TGCGAATGGCGAAGCCGTCTTCCCACTATTCCATCAGCTGCAGAGTGATGTGAATGTTGA
CAGTGCAACCCAGGCTGAACCCGCCAGCGGTTGACTTGGCGCGGCGTGCTGGTTGCCGCG
TGCTGTTTTTGTTTGCGGACGACACCTTCCAGAACAATCCGGGAGGCTTCTTTCCCCCGT
CTTGGCGGTTCGGAGTTCGACTGGCTGGCTCAATGCGGTATTGGGATAGTGCCTTTTGTA
CAGATCCTCGGAGGAGTGTGAAATTGTTGGATATGGAGCAGACT
>lnc_154 19+ 228764-229729
AATTTACGATCACTCTAGAGAGAGCAGTTGCCTAACTCATGTGAAAGACCGCACAGCTCC
TTTCAGAATCTTATGCATCGGCGCTCACTGTCAGGTTCCAATATGCATTGAAAGCAAACT
CGGAGATTTACATCGTAGCAAGTCTCGGGATGAACAGTTCCGTCAGGAGGTAGAGCTAAT
AGGCCAACGAGGTGTGAGAACGATAGGAAAAGCGATGGATTTCTTCTAGGAAACATCAAG
GCCAGTCTCGGAGGAGGCCGCTGCTGCGGGAAGCATACCGCACGGGCGTACACGAAACAA
AGGTAGACTGTACTCAAATTGCAGCTGGAGAAGTATGCCATTTTCAATAGGTCGGCGATG
GAACAAAAAAAATTTCTGCGACAAAAGGAAACATCCGATGGCGCTTTGGCTGCAATCAAT
GCCTGGATAGCAAAGATCCGCCTTAGAGCAGATGGAAATGTGCAATGGAAGACTACCGCG
ATTGTCCCGGGTCAACTCTGCCTCTGCAAAGGTATTTGAGAGGCGATTCAAAATCAAGTC
TACCACATCATCATCACTGTGCAGCCCAGTGAAGCATAGCTTGTCGTAGTCACAGATGGT
ACGGGTATTGCCAGATATTTGTCCAGAACGTGCGAGAGTACTTGTAAGGACGCACCGAAC
TAATGTGCCGCGTGGAGCGGAATGAAATGAAATGCAATGTACTTCCCACGTGCACAAGTG
ATGGAGTACGCAAAGAAGAAAACAATTCGTGGTTCGCCCCGCAGTGTACCAGGTTTGCTC
TCCGTCTAGAAGCGCTTCAAGGACAGCACATTTCGGCACATCCAGCTGTGGCGGGGCTGT
TTCTGTAAGGGTCCCAAGGATAGCGAGCTCAATCGAGCAAAAGCTGTAGATACAGGAGCG
GCCACTGGTGTCATCAAGAGAGACGGTGCCGGCTCATGTCGACCTGCCCACCTTGTATCG
CGTTGC
>lnc_155 19+ 304825-305548
AGATTGGGTGTGGCTGTTCGTGCATACAGCGGAACGCCGAAGGCACCGTCCGGGGGTCCA
CTATCCGGAATGGGTCGTTTCCGCAACGTGATGGAGGTTGCGCGACCTGCGCAACCAGTT
ATGGTTGTGGAGCATACTGTGTAGGACAGTGTGTCAAAACACTTGACAGACTGGTACTGT
CAGATGCATCCTGGAGAAGTGTGCTGACAAGCAAAGGGAGCAGCAGGAATTACGGAATCA
CAAGTAGCTCCAGACCCCCAAGCACTACCAAGTTGGCCCATGCCTGACAAGGGGACAATT
CCCAACAAACTTAAGAAAGCAGGTTGTTGATAGGTACAAGACCAATGCAGTATATCACAG
TGAACAAAAAGAAGATTATTACGCAGAAACGACTTGTTTGTGAGCTTGTTGTAATTCCTA
GGTGTGACAACAGCAACACTGCAGCAAATAGACTTGATTCAAAGAATAGAGCCAAAGGGG
AGCCGCGAGAAATTACAACAAAGATTTGTGTTGGCACAATCTAGACTTTTTGGAGTATGA
AATTGAACTATGTTGAATGTCCTTTGCCATGATGGCTTTGAGAGAATATACACACTTGGA
AAAGACATGATGGGTTTTGCTACAACTATCTTTTGTTGCTGGTGACAAGAATCAAATGAA
CAATAGATGGTGAGAAATGAATGCATGAAGTTTGTTTCTTCATTTAATTTAAAGCACAAG
TAAG
>lnc_159 19+ 482614-483227
GGCCAATGCCGTACCCACGCTGCGGGGATGGAACGTTCTGGTCGTGCTCGTGATCGTCCA
GAGCCCAAAACACCACCACCAGCAGCAGCAGCAGTAGTACCAAGGCCGGTACAGGGATTT
CCAAAGGGCTACCGTGCGTGGCGACCAAGGCGGTGGTGCGCGCATGAAACCACTACGGAG
TGGCGGAATCCCGGGCGGGGCGAATTCTATCGTTTGGTTGTTGTGGGTACGTGAACGTAC
GTGTGCGTGTGTATATGTATGTGCGGCTCTCCCCGTGCTCCCGTGTCGGAGTTGGGGAAC
GACAGATTTCCTTCGTCCCTTAATGATTGAATACAGGACAACGGCCCCTTCTATAGAGAG
TTTACCAAATAGATTCGATTGGAGTGGAAGAAGCGTATCGGATTCCTGGACGGGAAGGTG
ATATACCTCGCACGGTAGCAGTTTTACTGTTTCGGTTGCAGTTAGTTAGGCCTTGCAGGG
GTACCAAAACCAATCCAACGACCCACGAACAGTCAGCGTGACACAACCACTGAAAGGCAA
CTAACAGTAATGTGTCTCTACCTACCTACCTCCCTCGAGTGACCGACAGAGAGAGACCTC
TCAAAGGCAACCAT
>lnc_47 20+ 1957-2791
AATGGAAGGCAAATTGAAGATAACACCTGAAAAATTCACGACGCGAACAAGCCGTTTTTA
CCCGCAAGATTTTTTTCATGGTACGCAGTTGCAATGGTCAAAACAGAAGATGATGGTATG
ACCAAAACCACGTCCTAAAAATATTAACTGCGGGAACCGTGATCAATATTGTCCGGCTGG
GAAGCAATTGGCTGTGTTTGTTTTGACATTGGTTGGGATGGTTGAGTTGGTGCTGTCTGT
GGTGACAACAAGAACTGCAGTGATGACAACGAAAACAGCAGCGACGACAATGACGACGAG
AACAGTGGCGACGGCGGCAGCAGCGCCAACAACAAACAACTTTGACAACAACAATGGCAA
AACCAAATTTGTTGACCTGGGACAAAGTTAACCCTTTGTTGGCTGCAACTGCCCATGTGT
GCTGTCAAAAGGCACAATGCAAGCGTGCCGTTCGGAGCGAACGAAGGGATTTTTAACAAT
GGAAAAGGCCGTCCTGCAATCGCAATGCAGGAAACGGAAGGCAATGATACCAAAGCCGTA
TCCTACAAATCAAGAATATGAACACTATTGATAGATATCCTTTCAATTGCGAAGGGATGA
CCGAAGTTGGTGTTGGTAATATTGGATCACTCTATCTGTGACAGCAGGAAGCCTTGCTTG
GCTGCAGTAGCCCATGAGTTCTACTATCCGTCACAAACAACACTTTCCTTCTCTCTACCC
ATGATGGGAGTGACCAAGAAAGTTGCAGATGCAGGTAGTGTGGGGGGTTGAACAAGTAAT
GCCAAATAGAATCCACAATAGAAATTGAAGATAAAATAGACATCAATCAAAATGC
>lnc_49 20+ 378007-378729
CCTGGAAAAGACTTCACCCCATTTCAGAGGCTCCGTTTCCGTCAGCTGCAGCAAAGTCTT
CACACCGTAATTTTCCATTACCCTGCGGAGTGCTACTTTGAATGGAGTACAGCAACGTCG
ACAAAGCGAGATTTAGCTGGTCAAACCTATCTCGAGAACACTACAATTGGCAAAGGCCCG
CGCCACGCACATGATACTCGACTCTGAATAAGCCGACTGAATCTCAGTTCAACTATAAAA
TTACTGACAACAGTCCACGGAAAAAGCTTATCTTGGAATCGAGGAACATTTACGGTTGAA
TTTTTCAAATAGAATGCCTACTTCTTCCAGTTGGACGCGCACCCCTTCTCTTTTCAATTG
AAACCCTCCCGACAGTAGAAACTTCGAATCAACCTCGCGAAGGTGAATAGAGAGAAGATA
TCAACACTGACCTTGTATGCAGCACTGGATACGAGTAAACAGAAATCACAGCAATGGTTT
ACGACGAAATCCTTGCGATGGCTTTGCGCCAAGAACTTGATGCGGCATGGGGTGGAGAAA
CGCTCGGGAATGAATCCAAACGGCTGCGATGAAGGAGGACGCACAAGGGATGTCGATATG
CTCTGTCCCGATTGAGAGAGCACCAAAGCAAAGTGTACCCTGTAAGAGCAATTTACAATA
CAATGGTCATTGTCCTTTACTGTTAGCTATCAATAAGGAGGAAATTAAAGTATTCGGCCC
CAA
>lnc_51 20+ 598714-600325
AGCAGTCATCTCAAGAAGGGGTTAGCAAATTGACTAGTTAAGCAATAACAACAACGACCG
GGATACTACGCGATCCCAACCAGAAAATCCAATCTTGGTCTTCCGCCGATTACTCGAAGG
CGAATGGGAAACGGTACTAGGGGCATTGTCTCCATAGACTAATTACAGAGCTATCACTTT
TGAAGATCAAATCTTGGTGGTTAGATTTACATCGTCTTGTACTGCCCACTTTCACTTGTT
TTCACACCACGATAGAATCCTTAAGTGAAGCAGAAGTCATGATACCTTCAGCTGTTGAAG
TCGGGGCCATCTCACAGTCAATGTGTTGCGCTGCAGAGCATCTTCCGCTCGTTGAACGGG
ATCAGCAAACAGGCTGAAAAGTATGGGAAGATAAATGCCGGAACAGTAAGAAAATACTGC
GCTTACAGCGATTGGGAGTTTACGCGGGCCTTAAGCATTTGCTAAGCTACAAGCTGGCTA
GTTCCGTCCACTATATCCTTTTTCGGAACAGGGAAGCCGTCGTACATGATTGCCGTCGTC
AAAAAAAAAAAAGCGGGTACACTAGTCGAAATTTTTGAGATCTTTTTGGAGCCGACTACT
TGCCTCTTTCCTACACCGTTGTCTGCCGAGATAGATACTTCCTTTGAAGTATCCGCTTAC
TGAGTTGATAGCTTGTTCCAACGAGATTAATGTGCAGCGCCGACGCAACGGCTGTACCAA
GCAGAAACCAAACACCGACGTCGAGCTACTTTGCACCATAATTAAATGCTTTCTCCGAAA
CACAACGTAAAATACACGGGGACATGATGGAGTTGATATTCGGACAATGGGTTGATGAGA
TCAACAGGGAGAAGGGATTGTAGTCCGAAAGCGGACAGGTACTTTTTTCGTCATCTGCAA
CTTGGATGAAAGACCGCCAATAGACACACTCCTTTGCATCGGGTGTACAAGCCAGTACCG
GTTCAAACCAAGTGCAGGTCCTGACAACTGTCAACTTGCATTGGCTTAGCACGATTATAG
GTAACATTTTGAAAAGTCCAAGGGAACTGATTCATTCTTGTTTAGGCAGTGTCAACTTTT
ATATACAATCGGAAACTGTTTTACAAGCAAGGGCTTGGCCTTGGAGTTTGGTGAAGCTAC
AGAGCAGCCCAGCGAAAGCACTAAAAGTCTGGAGAAGAAAAAGATGCTGTCATTTCGGCA
TGATGACTGGGTCGCTTTTCGAAGCGACGAGTCTTCTTGTGATGGAAATCTGTAAGAGGC
GGCTCTATTTGTCCATGAGATTTGACACCTGAAAAGGAAAGTCACGAGCTTCTTCTTCGG
CATAAAGCTAGAGAACTGAGAAAGGCGCGGAACCTTGCCAAGGTTCGCATTACATGCATA
TCGATGATGAATGCTTGCCTTGCCATCTGCAGTTGCGGGGGAGGATTCCTTAGCTCTCCA
ATGCCTGATTGCTGATTGGGGGTTTAGATCGGGATCGGTGGCAGTAGTTTCTATGTCCTT
ACCTTAACTTTGCGCTGAAAACTTTGGAATACTTTTACTACGGCTTATTCCATCTCATCA
AGAAATTGAAATTCACTTCCAATACCTATTCTGACGATGATACAAACACGGT
>lnc_53 20+ 635410-636098
GATATTTCAAATTTACCTTCTTCGATGATTGACAGTGAATACCTAGCTCTTTGGAGAGCG
CAGCTGAGAGTCGTGATGGTTATTGACCCAATCTCTATGGAACCCGAGCTGATAAGAGGA
AAAGGGATACAATGACCGTTGTACAAGCTTCGATATTCACGGTCAATTCACAACGACGCT
TCCTTGTTAGTAGAAGCTCAAAGAAGTCGGTCAACAAAATGACTGAAGGTAGGTGGGTTC
TTTCTATTCATTGTCTATTCGATTGAGCAGGTTGATAGCATACCGCTGTTCAAACTTCAC
GCCTACAACCTTCTTTCTGCTTCAAAAAGAAGCCTCAAAGTGTCAAGCAGACGAATCGTA
CAGACGGATGCCTTTTCCTGACACTGAAGAATTTGAGTACCTGCAAAGTTCACTCTGACA
GTGAAAAGGAAATAGCATTAAGCCCGCCAGCGGACATTTTGTTCCAGTGATACAAATGCT
GGTCGCGGGTCTAACCCATTCACCGCAGGTGAAGGCAAAAGCCTGTCTTCAGATAATGGA
GCTCAATCAAACATTATGAGGTTACCGTTAGCAACGACAGAGACTTTGGCTGCAAATCAT
TCCCTCTATACGAAATGTTTTCAAAGCGGTGAAAAGCACTTCACTGTCAGCGAAATTCTT
TCAAGTGAAGAACGATTTTTCGTTTCGTT
>lnc_56 21+ 520767-521439
AATGAGACGGGATGGGACTATGCGTAGTGACTCGTTGCCTCCGCAGAAAAGCAGTAGCGT
GACGCGGAGGAGGTCCGCGTTTGGCATGTGGCGATATCCAGTAGTGAGGAGGCGCCCCTG
TTTGGATAGGCTCCATTGATTCGCCTATATATTTTCACCGTCATCCTCATCGTGTAATTT
CCCCTCGAGGCTGACATGCCCTATAATTTTGGCAACACTATCTCGACGAGAGCAATTCAA
ATTTGCTTCCAGCCGGATCACCGGCACGAACGAATTCAAGGGTTGCGTACGCGGACAACT
TCGCTCCGTTACCTAGAGAAACATGCTCTCATCATCCGTCGTGCATTGTCCGCCGCACTG
GAATCACCAAGCGATCACGTGAATAATCCAAAACTGCATAGGCGAGCAACAGCAACGACA
TCCAAATACTCGCTATTTAATAGAGGATATAGGATTGCTTTTAATTTTGTCCTCTTTCTA
GTTTGACTGTCAGATTGATTAGCTCCCGTTTTCGGCTTTCTGTCTACTAGAGTAACGACC
GAAGACTTGCTTATCTTTGTCTGGAAACCTGCTACCATTTGCGAGTTGCTGCAACCCACC
GTCGAGATTGATAAAAAAAAACCTTTAACTTGTGAGAAGCTGGCTGGAATAATTAAAATG
TAGCCAATATCGG
>lnc_57 21+ 568797-569991
CACTGACTGTAACTACATACCTACCTACCTACCTACCTCTTCACTCGAGGCCAGAGTCGA
CTCTACCTATCATAAGCCTATAGATCGCTGACACCGACCGGGCCACGCTACAATCTGTGC
TCCGTTAGTCACTGCGGCACCAAATTGACTCCCAAAGCTTTGTTGGCTAACATAAGCGAC
ACGGCCTTGACCTTTCTGACTCTTATCACAGTCGAGAACGGGACAGCTTGTCGATATCAC
ACAGTAAAGGACAAGGGGTGATTCTACCCACCCGAGCCCTCCCCACTTCTTCTGCGGAAA
TGATTGACATTGCATACGATGGAACGAGAGATGGAGTGATTCCATTCCACTCGATTTGAT
TTAATTCACAGTCAATTCACACGACTATCTGACGAACCCTTGTGTTGGAAGCAAAGAATT
CCGGTATATGTTTAGATTTGAAGACTCGGCCACAAGACCATCGAGTTGTCGAGACACATT
CCCTCGTCTGTCCAGGCCGTGATTATAATTTCTTCAACGTCAGTACGTTGAGGAGATCAG
CTCACTTTCCATTAAATCAACGTTACATGGGGGTTAATTGCCTTCTTTGCATGGGGCCAC
CGTAACGAAATAACTTTGCTGCATTCTTCGGGTTCCGAACAGGGCCGCCGTTTTGGCATC
GATCGTTTCGGCTGAACGCACGGCCTAATACTTGGTGAGCTTTTCAATGCCACGGCCTGG
GAACTCAGCAGAGTGGAAAGAAATTGATTCGTCAGTCCAGTCAGGTCTGGTGTTGTACAG
GTGACTCGTCCGTCGCGGATGGATCGCTGGTCGAGTTTCAGCGCTGCTTCTGCCGAAAAC
ACCAGCTTTGCTCGACTAATCTTAGGAAGAGGAACGCACCGTGACGAAGTAGGGATTTTG
ACAGTAAGTGCAGACTTTCCGACAAATATTTGACATCTTGGGACATAGGTCCATAGTTTC
AACCATCTATTCCCAGATTTGCAATTTGAGCACCGTGGGTTTTGGGTAAGCGAGGTGGAC
CGAACCGGATCAGCGGCAAACCTCCCGCCGTCTTTCCGGCATCACGATGAAAGTGCGTGG
CCTCCCAGGACGAAAATGTGATGCCGTTACCAATTGGCTTAGAACGGGCAACAGACTGGA
CCCACCGGCCTTACTCCATCAAAATGATATTGGCTCAAGAATAAATAAGGCTACT
>lnc_59 22+ 134804-135957
GATTGACAGTGAAGCCCAATCCGAACTTTTTATTGACGAAATATGCACTACAGAAAAAAG
AGCTGGACGAAAGCGCTGTTGTTGACCAATGGAACTCCAAAGTCGAGCTTGCCATCACAC
GCCGGCCAGAGTGCGAGCGTGATCTACCCAGAAATTAGCTTGCCTGGACCACCTCGTTCT
ATTTGCAATACAGTCTTCTTGTAGGAAGCACCTTGGCATGGGGAAGTCAAGCTCCAGTGA
GACACCAAACGCGCTATTCTAGAGGAATGATCCTCTCTCTTTTGTTGCAGGGAAGTCTTC
ACATTGTCTATTGTCCCTGAATATAGTCAATTGAATCATTGGCGCGGGATGCGTGTGTTA
AATGCCGCGAATGCCAATTAAGGAGTCTTTGTGCCCTTGCTACAACACCAGTATTCGCTT
ACCTTTTGAATCTATCCTTTGACTTCTTCATATCACTGGCGGCATCGGATATAGTGGCAC
CACGCTTCGTAAAAGCATTTGGGGTTTATAAAGTTTGGCCTGGACTGTAAAGGGGTAAGG
GTGCTGACAAAACTGCTGTACGAAAACACAGGCAGTATCATTGTCTATACAGTGATTGTC
AAAAGAATATTTTATATTCCTCATGTCGGCATCTATTTTGCTGCAATGCAGATTCCCTCG
AAACGTTCACACTGTCAGGTTAGATATTGTTTGACTATGATATCTCGACAAACTTCATGT
GAACTGTCATCGTGCTACCGCTTTGTATGTTACGAGAAGCCACAACTCTGCAACGCAATT
CTGCCATAATAATACTGGCCTACTCGGCAGTGATTCTTTTAATTGTTCATTTGCCCATAG
TACAGGCATCGGGACCAAAATTCCACTCCAGTTACAACCATCCGCTAGGCGCGGATGGGA
ACCCTTGTTTATTCGTTTGATATGCCACATATGGTACACGTGGTATTCCAGCCGTTGCCT
GACGATCTCCCTAACGTACAGGACGATTTTGTTGACTGTGCAACGTTCCTTGAGAACACG
ACGTACAACCTTTTTTTTGCTTTATCCACCATCCAAGGGCTGTGGATGTTGTTCAACTCC
TGCTTTGCTTGGACATGTCATTGACATCTCCCATGACATTGCGGAGTTCCCGTGAAGTTA
TCGTTGAATCTATC
>lnc_68 23+ 441247-441519,441608-441659,441807-441887
AATTAATTCCGAACCGAGAGGAACACGTTGGGTATTGCGGCAAAGCTGAAGGTGGCCTTA
CCCAAAGGACTGCAGGCGCCTTATTTCCAGTAAAACAGCAATGAACCGCAGCTTTTGTTT
GGTTCGGTCCGCTCTGGCTCTCAATAGCCGTATAGCCAGTTGCGCGCTGGAGCCACGGGC
CTCGGTGCTCTTCCAACTAACATCGTCGCGTTCGGCCCGTCAACGAGGCTTCAGTTCCGA
AGGGGGTACAGAGGACAGTTTACACTCGAGCGATTATTCGTTGTGTTCGCAGCATTGCCT
TTAAACCAGCAGAATCAGGTTGGGGTGCCGGAAAAAAATACGCTCAAAACTTCGACACAA
TCTTCAGCCAGATACAAAAAACCACAAAACAGTCGAACGATACCAC
>lnc_28 24+ 240327-241053
AGGTAGCTAGCTCTCTCCCGACCCAAAAGGGAGAGGCCAAGTCTACGCGCCATCTCATCC
ACGCTGCTCCGACCGAAAACAAAAATGTTCGAAGTCGGATGCGAAGTACCCTCCCAACAC
CAACGAGGTCTGTAAGTTGTGAGTAAAGTAGTGAAAACGCCTCCGCCCGAATAGGTAGAT
TCGGTCCAGCGATTTACAAGCCGTAAATGATTGCCTTACTTATCGTAGTAGTGGCTGGAG
TGCGTTCAATTCTTGACGTCGAGCGCAATTATAGAGCAAATCCTTTCCTGTGTGGCCTTG
TCAAACAACACCCAAAGATCTTACAGTCAGTGACTATTTGCTCACAATATTCTTGCGCGG
GAGAAACGGGCAGGATTCACTGCTGATGTATAGCTTTTGGAAAGCTTCGATTCTGACGAC
ACAGAGCAGGACTGCTACAAACCAAAAGGGTTTCACAGTTTCGCAGAGGAACTGGGCTTC
ATTTTCCTCTTGGATATATTTGTAAAGGCATGGACGACTTCACCGGCGGGAAAGGACCGC
AATATCAGGTACAGATCCGGAAGCGGTAGAGACCTGCTGGATACGGGGGATTCCATCCAA
GGAAATGTACCAAACTGTCTTCAGGTGGAGAGGTGACAGAACAACGTGAGCAGCTGGCTT
ACAACAGACGCCCTCTGTGGAGAGCTTGATTCATCAATGGAAGCAGTGAACGTCGATTTG
AAAAGCC
>lnc_35 25+ 197739-198386
CAAGTTTTCCTTTACAACGTTAGCCACTATTGTTTGGATCCAGCATGTATGGCTTATTCC
CACGCGTGGACAAATACCTTGTTTTCTTTTCCAACGAAAAACAATTCCATGCTCTACGTC
CAAATCTTTGCCTCCGCACTTTTTGCGGCAAACAGTGCACGTCCAATCACTAGCTCGAGT
GGCAAGCATCCTACTGGCATTTGGGCAATGAGCAGCTACTGATTGACAGTGATCAACGCT
ACCTCTCTCATGAGCTGATCATTGGACATTCACTCACGGGTTGGCCGTATGTCGGGGGGC
TTGCCCTGTGCTTTCTTTCACGGCGTCCTACCGTAGTCCGTCGAGGAAACGGGTTTGACG
GAACGTCGTACGGGCGTGAACTCTGGCGACCGAGTCACCAACATTCGTTTTTGCAATTGC
GTCTTTGAGGAAACGAAGGGAACAGCTTTCTTCCTTGCATTTAAACGCAGCTATGGAGAG
ACGTAACTTGACTGCTCCGAAACCAGCCATTCCACGAACGTGTGCATTTTCATTTATATA
TATATTTCGTTGGATCATTTCTGTATGCAATTCCGTTGTGTCCCGTATTTGTCATCGAAG
AATGTGGGACAAGAGGGAACAAGGCGCTGACACACCGAAATAGAGAAA
>lnc_39 25+ 340402-340572,340678-342959
CCTCAATCGATGAGCTCGAAACCAATTACGTTCCTTCTCGTTCAATACTTCTACGTGTGC
GTTTCCTATGCGAAGGAAAGGTTAGAGTCAAGAGTCGGTCGGTTTTGCGAAACGCTGATC
CTGAGGGGATGAATGGTGCCGGATGACTCGAGTCTTCCTTCGCTGTGCAAGGTTTGACTG
ACTACCTCGAGACTCGAGTAGAGTCCAGAGAGCTGTCGTCGACTACTCCTACTACTACTA
CTAGAATGTGGTACTGGAAATCAAAAACACACCCAATCAAACCGCACCATCCGGCACACA
CACACACAAAATCACACGCGTAGAGAATTCCTGCCCCATCTCTTTCTTCGTCGTTGTTTG
TTCTAGTAGGACTGTGGACGGACGCATTCTTCGCCAAACGGTTTTGACAGTGAGTAATAC
TTGGGATACTTACTAATGTCCAGTGAGTACCGTTTTTGTGAAGGCACCGTCCCTTCGATC
CGGCAATGCACGCGGCGACCAGTGGCACATGGGAAGGCAAAGTTGGCGGCGCACGACACG
GGCACCCCACGGGTATGGATAGAACGACGAACACGACGCAACGGTAATAGCTGTAAACAG
TCACACCACACACACACACACACAAGCAAGCAAGCAAGCATGCCTATTGACCGACGACGA
CGGGCTGGGATGCCACCCTAGAGAAAAAAGGTGGGAATTCTCCCTGCGGATGACCCAGCA
TTGTTTGTATGAGTGACCTCCTTGTCACGGGAAACGTAGGATGTACGGATTGCACCAATC
ACGCGCTGCTACCTCAAAGGAACGGTGTCACAAGGTCACGTGTATTGACTGTTACTTTCC
TAGATTTGTACAATTTTGACAGCCCTGATTGTGTGGACAACTCGCTTGTCCTTCCATTCT
TCTTTCTTCCCCTACTCAACCGTCCCCTCGGATTATCTACGGCGGGAGCTCTGCTACGAT
ACCGTGACGGGTGATTCCATCGTGCTATGCCTGTCGTTTCTCCTTCGTCAGAAAATAACG
AAACCTAAATTGTCCAAAATATGCTCAGATGCCAGGGGGGTGCCAGTGACCAAGCCCACC
GGTATTCTCTCCCAACAATGTTCAAATCGTCGACACGAATACTCAGCAATGCCACAACGA
TACCCGACATCAGACATGGCTCTTGACCGTGACACTCCGCCTTCACGGAAGGCACTAGCA
CCGTTGTGCTGCAAGTCTTGCTATCCAAACCGAGCGCTAGTTGCTCCTGGGGAAGCCTAT
TGCTGAACATTTGAAATGTTTGCTCGATTTCATGGGTCGCCGACTGAAGCAATTAGAGCC
ATGAGTTCCGGGAGCAACGACATTCCAATTCCATGCACTTTTGCTCTCTTGCCATACATG
CTCAGGCTGAGCAAAGAAGGTCTGTTTACACCCTGCTCCAAGAGAAGTATGAAGAAAGCT
GAGTCTCTGGGACTAAGACTTGTCGGGCCAAGCAGAGTGTGCTGCTTTACGACCAAACTT
AGCGGTACTGTTCGTTTGAGCAGAATCTACAACCAGCGGAAATAGTCGTGGTTGGAACTC
GTTGCTCTAGATCTTTCTGAGGATCCTTTCTCTAATGTTGAGTCTGACATGATTGATTTG
GCTACTCAGCATGCTGAGTCGTTTCGCGAAGATCCCGTGCTTGTTAGTTTGAGGCTAATC
CAAAAAGGGTGAACGGACTTCTCAAGCAATTCGTAAACGAGCTGCTTCTCGTTTATTTGA
TTGGTGACTATCCTGGGATCCCTGTCAGTGGAAATGATCCGATCGCAGTCCCAGAAAAAT
CGCCGAGGAAGCATTGCACTGCGGGCAAGTTTTCCTGACTTGCCTATGCGTCCAAAGTCT
CCATGGGGGAGGTGAAGGGCTCCTGAAGCTAATCTTCGAAGCGGCACACCCTCGCATCCC
TCCCACTTGGGCGCAAGCAGCAGGCAATCTCCCAAACATCCTTGACCGAAATATACTTAT
CAACAACTTGTAGCTTCTTCAGGAAGCTACATCTTCCCTGTTTGCGAGCAAGCACCATGT
TGGTGATGACAATCTCACTTTCATGCGAGCGCTTTTGCTCGAGATCGACCCATCAGTGAC
TTTGTCGAATATTCAGAGAGTGACGATGCTGGTGTTTGGCTTTGGACTAGCCCCGGATCT
GTGTCTCTCCTAAAGAAGACCGAGTCAATTACTTTCCAAGATGCCTTGAAAACCAAACGA
GAAACTGAAAATTTGGAATCGCTGGAGGTATGAAATGAATGGGAAATTGCCGATAGAATT
TCTGCTGTCGGATCGTGGCAGAGAGGTTGACGCCATTTACCATGACTGCCTTTGATATTG
GCCAGCTGCGGTATCCATTACAACGGTCTCGGAAAAAATGATTAGTAACAATGTGCTGTT
CTACTTAGTGAAGGCGCTTCAAAGGACACAATTGATTTTAAAGTAAAGGAAGC
>lnc_45 26+ 37562-38033,38107-38275
CCATAAGCAAGCAATTGGAAAGCCTCGTATTGTTTGACCCCACCGGTACAAAGACAACAA
GCTAACAGCAAACTACCCGAACAGAAAAGGTTTTGCTTACATTTCTTCAAATTGAAAACA
CAGCAACGGCTTGACAAGCGGCTTGTATTGTCAGTTCAAAACAAACAAAAGTTCCTTTCC
ATTGCTCACAATTCGCTCTACGAAGGAGACTGCTTTACTTTTACCCAAGTAATTGCTTAT
GGTACCAATGGATCCCGTTTCCAGTATTGTCGCGATCTCGGGCGTCTCCGTGTCACACGT
TATATCGTTCAAACAACCCATCGTCGAATGAGACGGCGTCTACCCAACTCCTACCTTTTT
TTACACAAGATCGAACGGAAGTGCAACTTTCAGTTTTGGGAAGGAGACAGAATCCGACAA
ATGCAGAAGCGATGCAGTATATACATTTGACGTAGGGAATTTAAAGTGACCTAGTTATAA
ATTTTCAATATGCCACGTCGCATTCGTTGCCAATTTCTAGTCTCTTCGACAACTTGGGCG
AAAGTGCTCTGCAAAGGAGGAGATTGCGATGGACTGTGAGCAAAAGGCTTAATATATGAC
TTTTGCTGACTGTAGTGCACCATACCAACTTTCATATACCG
>lnc_46 27+ 290141-290244,290577-290787
CATGATCTTCATCCTGTCGGCCGCTGCGCTTGTCTACCTCCTGAAACGGATAGACTTTGA
AAATTGTCTTCGGCAAGAGAGTACCATTCAGGCCGACGAAAATGTATTTATTTGATCATT
CAAATTCTTGCATGTGCATGCGTTCTGGTCGCATCTCTCGTGGGTGTCTCTCTGTTGTGG
AACATGGAGCCTGCAGCCTGTGGAAGGAAAATTCTGGTAAGGGAAAAAAAATTGCAAATA
CTTGGTGTCTTGACTTTCAAAGCCCAGTGTATGAAGCAAATGTTTGGATATTAATCATTA
GGTATGATAATCAGC
>lnc_25 28+ 323046-323220,323598-323919
AGAGTTCCTCTCGGCAACTATCGCTATTACATTCGAGAGGACCGTCAAGTTTCGACTAGA
TTGACGGTATAGGCAGAGAGTGCCAAAAGTAAGGTCAAACCTGTCAGGGAATCCTCGCAG
GGTCGATGGCTTGTTACTCTGGAGCCGTCCGTTTCGCTTGGCCTGCGATGAATTGTATGT
CTTTGGACAAGGTACTGCAATCGGCTACATCATGATGAATGCCATTGGTCGGTTCTGACC
TTTTTGAGAAATTACATCTAGTGAAAAATAATGTTCACGGCACAAATTGGCCACGATATA
TTTGCATGTTGTCTCTGGCGATTGCAACGTCAAAAGAGCAAATTGCCTTTTTCGTATCAG
AAAGAATTTGCATTACAGATTTCATTCTGTGTTTGAATTTTCTGCATCAACCTGGAAGCA
TTCAAGCCTTTCAACAGTAGCTTTCCTTTGATTTGGGTTGCAATGTAATGCAGCCATGTA
ACGTATATGTTTGTAGC
>lnc_26 29+ 213064-213983
CCGTGACTTGGGAGACGAAAAAGTACTCACAGTCAGTAGTCTGTCTTTCCATTTCTTTTC
GCACTGGACGCACAAGTCCATGAGGGGGACCAGCTCCATTGGACAGGCCACAATCTGATG
AAAGATACGCTGACAGCCTGCGGTGTGATAGTACAGATGCATAGCATCAATATTGAGACT
GGTGGTTGTCGATCCCTGGGTGACACCGCGAGTGAGGAGCGACTCGAGTCGCGCACGCTA
CAACGGTGGCGGATCGTCCCCGTCGACGTCCACTTTATCCCGACGATATCGTCATCGGCC
TCTACCCTCGCAGCTTTCTCCTAAACGTGCTGGGAGATCTGTAACGATTGAAGCTACGAC
GAACGCTGGTAGTGGCCGCTGCCGCCGTAGGAACGTACACGTCCGTTCCCCGAATGTGTA
CCGTCGATCCTTTACAGGAAGCATTTTCTTTGCGTTGCTGCTGTCTCGGTGTGGTAGCTA
GGAGTGAAAGCTCCTGTTACCGTCGATACGGAAGCATCGTCCTTGTGCTTGGGACCTCGC
CCTCTTGTTTTGCCGCGACCTCGTCCTGCAGATCCTCCTCCGCGTCCCGTCGCCGAGGCT
GAACTCGCAGCGCTCGAACGACCCTACATTATTCCCGACGTCGCGGCAATACTCAAATGC
TCACACAAACTGTGCCTTTGCATATGAAGTCCTCGCCCTCCTGTTTTGCCACGACCCCTT
CCTGCAGATCCTCCTCCGCCTCCCTTCGCCAAGGCTGAACTCGCAGTATTTGAGCGACCC
GAAATTTTTTCCCGACGTCGCGGCGAGACTCCAACGCTCACACGGCCTGTGCCTTTGCGT
ATATTGTTCAAGTAAAACTGTAATAGACGCCTTTTGGAGATTTGTAGAGTGCCTGCTAAC
AGTAAAGGATAGACAGGGAC
>lnc_177 bd_32x35+ 136455-137074
CCATCTTCCAGCTCAATACATTGATCTAGGACGCCGATCCCGAGGGCCTTTTTGGAACTT
TTTAAAACCTGCCACAGGGACAAAGACGTCTTTCTTGGATTTCGATGACGCGCTTGACGG
TATCGCAATCGCGTCCTGGGTGAAGCACATTGACTCTCAAGGCGAACGGGGCAGAACGGG
AATTGGCCTGGACACTCGGACCCTTCGATTTCCTGCTCTTTACTTCTTTTCTCTTTTGGC
TCTCCGATTAGCTATTCTTTTACACCGTGCGAGTGAATGAATGATTGAATGAATGAAAAA
GTGGCGAGGATTATTAAAGGGACCGTCCTTCCGGTGCCGAGCGAGCCCAGCAGGGAGGAG
ACTGTTGGAATTCCAAGGAAAGCCAAGCGAGAAACATGCAAGCCAATGATTGCGAAGCAA
AAAACCCAGCAGCGTCGATGAAAAAGTCGCGTAGAGGTGTAACTGAAATTTATTCCATGC
AAGTCAAACACGAGGATAGTAGTCTGCCGGGAATTTCTTGGACTTTGTATGCGGTTTAGA
TGATGTTTTGATCAGTCCTCGTGTGGCTACTCTCTTGCAACAAAAAAGGGTCGGGCCCAT
CGTGGACGATTCATAGGCGC
>lnc_178 bd_32x35+ 139536-140262
AATGTTCACTGCCAGGAAATGCTTGCATTTTTGTCCAGGAGACGACAAATTTCTCCTTTC
TAACATTAACAACCGGCCGAGAAGATGAGCCATATAAATAAAGCAGGCAGATCAGAACCG
TAATAATACATCCGCGAACATACGCATTTTGGCCTAGGTCGGTGGCTGATTATGCAGTCC
CGTATTATTGGTACCCGCGGATTGCTCGCTCTGTTTTTACGTGAGGAATGTTCACTGCCA
GGAAATGCTCGCATTTTTGTCTAGGAGACGACAAATTTCTCCTCTCAACGACCAGCCGAG
AAGATAAGCCAGCGGTGTATTCAGTCAACAAACAATTTCCGCTGTTTAGTGTTCCGAGCA
ACTCATCATTGATACCAGTTTCTTTCGCTCCTGTCCCGACTAAATTCCTCGCTTTGTCCT
CCGGAACGGGACATATGCTGGCTAGGTAGGTATTCCTTTTGGCAAGTATCCCGCGCCATT
GCTGACAAATGTGTAATTTCGTCTAAGCAGGGGTGTTGCGCTGGCAGGCCATACAGACGC
ATTCACTTTAATACCTATTTCAACGCACCGGCTGTCGCCACTACAGCCAGAGCCGAGTCG
TTGTGTTGCAGATGTCCGAAAGACAAATGTAAAATTGATTGGTTTTCCTTGCATTGCATG
ATTTCTTGCCAGTGGCGCATGCCTACTATTCTGAAGGCACCTATGACGTCTGTAATGACT
AGAGGAC
>lnc_182 bd_26x34+ 34-829
CGAGGGAAAAAAAATCACAGACTGCACCAATTGCGGACTCTTGACGGACAATAGCTTTAA
GCATCTTGAGATACCATTTGCAATGGTGAGTGTGAACAACGTCGATTTAGACAGCTTGTG
AATTGCGTGACGGCAACAGACATCATGGACCAGGATTCACAACGTTCGCTGGGAAAAGGC
TTCTTCGGAATAATCCTGTCTGGAAAGCTAAAGCAATTCCGTGAATCGGAAAGCATCCAT
TGTAATCGAACATTTGATTCAAGCCTCCAACAGATAGCACATACGATGCAGCCTTTGCAT
GTGTACCGGGAGTGGAACGAACTGTTATTCCTCAAATGTTTTAAAGCATACAGTTATGGA
GGGACTTAGAAAAGTCCTGCAGAGAATTGGTACAAAGGAGAACGAGATTTGTTTGGCTTT
TATGTCATTACGTTGGCGAAGAAGCTAAGGGAATGCGGTGTGTTTGGCGTGTCGAGCGAC
GAGTCTTTGAACCATGCTACCAAAAATAGGATAGAATGGGAAAACCGAGAAAAAATTGGA
GCTGGCATGGTTGAAAATGCAATTTCACGCTACGCTTGCCCCAGTATAACAGAAACTCAA
CCCATAGAATAGGTCGATTGATTATTCGAAAGAAATTACCAGCAAGGGTGTCTCTTTTCC
TTGATGAATTGAGCAGAAGACAACATTGGTAATTTATAAGGATTCTGGTGTTTGGTCGAT
AAAGCTGTCAGGGAAATCTTCATTCGACAAGCACTGGCGGTCGCTACAGACGAGCAGTTT
GCGAACGCGTAGGATC
>lnc_183 bd_26x34+ 30204-31091
GGAAATATGGACATGCATTTGCCTTCCCGATTGTCTCTCCAAAGGATCATGGTAGTTATG
CATATTCATTTTTACCAGCCCCGGCAGTCTGGATAGCAATCAGGTACTACTGCCGATCTA
GGAAGAATTGGAAACAACAATTCCAAAAAAAATCAGCAATCGAAATGTTCCAAGGATGCG
CCAAATCGAAAGCACGAAGTAGGCTGCAGTCCTACTATTGTATGTAAGATTGCTCAAATG
GACGACTTGTCTGATTGCCGGCTTCTCCAACTGCATTCTCTCGCAGGAGCAATTAATCTC
GTACGCATACTGGCTGTTGCGACCAAAATATTATTTGGAAACTGTGGACTCGTAAAGACT
ACCTGGATATCACTTTCTCCGGCCATTTGATAAAATATGCTCTTGCTGGTCTTAGCCATT
GGATTCGAAAGAATTCTTCAGGAAAGGCCTTGTGTGCAGCATTTCACAATCCAAGCCAGT
GGGGCTAGCAAAGCAACTTTGGCCTAAAAAATGATATCAATGGGCGAGGGCAAAGTTGTG
GACATTATTTCTGGAATTGTCAACGTCAAGATCTTGCTGCCCTCCAACTTTGCTATCAAC
GCTGGATATCTATCAAAGCATTGTTTAGTTTCAGACAAATCAAGCTCGTCGCAAACAGCT
TGGATGGCATTCTAACAGTTCACTATACAAAGGGAAAGACGTAGAATTCATAGTCAACAA
ACGGCGTTGTTGAAAGGCTAAGTCAGTTGTACTGGGATTTTTGGTTGGCCTCTAAATCAA
GCTAGACATTTCTCGAGAGAATATTGTGAGAAAGGGCTACATTAACAGTTAGCATTTCAG
CACATGCTATGAGTTATGCTGACAGTACTGTTGGGGAGCAATTGACTG
>lnc_103 1- 310436-310604,310728-311067
GTTACAATTTCACAGATACGTGAAGACAGCAGACTTCAAAACCCGGAAAT
AGCGTCACTGTCTGTCAACAACAGCATGTGAAAGCTCCTTTTACCAGGTC
CTCGTGCGTCGTTGATCAGGCCACGCTTACCCTGTTTTACAAGTTGGGCT
GTTGACAAAGCATAAGCTTCCATCTTCTTGACAGTCAACCACATTTCTAG
CTCTTACAGTTAGTCTGATTTTTTTTATAATGGCGGAAAACGGCACTCTT
CCAGTTCCTTCCCAACTCGAAGCTCAGCTCGGAAAATGTAAAACAGTTCG
GGCTTCGGACTACTACAAATCCCGTTCGAAAACGCCTGCGGAAATAGAAG
CGTCGAAAGCCAAGCTGCCGCCGCTTCCCTCCACGTCCAAGTAAAGAGGC
GATCAAATGCAACAAATCAAATCAGCAAGCACTTTCTCAGTCAATAAGCG
ATCAACACCACAACAATCAAATTGGTACACACTTCTGTAGATAAAACTTC
TGAAACGTG
>lnc_105 1- 590689-590730,590810-591569,591642-591749
ACGCATGGTCGACACCGCGCATTAACCTCCGCTCGTAGTGTTGTGAAGAA
AAACTTGTCAATAGCCTCCTGTATGCCTCTAAAAATGTAGATTCTGACAT
GACAATCGCCATGCGGATGGATCATTTCATCCCAATTGAAAAACTCCGAT
TTTCAGCGCATCCTCTACGGTGAAGTCGAGCATACCAGCTTCAAAAGGGA
AGTAACGAACAATGGAGCCAAAAGGAAGATTTCGTGCCCTACGGGAAATT
CAAAAGCCGTACAGCTCAGATGATGAGGACGAGAGATTAACGATGATATA
CGTTCTGCGCCTCGCCACTGATTACAGCGTTTCTGGTTCGTTCCTCGACA
CCATTTCGGTGTCACGTGTAATTCACTGGTATTGAACACAACGCAAGGTT
TCACTGAATTTATTGCCATGGGCGCGGACAATTTGATTGCGCAAAGAACC
AGGGAACAGTTGGACGTCTTGTTTACCGGTCCGCCATTCAATAATGAGTT
TCACGAAAAAGGTCGAACACGGAGAATTGAATGTCTGAAGCAAATTACGC
TTTATGGTACTTGCATCTTTCCACCGGGGTGTCTGAACCAAGGTACGCTT
TATGGTACTTGCATCTTTGCACCGGGGTGAGTTGCTTCGTATACGAAGCA
GAAGTCTTCGTTGTCAGTGCACAGCGTGTCGAGGCGTGCCACCTCTAGCT
GGAGAGGGGCGATGTGCCGCGGAATAAGCTCCGATATAATAAACGGTATC
GCGTCACAACAGTACTCAAATTTTTTTGAAGCTGATACCTGTTCGACTTC
GGCAGTGCACCCACTTCCTGGCTCAATCGTAACGATTCCGTAGGGATTTC
TTCGTCGCGGACAGAAATATTTATGAAATCAATCTTAGAGAAAAATAGTT
TCTGATATTT
>lnc_108 1- 757333-757965
AAAATCCCGGTGAATCGAGAAGAATGCATGAATCGATGACCATGGAGAAT
ACGGTTTTACTGTTGGCATCACCACTGCCCGACTGTGAGCTGAAGCCAAC
CTGGCTGTGAGAAACTCTTCTTCCAGACTCATTATCTTTTGAAATAATAG
CGCGATGGAACTCTCATTGTAGCGTTCTCCGCAGTCGTGCGGAAACGAGA
GACGACACGAAGATATACAACGATTTCATCGATCTCTTTTCGCTTACCTC
CTGACATCATCACTGCACGAATCTATGTCGGTGCAGTCTTGGTGGCTGTA
TATGGCTCTTACGGAATCAAGTGGATAGGAAGATTGCGTTGAAAGGAAAA
GGGTCGTTACACAAGACAAAGAAGACTGTGATCCCGAAGTGTATCGGGTA
GATGGGCCTCTTTTTACGTTAGCAGTACTCCCGCCTCGGATGCAAATGTA
CAGGTCACTAATATTACGTTAAACTGGCTCGTCTGAATCCGATGCCCAAC
GGTACCCGTGAGGGAAGCTATTCGTTCGCGCATCCTTTGCTTCGGTTGAG
CTCCAAAATTAGCGACGTCCAACGCTTTCCGAATCATAAATAGGGTGTAC
TGTCTTTTTAAACTATCAGTTTGCCATTTCCTA
>lnc_95 1- 1067029-1067842
ATTGCAGCTCGAGAGACGGGGTTTCGACCTCGCCACGTCGCCTTCGAGGT
CTACAATACGGTTGTGCGCGGAATCCAAATTCTTACCGAACCGGAACGTG
AGGAGGGAGAGAATGTCGACCTCTCGCCGAGGTGTTCGCTCGCTTTCTGC
GCGCGCGCGTCGAGGAGTCAGAGGACGGCGTGATTGAAACGCCGAGAACG
GTCGAAACGGGGAGAGATCCTCAAAATCACCACCAGTACTCGAGTCACCC
TGAACTAGCTACTCCTGTCACGCCAACTACCTCGAACCCACGACCTCGAT
CGATGTGCGTTGGACAAGCGGCGCCGGGAGACGCTACAGGAACGGTAAAC
GAAGAATCTCGTGGAGAATGACCGTCCACAGAATTGTTCTTCCCAAACTT
GTTCTATTCCGTTGGTGTGTTCTCTCTTTCTCTCAGTCAACAGATATCAT
GTTGTTTCGAATTTTTGTTCGATTCCGAACGTAAATTCTCGCTGTGTCTC
CGGTTGCCTTGGCGAGTCACGAAGACGCTTTCGGTGGGACTTCCCCACTA
CTAGTGCTTGGGTATGTCATCCATCCATCCATCCAATGCGCCCTCCTTAC
ATTGTTACCAGTACCACCCGTCTTCATGCACTCGCAGGATCACGTCATTG
TTCCAACCACAACCCAATTTGGTACAACAAATTACCACTAGTGTTACTAT
CATACGTAGCAGGTTGTACCATATATCTCGTTCCGCAAAAGACCCACCCG
ACTTCAGCATCCTGGAATATTCACAGGAGCCTGTGAGGGTGTCTTGTTTA
CGTCTTCTGCACGT
>lnc_97 1- 1306185-1306307,1306496-1307000
CATATGAGATTTCTTCTCCGAGGAGTGCCGTCCGTCCGAGCGTCGGACGT
AAATCCGGACGGCAAATGTGGATTTGGTGGCCGTCAATTCCACTCCTTTT
TTTTTGAGAGGTGGTGACTGACTATAAATAACAGTGAACTTCCTCCATCC
ATGCGTTTTTGAAGGTCAACCAACATAAAACGAGTAGACAGCTTACAGCT
GGCCCATTTGGTTTTTTCTATTGACAATGTAATCAGTTGTTGTTCAAGCG
GCGCATGATAGGCGCATGGTTTTTGATTATGTGCCAAAAGTATACATTTG
TGTGTCACATTGCGAACATGTTTCGATGAGTTTCATGACGGTGACCTTTA
TTTGCCATCGGATTGTGGATCAAGAGGTGCACCATTTTCGTTTGGACTGA
CAAGGCTTGCCTACATGAAAAGTTCTTATCTATATACACAGGACTTGCCG
AAATAGGCTACCACTTTGTCGGACAACAGAAAGGATCTGTGCTATTCCTT
TGCAGCAAGCAGGTGCGTCACAACAAAATTTTCTCGCGTGTTACGCATTA
GCTAGGAAGAATGATTTTTGTAATCCATATCAGAGATGCCTTGTGCAATG
ATCATGATAAACGTCTTCAAAGTTCTCT
>lnc_92 2- 1475075-1475719
AAGCATCTCTCTAACTGTAAGTCTGTTATCAATAAAATTGCGGCATTACG
AAATGCGACTGACTGCAAAATGCAAATTGCCACAAAATAGTAAAACAAAG
AGAAAACTGAAGTCGGATGACTCTGAGAAAGAATGACTTTTGCCGTCGCG
CCTATGGCTGAAAAGTGCGGTGAACCCAAGGTAGCAATACAATGTATAGG
TATTGTTGTTGTTCACCAGAACATCCTGGACCTGCTTGCCAGATTGCTCA
TTGTACCAAATGAATTCTATACGGAAAAGTTACAACATCCTCCGACAGTG
CATGCGTTTGTCTGATCATCAGAGTTAAGAGTTTCGTCGTGTTTATGAAA
TACCCGTCTATTATGGATAATTGTTAGAATGGGTGTTATTGCTCATACGA
CACAAGAAGTGAACAATGAAATTATACTATCCGTGTCGAGACTTTACGAG
TTGTTAAAGAAGGATGAGCTGATCATATCAATCAAATGGTCTACGACTAC
TGCAGGTAGGCAGAAAAATACCCATCTTAAATTCAAGTCTATGTTGATTT
CTATTTCCTTCTTGCATCAAATACAATCGCAAATGAGAAACGACGAGATC
GTGATCCTTGCCAAAAGAATCAGATTCTCGTCCCTGAAAGAAGAG
>lnc_16 3- 189497-190197,190401-190443
CAAGACGTCGTGGTTGAACGGTCGCCACGTGGTGATTGACAAGGTTCTGG
AAGGAGAAGACGTAGTCAAGGCCGTCGAAGCCAAGGCATGAACTCGGGGC
AGCCCAAGGCCAAGGTTACCTTGGTTAATTTTGGTGAAGTCTAAACTCGC
GAAATGTAAAACGTCGTTTGGGTCGGCATACTCATTTCCTTCACGGGCAA
GTAGTAGGAAGGAGAGCAAGTTAGAAAGAGGAAGAACCTGGGCCAGGGTA
AGTAAATCTGTCTGTCGTGTACGGAGAGAGAAGTATCCGATCGATTGCGG
CGTGGTCTCGTTCAAGCCTTTTTTTTTCAAGGGTGTGTTGTGCTGGTAGC
AGGTATCAACAACGGTCAATTTCCGAAGCGATGACGCAAAGGAAATATCC
CTGTATACACCACACCAGCGTTCGGAGTTTGAACTCTGTGTACTTCCAGC
GGTGGAAATAGATCTCTTCTCTACCCACGGATTGGACTTTCGTTTGCTGC
TACGGATCAAGACCTCTTCTCTACCATCGGATTGGACTTCAGTTTGCTGT
TACCAGGGTACAGTTGATAAAAGCTCTTGCCTTTCCGGGGTGAGGATTCC
GCTTTTGGCCGGGAGCGCAGTAGACACTTTTTTGTTTCTAAGTGATTGAG
CTATTAGAGCTCTCTCATGCTAATCAGGCTTCTGAAACTCAATGGGTAAG
TCGACCGATCCATACTTAACCCCTTCTGTTAGTTTAGTCATATT
>lnc_22 3- 706082-707072
ATCGGCTAGAATGTTGTGACTTCCAACGGCTACTTTGTCCGTCCGATCAC
GGGGTATGGTTTTCGAGATCTCCCAAGCAGAGTCCATTTACAGTTACTGC
TGACTCGAACGTGTTGTTCCCATTCTTCTGGTACCACACTCGGAGCGTTC
GGCACTTTATCGGAATCGCTACTTAGGATGTGGTGATTCCCGGGACGACC
ACGCTGCGGCATCGCGAACTCACTTTTATTCGCCTGCGGAGGATCCCGCA
ATACCCCAACAACAAATCACTATCACTACAGACGACGGCATTTTCCCTAC
CTATGTATTGACTCCTGATGCGGTCGGGCCGTGTTGTTCGACATGGATGC
TGGAGGAATGTGACTGGTAATAGTTCAGACGTCCGAGCGTCTCGTCAAGG
CTGGCTATATGGTCTTGCCGGCCTCAGCTACTCTATCGCTTTGGAGTCTA
TGGACCGCTGGTATCCGCAGACCATTTCAGTAGTGACGATATGGTCTTTG
GGACCGCGAATGGCCACACCATGACCGATTACGCCAAAGCGGCGGCCGAT
GTCGCAACACTCTCGAAGTATCTCAATACAGGCGCAGAGATCACGGGCAA
AATAGGTAGAGCGGGATTTGTGTGGGTGTGGGCATGACGCTTCCGGCCGC
CGCCACCTATGCAGATCGCTTCGCGGCGCTGGCGAGTAGAGGCGACACTT
ACCGCTAGTGTGCCAAATATTTCGTCGGTGCCGCGCACGGATGGAGCCGG
TTTTTACCGTCTATGACGAGGCCGCCACCAACCACAGCTCGTCGGCTGTG
TTGGCACTGTTCCACCCGATGCCGCCGTAGTGAACCGTTCTCGTTGACGA
GAGGCGTCGACGGTATCAAACCATTACCCACTTTTTCTTGTGTACCCGTC
CTAGGGAAAGCGGTGTGTTGATTGCATGTTTCACCAGATGATTTTAGGTG
GGACGTAGTGTTCCGGCAAGATCAGCCTATGTATAACTGGA
>lnc_23 3- 799786-800579
CTTTGCTTTAACAAGGATTGCAGCTCAATTTCGCTTTCCAGCTTGATACT
GGCGTGCGGCGCGCGGGGTTCGACGAAAGACGCCAAAATCAGCGGAAATT
CACGCGAAAGATCATCACGAATTGCAGTGGTGTTCACGTTATGAGCCTCC
TCAGCTATTCAATGGAATTGCATGACTACAGTTGCATCCAAAAGGATCTG
CACTTGCCCCCAGTTGAGGCACAATCTTCGCAACGGACGTAGGATTTAGG
TTGTAAAAGCAAGAGACATGTTCCACCATGATCGCGGCGTCAACAACCAA
GCCCTCAGCACAAGGGCAATTGCGAGAAAGAGCATAGCGTATCAACTGTG
GGGTAATTGAATCTTCCTGGCAATCTCCGTACCTGCGACGGAGTCAAAAA
TGCTCAAAAGTCCGGTCCACTTGTCAACCTTGTAGACAAGGACACCCTAA
TTCTTGGAGACTAATCAACCTGCCTCATAACGCATGGGCGCTGAAAGCGA
TGATTTCCAGAAAGTGGCGTGGCGCCAAAAGCTAGCCTCAGAAGCGAAAG
GTTCTTCACCAAAATGCTGTAGCTGAGCCTACATAGTTTTTGCTTTGGTT
GCATCAAATAAGGGCGAGACTGCGTTGTCAAGGTGCAATCAAACCAGTAA
CTTCTTGCTTTTGGATATCTGCTATTGGCGAATTTGCTTATTGTCTTTCA
TTCAGGTTGTTGAGCCAGAGACTCTGCGTTGTCCCTTATAGTTGAAGTTG
AAAGAGAGAAAACATTTGAGAAGTGAACTCTTTCGCTTTGGACA
>lnc_15 3- 1256176-1256883
TTTCAAGTAAGATTCGTGAAACCAAGTTGCGCAGGAAGAAATGAAGTCAA
ATCGATCTTTCGCTGAAAAGATTCTTTGTGGAGGTGTTTTCAATTTAAAT
TGGATACGTTTGTCCAATACATGACAACGTTGGATAGGTCGAAAGACGAA
AAGCGAGATTAATTCTGACATTACATTAGCCGATGAATTTTTGCGTCTTC
CTTTTGGGTTTGTACCAACAATTTACTGTTAGGTAGCATCTCACCTGTGG
ACATGGTCCACACGCGAGCATAGTCGATTGGCTAGCTTCCATTGTGAATG
ACCTTCGCAATCGCAGCGACTATCCACTGCGGAAATAATTGTCGGCTTTT
CCCGAATGGTATACCTACTTCTTGAGAATCGTATCTGGCTGCTATCTCAT
GCTCTTACCAAGTTCTCAATCAAGTTTTTGACTGGAAGTGATGCAGGCAA
TCTCAAAACTGTTCCATTGACTGTGAGAAGAACCTGCATTTGGAACAGGG
CCCAAGCAGTAAGTAACCTTATTTGAAACATTCCTGCGCGAATGGAAATT
TGAATGTGTTGTCATCCGGGACATACCTATATCTGCAATATTCACTTACG
CCTAGACTTATTCTGACAATGAGGACCATTTTCATTACAGTATCAAGTAC
GATCTCCACTATAAAAGTCAGAAACATCATGTCCTGTTTTCATTTTTAGT
CATTGTGG
>lnc_11 4- 852273-852921
GTCGTTCCTACCAGCATTTTTGTCTCATACAGAATCATGAAAAACGACAG
TCCACACAATCTGGAAGCTTTGAGAGTCGCGGACCAAGAACTGTCTGCTG
GAAACACGCAAGGGAAAGTCTTTATCCAGTATTCGCCCGGGTCAGCCGCC
TTTCTCGTGGATCGATCCGTTGCTCAAGTGCGCGTTAGTCGGCATTTGCA
GGATGCGATTTCGAAGCAACCAATAGTTCCTGATAATTCCAAACAATGAA
TGCCTCTCCGTCAGCAGCAATTTTTCGTATCGTTGGCCGCGCCGCCTGAC
TAAACTTTGGAATACGCCGCGGATGCAGGACACGGGAATTGAAATACAAT
GAATGGATTGCATAGCAAGGAGCGGAGTTACATGCGGAGGATGGAACTGC
AAGGATGGCGCACGAGAGAGAGGATTCGACTCTGATCTGGGCTGCGCTAG
CCAATATCAGGTTCAAGCAACTCCCTGCCACCGCTGTCGGATAAGAAAGT
GGTACATCAGGTGGTACGATTTGACGTTGCTCTACCTTGACGTGGGGACT
TATATAGATACCCAGGGTTTCGTTGACTTCATTGCATTGCTCGTTCGTTA
CGGCAATCCCAATGCGTAATTTTTCGTAAAGTTAAAGCAAATTGCGGCG
>lnc_3 4- 1228654-1229257
ATTTAGAGGGTTAGAGCTGAACCGAAAGACACCCTCCTTCGATCCAACGA
CCAACAGCAACTAAGTGCAAGTGTCTAAGAAAATAGCTACAATCAAGAGC
AGTACCCGTAGCGGACAATGGGACAGCTGGCGGCGTCAGAGACACGTGCG
AGAAAGTTTATTCGAAAGGAGCTGGAGTGCAGGCTGGACCAGTCCAGCGG
ATACATGTCTGCTTGAGGTATTCTTCATGGGAAACAACTGTTGCTCGACT
GCCCTACACATGTTTCACAATTACAACTAATACAGCATTGGAAGCCTGGC
CAAGTGACTTTATTTCTCATTTTCTTTTTACTAATAGCTAGCTATAAAAC
AATATCCGGCCCTTTACACCATCCTAGCTGCCCCTCTGGATATCCTTCAA
TAATAATTCAAGAGAACTGGGTGACGTGCATTGCCTTGGATGGGTTCTTC
TCCTGAAAATCTCATTGGTTTTCGACACACCACGTCAGCTGCATATCTAG
CTTTCACTTCAGGGCCGCTCGGATTGATATCAATGCTCCGATCCATCCCG
CTGCTTGGACTACTTTTGACAATCTACAGTTAGATGGATATGCGTGTCCT
TTTC
>lnc_86 6- 23069-23774
GCTGACTGTAGATCAGACAATCCGTGATAGTTTGCAAAACTATGTAAAAT
TCGTCCGCCATGCTTACGAATTGGATCATGTCAGTCACCCGAGGCCTTTT
TCTGTGCTGGACTTACCAACCGTGAAGCATGGAAAGTCATTTTTACGCAG
ACTTGTTTGAATGCTAACAGTTCATGGAACAAACTTTGTCCTTGGTTGGC
GCATCTGATGTGCCAATATCAGTCATATCAAGACCTCTCTTTTCATACCA
AAATGATCCATGGTCTCACTGTGGATGTCCTATGTTTGGTGAGCCTATGT
CTGCAATTCTTGCAAAGTCAGCTGACAGCAATTATTCCAGATTGCTTACT
GTTGCCTCTTAATGAATCGCAACCCTTGACATACTCTATGCAAGATTTTT
CTTCCTGTAGATGGTGGAGCCTAGTTGATTGGTAATATCCAGATTGCCAT
GACAAGTTCTTAAATACCATCCATTAGCTAGGCTTTGTCATCACCACGGT
GCCTTGGATTAGCATTGTGTCATAATGCATTGTATCCTTTATGTTAGACA
GCAAAACACTTACAGTTTCTTTGATCAGAAAGGTAGAAAGAAGAAGTACA
TTTTTCAGGCCGGCAGATCTTTTAGAAGTCCGTTTCAGACTTACATTCAT
AATGCAAAAAAGATCTGTGGGGTCTGCCTTGAAATCTTGCCCTCAAGGTC
TGAGCA
>lnc_90 6- 81770-82503
TCTGGCCCATCCCGGATTCCCAAGATTGCTCCGTCGCGTGCACGTGAGTC
ACTTCCGTAGGTCGGAAACAATCGCGATCGACGCTCCGCACGATCCAAAA
AACACACGCCAATTCCTCCGCAATCGCGCCCAAGCCTCTCTCTGCTTCCG
AGTCTTCCCAATCTCACGGCGGAAGCAATCCGCAATCCGGTAAGGCTACC
AAACCCGACCGAAACCATTCACGGATTCCAACGGTCACGGTCACGCGCTC
GATCCCAGCACCCCACCCCAGCGACACTACGCTGGGTGATAGAATTTGGA
AACATACGTAGTTTGACTAACTGTAAAGATTTTCACGAGAACGTCTCGAA
TCTGCCGACGATATATGCGCTAGCGTACGAGCTATGTCGTTGCTCTTTTG
ACCTCCACACCCTGTCGACATGTACGGCTCGTTAGAACCAACAGCAAAGA
TTAAATCTCTGTCCACTCGTCGAGTCGCTCGTCACTGGTGGATTTTGACA
GTGAACGAGACTCGAGCGCACTGATTAACTAAGGGCTAGACAGGGATGAC
TCGGTTCTCTCGCCAATCGAGTCGGATAGGGACACAAGGCGGCTGCTTCG
AGAAATAATGTAACAGTCACATGCAGTGTGGCTGATCCAACGGGGCCTTA
CTCTGAATCTGTCAAATGTAAACCATTCCAATGGAATCACACTACAATAT
TCCACATCGTGATTACAAGATGAAGCATGTGAGC
>lnc_91 6- 878961-879600
GGTATCTTGTTGGCACTGCAAAGAACTCCGACGAAAAGTAAGGATGGTGT
TGTGTTTCGAATGCAATGTTGGGCATCACTGTCAATTTGTTTTGTCGCGG
GAAACGGCTGGGTTTTTTCTTTGGGACATTTTCTCATTCTGCGATTCGTC
TAACGGACGGAATGTCAAAATTAACGTGCCATGGAATTGAACCACGGAGC
GCTATCCCCAAATCACGTCCTTTGACCTCGTCACATTTAAGGTATATCAA
GCATATTCACTTATATCTTGACATCCTCCCTGCTTGATATTCCTTTGCCC
TTGAGCCATCCTCCCCACACGCTGGAGATGACCCCTGCCCCTCCTTTCTT
TATCCACCCGAGTAAGGTGTCGACAAGTTACTTTGCCCCTGAGCCATCCT
CCCCACTTAGGAGATGACCCCTGCCCCTCCTTTCTTTATCCACCCGAGTA
AGGTGTCGACAAGTTACTTTGCCCCTGAGCCATCCTCCCCACTTAGGAGA
TGACCCCTACCCCTTTCTTCTTTATCCACCCCAGGTCAGGTGTCGGCAAA
TCAAGACTTTTTCAAATCGGGTATCGAACTCCCGGACGTTACCATGTCAA
AATTAACGTGCCATGGAATTGAACCACGGAGCGCTATCCC
>lnc_83 7- 439559-440205
ATTTATCGATATCGTGAAAAAACTCTTGGAGGGTGCTGGAAAACTTACCC
ATCCACATGCTTAATCAAATCTTCCACGCCACGGTAGAATGGACTTCGAC
CATACGGCTGCTCTTACGTACGCTTAGAATTGCTCGATAGATTGCTTGAC
GCGCGTCAACGATGCACAGCAAGTTTGTGGGGATGCCGTCAATCAGAGTC
GCGACTTGTTGACCACAGCTGCTACTGTCCAATCACAACTCGAACGCATT
TTGCGGGCGAACGCTCAATCAATTTTGGTAGTCCATGACTTGACTCAAGG
TGGGCAAAATGATAACGTCATTGGTTACAGTTAGCACGGAGCATGGACGA
CGGGGTTGTCTCGTGTGCAGGCTCTGCCGCCAGCATGATTGATCGGATGG
AGCAAGGCGTCCGTAACTTGACGATCGGAATCGATGAAGCCGCCAGTAGT
CAATCTTGACGACGCTTCGGAATTTCCGGGCATCGAATCCGCAGTTTTTG
AGTTGGATGCATCCACCACCGCGATCGACAATTGACAGTGAGCGTAATCA
CAACTGCTTGCTCCGGTGCTGTCGGCTGTAGGGTACAGCCAATAATACAA
AAGGATGCTGGGACATGCTGGCACAGGTCAAATCTTTTGTGAGAAGC
>lnc_78 8- 62159-62873
CTTCCACAGCGTAGCGACTCTACTTTTTCAGGGTGTGTTGCCGACGACGA
CGTCGATGGCGACCCACGACCCAAATCCAGCTGGCTTTCGCTGACCAATG
TCAACAAACAAACGACCGTTTGCGAATTGTAAAATTCAGGAACAGTGCCG
TCAGCTAACTGTCAAGTCCACTGCAGCCGTTCCGAACAACGTTCGGCAAA
ATACACGTAGGTGTAGGTAATTCAATATGCCATGCCATGCCCTCCCTGCT
TAAGCCTCGGCCGACAGAATGCGTCAGTCACCCATGAAGCAGCCAATGGA
CAATACCCTCCTAAGCCCATATTGACCTTCCGCCACTACAATTTGAATTA
CTTCTCATTCACGCACAAAAAAATCTAAATGATACATACACAGATCCTCG
ACAGATCTAGCTTACCGTTAGAGTGTCTGACACGTTTCGAGCAAGATCCA
ATTCGAGCATACGGGGCTTTTGTGTCTACTGGGGCGACTAGGATTGACCG
TGAGTTCCTCAAGGTGCCACGAACAACAACTCACAAAAAGATCAAGAGAC
GGGAAAATGGTTAGCACATTTTTGGACGTTGTTTCATCCGGAGAAATTGT
TGGCGAAAGGGGTCTCGTACTCTTAGGGGGAATTTGCCATTCACAGACGA
TGTGAAACTTTGATCCTAACCTGCCTGAGACTTTTACCGGTCAGTGCAAG
GAATAGAGGGTAGGC
>lnc_80 8- 739043-739581,739649-739975,740076-740195
CACAGGTTGGAGGAGCAACCACCGAACTTGATCCAGTCCTGGGTATTCAC
GTTTTATGATTTCACAAACACCAAATTTGCTGCAGTAGTGCAATGCCTGT
CGAACATTCATTTTAGAAAGTGACACTCAAGACACTTCCGTTTCTGTTGA
AAAGTCAAAGCTTCTATTTTCGAAGAGAGCTTGATTTGTATTTTGGCGAA
TGATAGTGAGGGCCTGTCTAGCCTTGATGTTTGTCATTTCGAAAGGGACG
ACTCCCACCTAAGCAGCTTGTGAAGCTTGTATATCAAAATGTTGAGGCAA
AGCAAACAAATTTTGGTTTGACGACGAGTGGGCGTCCAACCACCAAATTC
ACATCGTGTCTCATCGAATACCCTTTTCCCCTGTCAGTTGTCTCATGAAG
TTTCTAGGAGATTTGTGATCGCGAAATTGGAGACTCGGTTTGCATTATGC
GTTACAGGTACGCTTCTTGACCGTCTGCCGCTGTGTGGTGGATTTTTAAT
CTGGAGCTTTGCCGATCCACGAAGTGAGATGTCGGCACTTGTTAGCGAAA
AACGAGACGGCAAAACGTTGGATCTCTATGATCATTGATCCACGTTTCGA
GCCATCCATGTGGAAGAGCAGAAGGTCTGGTTTCTGCGCAGTATACGACG
GTGTGACCAGCCGATCCCAAGGGAGGTCTCAATTAAAATCGAGTATGGCA
GAGCCACTACTCTCGGGTCAAATGAAATATGCGAGACGAAAGTTTTTATT
CCGAGGAAGCTGTACTCACAAGTAGTAGGACGAAAGTTCCTCTACTGCCA
TGACATATGCATGTAGAAAGTTGTCTTTACAGGTGGTGCAAATGCGATGT
AAATAATCTGCTTTGTGGGACTTCTACCGGTAATCCGTCGAAGACCATCG
AATGGAAGTGCTTCATTCAGAAGATTATGGAAATTTCGACGTGGCCGAAA
TCTGAATGCGACAGCGATACTACTACTATACTACCA
>lnc_81 8- 741864-742547
AGGGCTCTAGTTAGGGCGGTTTGCATCCAACAGTCTGTCCGCGCAAGCTC
GTCACCGTAGACTAAATAGTCTCAAAGAGGCCAGAAATCTGCAAGAAGCG
CCATAGTTTTGTTCTTTTTCCTGCTCATGCGTGCTTTCGAGCAGTAAGCT
GTGTTGCGGATTTGTCTCTTGATCCCTGAAGAGGAGTGCGTGTGGCGTCG
CTTCGTATTCGATTTAGGGAGAAATGCGAGTCTCAAAATGTTCTTCGCTC
CTTTAGAGACTCTGGAATACCTTGAAATTTCAAAATCGGTGCATTTTATG
AACGTTCCAGGAGCTCATGCAACCAAATGGATGACGATTTCAACTGTGGT
ACTGTAAAGAAACCCCGTACGTCTGTGCGTCAGGGTCTTTGTTTCTCCAG
TAGCACATATTGTGATCGTTAGGCCATCCTTACACCTTCAGCGTGGGAAC
CAAAGTCAGGCTACAAGGAATTCTTCTTGTCGCTCGTCATCCCAATCAGT
ATGGCTGGTAGACTGCTACTGAAACTCAACAATCTCTGCGGAGTACCTGC
GACCGATACCTCATCGTCGAACGCCTTCCTTGAGTCTCCGTCACGTTTCT
CAACACCGGAAGAACGAATGTTGATGAGTCAAATTGGAGTTCTTATTCCC
TTTACTTGCAAGCGTTGCACGTGCAACAAACGGC
>lnc_74 8- 1000921-1001649
CGAACAAGCCGTTTTTACCCGAAGATTGTTTTCATGGTACGCAGTTGCAA
TGGTCAAAACAGAAGATGATGGTATGACCAAAACCACGTCCTAAAAATAT
TAACTGCGGGAACCGTGATCAAAGTTGTCCGGCTGGGAAGCAATTGGCTG
TCTTTGTTTTGACATTGGTTGGGATCGGTTGTGTTGATGATGTCTGCGGT
AACAACAAGAACAGCGGCGACGGCAACGGCGGCAGCGCCAACAACAACAA
TGGTGGAACCAAATTTGTCATTTGGGACAAAGTAAACCATTTGTTGGCTG
AAACTGCCCACATGTGCTGTCAAAAGACACAAATGCAAGCGTGCCGTTCG
GAGCGAACGAAGGGATTTTCGACGATGGAAAAAGCCGTGCTGCGATCGCA
ACGTAGGAAACGGAAGGCAATGATACCAAAGCCGTATCCTGCAAATCAAG
AATATGGACACTATTGATAGATATCCTTCCAATTGCGAAGGGTTGACCAA
AGCTGGTGTTGGCCAAAAAGCAGTCGAATTGGGTCACTCAATCTGTGACA
GCAGGAAACCGTGCTTGGCTCCAGTAGCCCACGAGTTCTGCTGTCTGTCG
CAAACAAACCATGATGGGAGTGACCAAGAAAGTTGCAGATACAGGCAGTG
TGGGGGGTTGAACAAGTAATGCCAAATAGAATCCACAATAGAAATAGAAG
ATAAATTAATCATCAACAAAATGCAACCA
>lnc_135 10- 146623-147249
GTGATGCCTTGAACAATCGTTGGCCTGTGATTGCCCTAAAAGATGATCTT
TTCCAGTCGGCAATGAAAAGAGCTCCCGTGGTGTATTTTAGATTAGATTT
CCTTTACATGTTTCTGGAACCATAGAATCTCTTCCATAATTGCTCTGGCA
AAGGAAAGCAGCGACGGATATATTTTGGGTATGGAAACAATAGCAAATTT
TAGGGGAAGAGAAGAAACAGAATTGCCAAACAGGCAGTAAAAAGTGACAA
AATTATGCCTCTAGAAGATCCAGTCAATGAAGTTGTGGCACCAAAAGGCT
GGAGATCCCTGGAATTCCTCTGCAAGCCTTTCAACGGTACAACTACTGGA
TACATAGCTATCATTAAAACGGCATTATGTATTCCACTCTTGGTTCCCAA
AACTGTTATTCCGAAAGCGAGATAAGGTAATTCGCTTCACCAGAATACTA
GAATCATCTATTTCTACGCCTGTTAAAGTCACACCCAAGGCTGCCTGCGG
AGACAATCTGTGGCGGCCGACTCTCTTGCACTTTGACTATGACGCTTGTA
GCGAGCATGGGAAATGCATCCGAGCAAATCTCTAAGCATCGTGAAACCGC
AGTCAATTTAATCCTACTTAGTACAGC
>lnc_136 10- 338761-339689
CTACCGTCCCTATCGCTAACCACAACTTCGATATTTTTTGGTTATATGCT
ACTTCACAGTCAAAGTGATGGTAGAAGCAATCCTGGGAATGCTGTGCAAG
GATATTTGAACATTCTGGTGGGTGGATTCGTCGCGATGCACGCGTTTTAT
TCTCTTTTCTTCGAAAGCTCCCCATCGACCTTGCCCCTTCAACTAATCGT
GCCCACTCTCGTGGGCATGTGCTTGCACTGGGTCGTTTATCGGCTTTATA
TAAGAAATTAATAGGTATGCGCTGTCGAACAGGTGTATACTTCACTCTCT
GTATTGCCTAAAGGGAAAGGCTTGGTTTAAACGACTCTGCTGGACATCAC
GGTTTTTTTAGGCTTCACTGCCAAGTCCTTTCTCGATGGTAACGTGCAAT
CATTTCGACAATTCCACTTCACCGCTGGCATCGGTCGTTTTTGTAATGTC
GAGATATGGGATGTACTCGTCATCCGCTATCGCGCCCAACCTCAATTTCT
CTCAGCGCTTTCTACGATTCGACATTTTCTCAAGATGTGGTTAAGCGTTT
TATGGGAGGCGATAGCGGAAACTGCAAACATCCATTGAGCAACACAAGCA
TCATGCCATATACAGTTGGATCAGGTACATTTGTCACCTTACAGTCAAAA
CAATTATACCTAGCTTCAATCACGTGCTGCCATAAGGCTTTAAAGGAAGG
CACCATAAACATTTGTGTGAAAGGTAACTGACTGAGAGGCGGCGATACGT
CAAGTATGTCGTCCTGTCGAACGATAGATTATTGCATCCAGAACAATCTC
AGTCTTCTTGTTGGTTCGGACACTCCCTCACGAGCCCCTTTGGCGGTTAT
ATGTTTCGAAGAAACTGCTGCTCCAGCTGGCATACGGCGGAAATTAGCCT
GCAGAAAGTTGACTGTTTTAATACGTTGC
>lnc_138 10- 566918-567163,567435-568145
AACATGGAGGACAGGCTCGGAATACATCCAAGGCCATATGTAGAACGCTG
GACCACGAAAGCGGAAACGCGAAGATGGTAATATGTCCAATAAAGGTTTC
CAAGGAATGCAAATGACGAAGCCCGAACACGAGCTATGCGAAGGTGTGGG
GACTAACACCGTTGTTTCCAGTCGATGGCCACCTGCGTAGGCATTGATTG
TCGAATAAATGGCGCCGGTTCTTTATAGTATTCTTTTTTCCTAGTATACA
AATTCCTCGATGTAAGCGCCATTGTTGAAAACGGCTTGGATTGGAGGTAT
CGCCGTCATCCGAGAAGTTGTCGACGTCGTTCCGTTCTGTCTATTTGTGC
TGGTGAAATCCGATTCGCTCAAGCCATGCGGCTGTATTGCGGACATCACT
GGATCGTACAGCATATTCATCCACTGCGGTAAAGTAGCCACACATTGTCA
CCACCGTCGCCGTTCAAAAATCGTCAGGAACGTTGCTCTACAGTCCAGCC
CTGTGATATTTTCTAAAAATGGACTGTCCCGTAGGCACATAGAACACGTT
TTGCACCAAACGATAGCACAGGAAAATTGAGATTGAAACTGTATTGGAGA
AGACGGTTGCTCCCACATTTCTTATTGGAGCAAAGGAACGACATTTTGAC
AGGCTCTTTTCTGGCGGCAATGCTTAGCGCGCCTCGGAGCTCTTGCGCAT
TCCACAACACGCGATTGCATATTTGTTACCAAAAACGTCTATAGAATGTT
AACTATTGGTTAGGAAAGAAGCGACGGTCAATTGCACGAACCAATAGAAG
CTGCCGAGAATGGATGAATGATCTCCCTAACGGAATCGCTCCTTTGCAGT
TTGCACAGTCTGAACAAAGGTTAAAGCACAAAACGAAAGCCACCGTGAAC
ACACAGATTGAAAAATTGATTGCACGAAATCTCAAACGCAAGAGATGCAA
AGAACGC
>lnc_140 10- 920162-921371
CAACGCGCTTGCACTGTTTGCCGAAAGACTGTCTATCGAATTCATGCGTT
GGGGTTTTATTGATACGCCATGAGCCTGTAGGGCTGCCCCACGAAATTTG
TATAAAGACGTACAATGGATGGCGTACAGAATTCCATGCACTCGTAGTAG
TGTACGGCGCTGCCTTTCACTTTCTCATTGTAACGGATGATGGCGCTTGA
TGTGTATAGCCAACGGCTTAAGTGCCTTTCACTCGAGACCGCAACATGGT
TCATGGGTGGAATCCAGTCTCGCAGAGGCTATCAAGATTGTTAGCCACGG
TGTTCGGAAAATCGTCATTGCGGCCAGGACCGAGTCCAACAGTCAAGGGT
GTTCTGAAGCAGCAGGTGTTTTGTTGAAATTCGGTAAAACCCTCGGAACT
CACCGAAGACGATACTTGGAGCATAAAAGTTTTATGCTTTATTCCACGGA
AACCAAATTGCCTCCAAATTTCGTTCCGTGCTGAGACTTTTGGTGTATAC
TTAGAAACACCAGCACCCCTTGTGGTGATGTCGAGAATTATTTGCACTCG
TCATGAAAGATGACACGGCATCAAAACGAAAAAGGTTTTTGACGGTGAGG
CGAAGGAAAAGAAGGGCGGATAGCAACAACAACAAGAAAATATTTCATTG
GGGAAAGGGCACGGAGAACCATTTGACAATGATTCTACATGTCGGTCTCG
TTGCCACCGAACAGTTTCCGAGCTTTTATGTCAGCACTACTGAAATCCCA
TTGTCAGCTGGTAGCTGCAACTTCGCTTGGTCTTTCTAGCGTGCTTCAAT
CCTCACTCGGGCTCGCAAGTGACGGAGATAGCCTTGTACGTACTGGTTTC
CTAGTGAATAGCAAATACTATTCATACAGAAAAGCTTTGGTTATTTCATA
AGGGGAAGAAGGAACGCGCTTGAAAAAGCATGTGCGAGCGTTCTGCAGTC
TTTGCGATTCCGACAGCGCCACGCCGGCGGTATTGATGAGATTGATGGAT
CTCTCTGCGGTATTCGGATTTAGCATAGCAGAATCTGAAAAATGAAGTAG
CCCAGCGTGCAACAATGAAAAATTGTAGATTGAGAGATGTTGGAAATCTG
ATCAAATCTATATTCGCGAGCATACCAATGGATGCACAAAGGCAAACAGC
CCCTGCCCAACAATGGAAAGAAGTGAAAATTGGATCTACGTATTATTTGT
TAGCTGCCAA
>lnc_142 10- 974459-975267
CATCTGGTGACATGCCGAAGTTTCTCGTGTGCTACACACACAATTCTAAC
AAAATCACGAACGAGCCGTTTTGCCCGCAAGCTTTTTCATGGAAACTGCT
GGAGAGGCTAGGCTGTGCCGCAGTTGCAATGGTCAGAACAGGCAGTTGCA
ATGGTCAGAACAGAAGATGATGGTATAACAGAAACCGCGTCCTAAAGATA
CCAAGTACGGGAACCGTAGTCAACTTGCTCCAGCTGCGAAGCCATTGCCT
GCGTCTGTTTTGGCGTTGATTGGTATTGGCTGTGTTGGTGCTGTCTGCAG
TGACAACAAGAACAGCAACGACAACTTCGACGACAACAACGACAACGGCC
AAACAGCATCCGTCGACCTGGATCAAATAAAACCTTTTGTTGGCCGCAGT
TACCCACTATGCTGTCACAATGCACAACAAAAGCATGTCATTTGGGGCCG
ACAAATGCCGCAATATTGTGGACAATGAAAAATGCCTTGCTGCAATCGTG
ACGGAGAGAACCGAAGTTGGAATTGAAGCTGAAGCCGCATTGGACAAATG
AAAATTGCGGGAAGTGTTGGTAGGTATCATTTCCGGTAGCAAGGGGCTTG
TCAGTGTTTCATTTGGCCAAAAAGCAGTCAAATTGGGTCACTCTACCTGT
GACGGAAGGAAACCTTGCTTGGCTATTGTAGCCTGTGAGTGCTGTTGTCC
GTCGCACATGACCCTTTCCCTACCCATGATGCAAGTGATGAAGAAAGTTG
CAAATGCAGTCAGTATATGGGGCTGAACAAGTAACACCAAATAGAACCCA
CAATAGAAA
>lnc_129 11- 207607-208607
AGCCAGTATCCAAAGCATCACGTCGCTCAAATACAGGTACCGGCTGATTT
TCCTTCGATTCTTTGTTGTTCTGTTGCCGTGAGGCCTGCGGAGGCTTGGA
ATGGCACGGTAGTTGTAAATAAAAAGGAAACTTTCAAGCTAGCTGACGTT
CAGCTACTGGAAATTCAACAGAATTTTTCCGGCTAACGACAATTTTTTGT
TCCTTGATTGAAATTAAAGTCAGCGACACACCGGCACACTTGCCACTGAC
TCGTTGGCTCGCCCGAAAAGATGCCTCCGGTTCTTTGGGCATGTGACTGG
GTAGGAACTGTCACATCATCAGATAGAACAGCCGAGGAGCTTTTGGAAAA
CTTACGGAAGCAATCCCGCTCTTTGTCTCTAGATTCCTAGGACATGAATT
TTCAATCTTTTATGCCGGTATGCGCCACGGAAGGGTCGGTCAGAGATCGC
GCGTACACACGAAAGACACTAATCTGCGCCGTGTCACAGTGTGTTTTGAC
CCTGACCGCCTTGGATCCCGGATTGGCAAACCACAGCCTCCTTGTCGTTG
ATACGGCCAATTCAGAAGGTTTCCTTCTTATAGAGAAAGCGCCTTTTGCC
AACATGGAGTACCCTTCGACGTCATGGAAGCAATGGTCACGACGACCTTC
TTTGCCTAAAGCTCTGCAACAAATCTAGTCTTGACAGAAACTATTGCTGA
CATTTTGGATAGCGCTGTCCATAAGAAGTATGGATCACCTCGTCTTTTTT
TAGATTCTACATGTGGAAGTGGCACTTTGTTTGCTTCAGCTATGACTCGA
GGGTTGGGATTTGAACCCAAAGTGCATTGACGGTTGCCAAATCAATGTGG
AGTTTGTCCTTTTTGGTAATTGGACCACCAACCGAGTAAAGCTGATCGCG
AGAGATAGCTGCTTTCCGACCTTGATAAAAGAGATGCTTCCAAAGTACAG
CGGCGTCGCTAGAATTCTTCCTTGGGGTCTCAATTGCGTCATAAATCGGG
G
>lnc_133 11- 860871-861483
CTGTGAATGATTGAATTCATTACAGCTACTTGCAACTAATGACCGGACAG
CCTAATATGAAGTAGATTCCAACATTCAGGCATGCTATCGACAGTGAACC
AGCTGGAGAATCAATCAGTTTGAAGGACATAATAAAGCAGAGAAAAAATC
TGACTGTGAATCGAAGTTGAGCCGTGTTTTTTTTATTGAATTGGACAACC
TCAAAAAAAAGCTCTGTCATTGTCCATTTCCTTCTGCTAACAACTTTGCC
TTGCCAACCTTCGCCTGGCCAGTGTCAATCGGAGCTACCTCCCAAATTGA
CTTCGCTTTTCCAACACAACAACGGTCATTCTGCTCAGAGGAGCAAAATG
TGCAGATTGCAGGCGTATGTGGTATTGTTCTCTCAAACAATTAGTGGCAT
TGTTCCTATACATCATTAGTGGTATTGCTCTAAGCTTCACTTGTACCTTA
TACTGGAAGTCTTATTATCTCTAAGAATTCTATTTGACACAATTCATTGC
AATAAAGCACATTGACAGGATACGATTCCTTGAAGAAGCCGGATTTTTTT
GGTCAGACGCTGTTCTTTCTAAACCATCGATTTTTCTTACATCCTTTATG
ATTGTAAATGCCC
>lnc_143 13- 632618-633311
TCTCGATCCTTTATATTTGGGAAATACTCTATCGCGAGAGTTTCGGCTGG
CCGCTCTTGATTCACCACTTGATGACCCTTCTATTTTCACAGCTTGTCAC
GGCGACATTTTCTGCCACAAAACAGTTTTCCTACATTCGATTTGCACTCA
TACTGAGCTTCTATGCAACAACTGAGCAGCTCTCTTTTATTGCCCTGCTG
TTCTTTCGACTGAATGTCTTTTAAAAATGGCAAGGAACCCTGTTTTTAGT
AGCAGCAGTCCAAACATTCTTCTTCAAACTTGCCATCACCTTGGGGGCTG
TCGTATACTTCTTCTTGTCCATCAGCGGATTAGCAGGGCCAGAAGCCAAA
CTTCACAGGAAATGGGGCTGGTTCTGGAAGATATTTTTTATGCCCATGTT
GATTGCATTGTTTCTAGCGCAACTCCATGCAGCCAAAATTTTGTATGCGC
TAAGTAAACGTTGCACGACAGTGAGCATGTCACTGATGTTTGTATAAGGC
CAACTTTGACAAGGCAAATGGCAACCCGTCGGCATCTGAACAATCAAGAG
ATCTTGGACGCATTTGAAAACTCTAGCGCCAAACGAAGCTTTCGCAAATC
AGTTTGTAGTATTATGTCAATCAGAAATCTGGATACGACCAACTTGGATC
AAAAAGAAGAATTTGATGATGAGAATCCGTAAGAAAGTGTTAAG
>lnc_144 13- 778302-778731,778814-778919
GCGCGTTCCGGCAGACGGCACGATTGTCAACAGCAAGCGGAAAGCCAGAG
CAAATGTGTATGCACACAAAATTACCCTACTCACCCACGATCAAGATCGA
GTTCCAAGCGCAATCCGGAATAGACGCCAACTATGCATAGGTACACAGCT
CTAACAAGCGATATTGCTATTCATGCAAGCCGTTGGGACTCATGGAGCAA
GTCCGGGACATTGGCGAGGCCGTCACTGTATCTGTGATTATTCCTTTACC
CCATAGGAGACATCTACAGCGGATAGCGGCTCTACCTCCCGGAAGTTGCA
ATAGAGCGGGTCAGCTAATCGTTCCAAAAAAGCGGAGGGGCAAAGACGCT
TCGCAAACACCCACGCACAATTTCTCATTATTTTGTTTGGATAATATTTG
GATCAACTTGACGAATCCCCACCCAGAAAAATGGTAGGTTGGCAGTGAGC
AAGTCCTTCGAAAATTAATCCACTTTGTACAGGCCAGAAATACAAAGGAA
TGCAGACTAGTTTTGTAATTGACAGCGCACACAATA
>lnc_146 13- 799478-800346,800435-800640
ACTTGACGACTTGAGCTTTGTTGCAAATAAACATCCCCGGCTGCCCTGCC
TTGACCATAACAACGATGGACGAATCGATGCCAAGCAGATCTCCGCAGGG
ATCTTGGTATCCACTTTTAGCGGTCCTCATTCTTGCGATCTTGCGCTGGC
TGTGTTATGGTAATAGCAATTTGCCGATCAAATTCCGTCGATGGTGCAGC
ATCCAGAGGATACATTGGAGGAAGAAGTTTGGATATAGAGATGAGACAAT
TTACAGATCAGGCGCAGCAGGCCACGGTGCCAGCAAAAGTGTGAAACGCC
AAGGATAGGTAAATTCGAATGTTTATAGTTTTGGAAAGGCAAACATGTAT
TACTCAAGCCTACTATGGTTACCCGGCTATTGCCAGTATGCAGCATCTTT
AGCATGAAGCATAGGTTTTCCTTGACCTGCGAATGCAACATTTGAGCATC
AATTGCGTGAGTTGCAGATTCTGACACAGCAATAGTGGGTTTGAATGTTC
GCCCCCGTAACTGTCCACACCTAACAAATCTTCATCAGATGGGGTATATC
AAGGGCTGAGCTCATGAAATGAGCTGTCAATATCGGAAATTCATTGGCGA
CAAAGTACGGCCTTGTGTCGAAGAAACGTAAGGGCAGCGTCTCCGCGTAT
CCACAAGGTTTCCTAGTGCAGGTACTTTTGACAGCAGCGCTTACCTGGGT
AATCCCATTGCTGTGTCCTTGGTTCCTTTGGACAAATAGATAGCTATCCC
CGTGCTTTCGCGGCTCACGCACCTCCAATCAAAAACATCATAATCGCTTC
GATATTTGGTCAAAAGACAGAAGAAGTCGAATTCTCGTGAAGGTAGCCGC
GCATCTTCGATCGTCTATGCATCAAGCGAGAGCTAGCCCAAAACCAGTCA
AAGCGTTTGTCCGTTCCCGTCAGTGCGTTTCGGTCAATTTTCTACCGAGG
ACACTTGAAAACGACCGCTAGACGGCGAAGCTGAGCCAATCACCAAAACA
AAAACCTCAATGGTGGCTGCCGTTCTCTCTATTCGTGACCTGACAGAGAC
CAACAATCTTCAAAAAGAAGTATGC
>lnc_168 14- 100079-100847
AGCTTTTCTCTTGCGCATAGATCACACTTGAATAGGAAAAACGCAATTAG
CGCAAATGTATTGGTTCGGGTGCATTTATGCAAACGAAAAGTGGTCGCTC
TCTTCGATGGCATGATACCGCTGACAGTATGAGAAACGCCAGTCAAAAGC
ACTTCTCTTTCACCAATAGAAAGTCGACCTCAACGTAATCCTCGGTGGAA
AAGTCCATTTTCTTCACAGCCAGAGCCGTTTCTTGTCCTGTGTATAACAC
AAGCTGCAGCGTATTCAGTCCGATACGAGGCTTCAGCAAGTTTGCGACCG
TTTGACAACGATGCTGAAAACATTCCAGAACAATTTCTCATCAGAAAAAG
CATTGGAAATCTCGGATGGCGTGCAGAAGCAAACGCAGGTGTGACCGCTG
ACACTTTCTACTGTCCAATGGTCCACCGATGCGCAAGACGGTGCACACAT
CCAACCAAGCAATCGTACAGGAGATGTGAACTGCTGCGAGAAGAGCAAAA
CGGCATGACCCAATACTATTGTACATTGCAAGGGCGACACCAATCATACA
AACACAGTCCATTGTTGAAGGGAAATACTGAATCAATGGAGTCTTAGTAG
GCTGTACAAAGCCCCACAGTTGCGATGTTATCAACACGACCTTGTGGTTC
CCCTTGAGATACCCCTCATTCCGACTGCTGTTGGCACACGTATAACAAGC
AGGGAAATTCACGTTGGGATGTCAGTGCGTTCCATTACAAATAATCAGGA
ACACCCAAAAAGACAGCAC
>lnc_169 14- 204210-205482
TGACAGTGAAATACACTTTTTTATAGACACCCTTTTCTGCGTGACTGCGA
AACAAAGCTATCGTCCTTGTGTGTTTCCTTACACAAGTACATTTCCCACT
TTGCATGCAGCCATGTCTCACCTTTGTGCGATGGTTGGTCCGGAGGAGGC
CGTCGCCGGCGATACGCGGCGTATGGCACGCCGGCTACGAACACGCCCGT
GAAGCCGAACTCCTCGCCGAGCGCCTGTAATCCCTCTGGGCCGAGCGGCA
GCGATTGGACCACGAAATAAAGTGCTACCAACGTGACTACGAAAGCGTTA
CCGGAGAAGTATACAAAATTGAACCGCAAACGGGAGTTGTGCCCCGATGA
CGAAGTAGTGCTAGAGAGTCGTCTTTGGACTATCAACTAGGGGCAATTTC
CTTGGGGATGTGCATTTTTTTCCGCAGTTGCCTCGTTAATCCGCGGAGAC
GCACTTTGAAGGCATCGCATTATACCTTGGTCGGCATCGACTGTCAACCA
CGTACCAAGTTGCGCTGTTAGACCTGAAATACACCAAATGGATACTAATC
ATATAATGCGAGTCGGGAGAAATCTTGTTGCCTACAATCGACGACTTAAC
GTCCTCATCACACTCAGAATGCGCGTATCGCATCCTCAAATGTGGTCACA
CCCCGGTGGCTCAGCGCGGCGGAAGCCTTTTATCATAAAGCTGAAAAAGG
GAAAAGGAAAACAAAGGTTCTTTGGAGAGACATTAAGCATCGAATGGCCG
TTCGAGTCCGTGGCGTTCGCTGTGCTGTCCACTTGAGGGATACGACCCTT
GTTGTAACGGTTTGCCAAAGAATCGGATACAAAGGACAGTCCCGCGTGCG
TGTCGCTTGCCGCACGTTCAAAATTCCACACGCGTAGTGCCGTCCTTGTA
CAGGATGATTTGAATCTTGTCGTACCATTGGTTTAAGTATCTTCACTGGT
GGCATCCCTTTATGCTTGCTAGTATATTGGTAAGATGCAATAAGTCATCT
TGGTATGATGCAATATGTCACGGGGAACATGCTGGCTGCTATTGGCTCCA
AAGTCATTCGTAACAAAAGCCAAAAGGAACTAATCGATGATGTAAATTAC
CGAGGAGTTGGCTGGATCTTCGCAAGGCGCGTGGTAATCACCGCGGCATA
TTCGAACCTGGACAGTCGCAAAGTCTCTTTCCTGCATTCACCATGTCGAA
TTCAACTGTCAGTGAGAAGAACAGTCCCAATCAAAAATTATAAAGTTTGA
CAGGCACCACTAGCTAAAGCTAC
>lnc_170 14- 309885-310144,310431-310491
CGGATTCTCTCTACGCAGCAGAAACTCAATCCGCTCTGCTTGTCATCCTG
AGAAGACCATGGCGGAAGAAGAAATTGTCGATCCCATGCCCACCCTTCGG
GAGGAATGTAAAATGGCTTGTCCGAAACAATTAAAGCTGTACGAAGGCTG
TGTGCAACGCATTACAGAAAAGAACGAAGGCGACTGCGAATCCTGGTTTA
TTGAACTAATTTCGTGCGCCGACAAATGTGCTGCTCCGAAGCTTTTCAAA
ATGACTCGGGGAGGATAATCGAAAAAGACTATAGTAGAGAATCAACATTG
TTTCCACAAGTTGCTGTGTAC
>lnc_116 15- 519002-519967
CCAACTTTCACGAGTCAAAAGGACAATCTCTCCGTTGGAAGATATTTTCT
AAAGTAAAACAACATTTAAGACTCTTGCCGTAAAGATGTTGCGCCGGCAC
GAGGTAAATTACAAACGGTAGTCATCAACTTGGAAACGGGGAAACTGGCT
TGACAGTTCATAGTTAGGGTACGCTGACCGTGACGCCATTTGCTTCGCAG
AATTTGTAATTGCTGCCCGATAATCATCCATGCCCAAACGAAAAACTCGC
TAGATAAATACCGGCGTAGCGAAGAGAATTTGAGTGGGGAAGCTTCGATT
TGTTCGGGTTTGGGTTGGTGGGGGGTTCTACCTTATCTTTCACGAAAGCC
CTTTTTGAATTCAATCAGAAAGTGTAAAACAAACTTTTTAGATTCTACGA
AGACTGCTTTTGCGCGTCAAAGTTCTTATTCTGCTTACGCGGCAAGCGGC
GAACTTGTATATCGACCAAATATGAATCGATAGATTCGCGATCCTTCATC
TGATCCGTGAATCCTCCTCGCAATGCTTGATCCCGATTTCCCGGAACAGT
TAACGTTGCACAAGCTGTAAACATTTGTCAAGTCATCGTCAGTGAGACAT
TTGTCAAGTCATCATCAGTGAGGCTGGTGCAATCGGTGTCCTTGAACCAG
AGCCCTGCGATCTTAACGTATGAAATTTTAGGCGATCTTGCGCTATTCAA
GACGCACGCGCAACTATCGTGATGCGAACCCGAGATAGCGCCGACTCGCC
ATTTTACGCTTGAAAAACGCCAAAAGTATCCCTAGAGCTGAATCCATCGC
AGCGTACGGCCTGGCCTGGCCACTCCGAATGACAAATGATGGAGTTTATT
ATTGCCTATCTTGCACTTCTTGCGTCCATGACGATATTTCGAGCAGATAT
GGACTGTGCGAAGACGCGGAGACCAATGTTCTAAACTCTCAGAGAATATT
CTCACGATTAACCAAG
>lnc_125 16- 478485-479173,479247-479333
CAACTTAGCTTGTTGGCCACCTGGCTTCAGCGCTTGTTGACTTCCTGTTC
TTTCACATGTGTTTCATGCCAAGCAGCCGACCCAACTAGTGAGGAAAATT
GGATTTGCATCAGCCCTCGTTTCAGCAGGTCATCGAGGTTCTTAATTCTT
GACGCCAGCGAAGAAGCTGTTTTTCTAGAAATCAACACGGGATTGAGAAA
TCCATGTCAGCATCGGACCATAAAAGGGGACCGGAAAACACAATTTTGTT
GTGCTCAGGACAGTATACTTACACCATGCTGGTGCATTTTCTAAGAGAGC
CTCCAAAATGGTATGCCGACTGGTGTAAGATGTTTAGGTGAAGACGGAGG
CCTCTCACTCACGATCCAACAAAGGCGGCACTGTAATCAGTGTGACAATG
CCTAAGTCAATGAAGACTTCTACTAACTGGACTGAGTCAAATCTTGGGAA
GATTCTTACTCTGCACTTTGATCCAATCGAAGACTTAGCTTCGTCCCGGT
GGAGCATGCCACTTCTCGACCCGCGCGATGAAAGAGCAGGAGCGAGTTAC
AAAGTACGAAAGATCGGTGTATCTCAGCCCTCGTTTCAGCAGGTCATTGA
GATTCATATTTTCTAGACGCCAGCGAAGAAGCTATTTTTCTAGGAATCAA
CACGGGATTGAGAAATCCATGTCAGCATCGGACCATAAAAGTGGACTTGA
AAACGCAGTTTTGATATGCTCTCGCCATTGCTCTCCTGTACATTCGCGAA
AATTTCCTCGCGGACTAGTTGACCGA
>lnc_126 16- 507821-509282
AGAAGGCTTCTGAAACGAGGCGGGTTTGGTCTGGAAAAGAATCCCGAAAT
GGCGGTAGGATTGCTGTTGAAACCCCTGTACACACCGACCAATCAAAAGT
GATCACGACCTAGACCGCGTATCAGTGCAAGCTGTAAAGGATGATACGGC
CCGCCCCATTGGCTCATGTCAATGAGTTTGCGAACAGAACTTCGGTAACG
TTCAGAACCCTTCAAGCTCATGTTGTTTTATTAAGGCTGCTCGTCTCCAA
CAGAAAGCTCGAGTGAGGAGGACTAAAAAGCGTCGATTGGCTCTGACATC
GCTGTGATAGTTTCTACGAGTGAAAAATCGAATAATTCTTATCGAGCAAG
GATCATGCGCCCTGACATTGCATTAATTCACATCTAACACAATCACACGA
CCACGGAAAAGTGATCTGGTTTTCGAGTTCACTCTGCCTTGATGGAAGAC
GCTAACGAGCTTTGCGAAATGGCCATTGTGTTTCTTCGACAAGGGAACGA
AGAAGCCGCAATGCCTCTTTTTCGTGCCGCATTCTCAGACACAGAGATGT
ATAATTGCCATCTTGCCGGCATACCGCGGACTCATCGTGTGTATTCTACC
CCGAGTTCGTATTCGAGTCGCTCGTTCTACTTCCGAACCCCCTACTCGAA
TCATGTCGCTGGTAAAAGTGTGGAAAGTGTCCACATTGATGAAAATCCAC
GCCACGCCGAGCTTTCCTAGAGATTGATCAAGGACAGTCACCTGCAAATT
CTTTTCATCTCTTCAACCGAGCTCTTAGGCTTTCCGACGACTTTTTACTG
AATCATGAGCTTAAACAAAATCAGAGGCTACAGAAAACCGTGACCGCTAT
TATCGTACTGTTCAACCTTGGTCTAATATACCACCGAGTGGCCATTCGGA
ATCAGTCCCAAGAAGCGTTCGCCGAAGCTGAAAAGCTTTATACACAATCT
TTGCGGTTCATTCAACGGGTTGCTTTGTTTCATAATCTCTCGGACGAATT
AAATATGCCGGTTTTGTGCGTATTCAACAACCTCGGTCACATTCATTCAA
ATTTCTGCCAAGAACCTGAATCTACAAACTGTCGATATCAAATGCTCTTG
GCCTTTCTCGCGACCGATTGTTCAAGATATCTGACGGAAGAAGAATATCT
CTTCTTCTACTTAGATCTGTTGCTTGCTCCAGCGCAGACACTAGCGACTG
CAGCTTAATTGCCATGGGAAATTACTTAACAACTGATGGAGGATAAGCGA
GGTACATTGAAATTGAGAAAAGCGGTCGCCAATCCCCACTTCTCTGGCGA
TCTCTCCTTAAGATACGTGCTGACTAGAAGAACCCGACAGGAATAGTGGG
TTCTTTTACTATTGATGCGGAAGACCCTCTGCTAGAGAGGCTTGTTTACA
AGCACTCGTCCGGAAAGAGAAGTTCGAACGCATGAACAACCTTTGACTAA
CAGTAAGACGCA
>lnc_164 18- 3932-4540
CACTCACGGCACCATGTGTGCATCTACAATGCAGCCCGCAAACAGCATCA
ACCGCGGATGTTTTTTTGCGGATAGGGTAGGCTAACACCAGAGAAGACTG
GTGATCATGCAGTGTGGTGATTTGGAAACGGAGCGTTTTACGAAATCTGG
TGCTTCATTCGCGACATACCCGCCCGCTCTTGTGTTGCTCCCCGGAATGG
GGAAGACAATGTCAAATTGTTCTACAAGAAACTCCAGGAGCAGATGCAAG
CAGCGCACCAGGAGCGGCAGAATTTCGAAGAAGCGCTAAAGCAGGGATTA
GCGGCCTTGTCGGACAATCAGGAAGGAGAACAAACGAAAGGAGCGACGGT
CGAGCAAGATGCAAACAACGTCCAAAATCGAGCGATACGAAACAGTTGCG
CTGGCCCTATTGACAGCCTGGGCTCTACAGGAATAACATCAAGTAGTCTT
CTTTAAAATTAGACTTTGGTACACTTTCTCAATTTGCTTGTACTATCTGT
AGATGTTCTAAACACATGTTGGTTGCATTTTGTTTGATGTCTATTTTATC
TTCAAGTTCTATTGTGGATTCTATTTGGCATTACTTGGTCAACCCCCCAC
ACTACCTGC
>lnc_166 18- 54480-55159
TATTTCTATTGATACAACTTACCACACCTGTATGCCTTACCTTTACAACG
ACGAGTTCACGGACGGTGTATCTGTTGTAGCAAAGGGTCGAACGAAATAC
CGTGCGCATGAACCAATCATTGTCAAGTCACGCAATGGGCATAACACCAC
AACTCCATTGACCGGTTCGCCGAGGCACAGTACGGCGCCGACGGAAACGC
AAAAGCAACGCATGCGGTAGACGAGAAAATGTCTCGGTGCCGATAATAAT
GCCGTCGATTACCGGCTAGTGGCTGCTTACGACTCCTATCTTTTTGCGCC
CGTCTAGTAGGCAGGCAAATATTTTCAGATGTGTGTCAACGAATTCAAAA
CATACCAAGCACCCTGCCGGAGCACTACTTTTTTGTCATCAGCAAGTCGT
GAAGAGTCAACGTTCTCTCGTACTTTCAAGGACTAATCGTCATTGCCAAT
AGCAAGTTGGACCATATCCTCTCCTTCCAAAATCCAGGTCTTTTCATTGC
GTTTCGATCGTATTGCACCGAGCGTCGTCGGAAGGAATACCTCCAGATAG
CATCATACGCTTTTATTACATGCAATCCTTTCGAGACAGTCGTTGAGTTC
CGGTGTATACAGTCTGTTGGGCGTCTACTATCTGCGCTGTATCTCACCTG
TCTACCGTTAGCGCGACAAAGTACAACAGC
>lnc_161 18- 121063-122337
GAAATCACCTCTCTAGAAATATAAGGAACAACCATGATCGCGGCAATGCA
AGAAAAGCCTTGTCTCTTTCGCTCTGGCGAGGTTACAACCTTACAGCTTT
TCCAGAGGCCATTATCGTTTCTGCGGTAGCTATGTAAAAGTAACTATAAT
TCCATTCCTATGGAAAGGATCTACATCTGCTAAAGCTTGGTTGCAGCTTG
GGCAAACCCATTATTGAGTCGCTATTTCGTCGCACAATCCGAAGCATACA
ATCCGAATTATCGGACAAGAACTCCAAGAAATACGGGGGAAACGAAACCT
TTTGAAGTCGTTTTTGATGGTGAACAAGTACCTTCAGATTGCCTTTTTCC
CACGTGAAGAACCTGCAGTATTTTCGCGATCGATTTCCGATCTACCATAT
AACACCACAATCGTACTCCTCTACCCATTGCTTTAGTATGGCGCCCAACC
GAAAGGCTGCCACCGGTATTGTCGATAGGTTTGTCGCTCCCTTCGTCTAG
GACACCAGCTCGATGTCGATTCGTACCCTGCTGTCAATGCCACAAAAAAG
ACAACGTCCTCTGACTTGTACTGGTAATGGCCACAGGATGAAAGCATTGC
TCGTATTCAGAAGGAAGACAAGGCTCGTTGGCTCTTGTCTGCCAAACACG
TACAAGCTAAACTGATGCAAAAGAAGCCTCGCACTCGACGCAAATTGTCC
CGAAAGTATTAAGGTTCTCTGACCAGCTGAAGAGAATCGGATGCGTACCG
AAATGCACCAAGCTCCGTGAACAATAAAATTGCCCTGGACAACAGGCGGC
TACTGACTTCAACCAGCCTCATCCAGAGTAACCTGCAACAAGGTGCAGCA
ACAGTTTCTAGCGCAAAGGATCCGTAGCAAGTGCAACGTACACGAGAACG
GAACAAAACGCAAGATTTTGCATGCCGGTGCCTTGGGTCGAATGTCGTTA
CATGAAGCGAGTCGAGAGCTCCTGGATATCCATCATGTGGAAACGTGTCT
TTGGCACGCTTCTCTCTCGCTCTCGATTCAAACTCGAAGGCAGATACACC
TACATTGCGGTGTTTTGAGTACCGACAAAGCAAAGATTGTATGATAGTGA
TTCTTGTTTGTCTTCAGAGGCGATCGCAATTTACTATTGATCGATGTGTG
ATGTGCAATAAAAAGTATATTCAACAAAGCCAGCTAGCTGGCGGACCTTT
TTTCAGCGTTTATTGACGCTGATTAAATAACGGACAGCAAAGTTATGGAA
CACCTTTATTCTCGACTAAAGACGC
>lnc_162 18- 171233-172104
TGTCTTTTCTCAGCGTGTCGGGGACGAACAGACACAGTGACGACATGGAT
TCGATTGAGGGACAACCGACAATGACGATACGAGACATGCTCACAAGAAT
AAATACATGCGTACACCACCGTACCAAAGAAACGATAGACTTTGGCGACT
GCTACATTGATAGAGTCGCTGAGTGAGCGTATTATTTTGGAAAACGAATT
AATTTTCCGTGGGAGACGCCTTATGGAACAGAAAAGAGCGGCTTTCGTGA
TGCCTTCCTATGAAGCCAGGAATCTGGTTGGGCCAGTGCGATCGCTTTAG
AGGAACCAACTCCTTTACGATTCTCGCCAACATTAAACATAAGCAGGGAC
GTGCTAGATGAGTGGGTCGGTCGCACGGCAAAAAAGACGCAGAAACCAGG
TAATTTGCTGTTGCGGTGCGTAAGTGCCGATACGTGGGGCGCGTTTTTTA
AACGCGGGTCGTGAATGGAAGCTAGCCTTTCTGACACGGACCATCACAGC
CAAGAGTGGATACGGCTAGTGTTGTGGATGAAAGATCACACAAATTGTCG
GCTGAAGCGGAATAGAAAATTTGCGCAATTGCCTGTTACAGCATCCATAA
TCTACTGCTCTCCTGCTTTGACATGTCTCCACTGGCTCCTCCTCCACCCT
GCCGCCGTCCGAACATTAGCGAGCGTATTTCCATGCTGCAAATGGCGCAA
CTAGCGCATTGCAGCACATCAGTCCCTCATGGTGGAGTTCCTCTCGTACT
GCCACCGGTGCCCGTAAACCAAGGCCCAGATTTTAGGCCACTGACACTAA
CCTTGCCACGGTCGCAATCTAGGAAGGCCAGGCGTTTCGGATTCTACCAG
TACCGCCCACGCAAGTCTCCAG
>lnc_153 19- 18759-19392
CCCTATATCCGTAGCACAACACATCACCAAATAGAAAACCATTCCCGCTC
AGCTTGAAACGCATCACAGAGAAGCAAAGGCGGGTACCGGACTTTTGTTG
AAGCTTCGTATGCCGCGACCGCCGTATCCTACGGTATAACGGTAAATACA
TGCAATCCATTCCCCTTCAACAAAAACATCACCACACATCGCCAAACAAA
ATAGATTGGGGAGCAAAACATCAACACTTTTTTCCCTGGACGACTTATGA
GAACTCTGATCATTGAAGAAATGCACCAACTCCGTGCGCAGCACATCACA
ATACATCACCAAACAGAAAACTATTCCCCGTCAACTTGACACGTACCACA
GACATAAGCATCAGAGAAGCAAAAGCGGGTACCGGACTATTGTCAAAGCT
TTGACTAACGAGAACCCCATCACTAGATATGCTTCATCTGAGATGGAGAT
AGACCATCTCCGTACACAGCACGGTACAATACATCACCAAACAGTAATAA
TAGGGGAGCGTTACATCACCATCACTTGTCGGTGCCGCTTTGAACTCCTA
TGCAGCAATCATCAAACGCGAACGAAAGGAGCCAGCCTATGCTGTGCTAT
TCAGCGCATGCTCGGGGAAGATCGCTCACACCTC
>lnc_50 20- 540719-541434
ACGGAGTTGACAGTAAACATAGGAGAATCTTCGGTCCTGAGAATGCATGA
TTATAGAGAGAAATCATGTTTCATGATGGCTGTCGATTTGGAATAATATC
TGGCTTTGCTTTCACAACCGCATCTGTTCCGTGAATACCAGGAGGATTAC
AATTCGAACAAAGTGCGGGATCCCATCAGTGTATTTGCCGAAGATCAGAT
CCGACTGCGTTTGACGGTGAACGTATGAAAAGTGGCAATGAAAGTGTAGA
CACGTCAAGAAATCATGTGGATCAATATTAGACAGTGACAAGAAAGAGAA
AGAAAATGTGTGCTGGTCTTGAAAGGAGCTACTGGAACAAATTACATGTA
CGCTACAGGTCCTTTTAGCTCATCGGGCAAGCTCCATTGTTGACGGGATG
ATCGCAAGAGCTTGATGGCGAACGGTTCTTATCACAACTGTAAAAGACAG
GAATAGGAAAAAGAGAGTCATGCCAAAAAGTCATTGCCAGGTATGCTCTT
GGGAGCTTGGTGTGTCAACGATTGTTTCGTAAAACAAGAATCAAAAGGTG
AGTACCCTACCTAACAGTAAAGCCTTTTGATTGCTTGATTTTTTACTTGG
CTCAGGTATGGATTCATAGTCGTGAATGTAAGAAGAGTCACTAGTTTTAG
ATTGCGTAGAATTATGTTCTCTCATTTTACTTCTGTAGAATATGTTTTCG
GTTGTGAAAAAGTGGG
>lnc_52 20- 627091-627744
CCTTACTAACGGACAGACAACACAATCAAAGCGTAGTCTTTAAACTGATA
CCTACCATCTCGTTGGTGCCTCTCTCCCTGAATGCCCCTGCAAACGGATT
TTAAGTATCCGCAAAATGGATCAAAAACGACAAGATGTCGGATTGGGGAG
GCTTGGTAGCAAGCTTTTGGTTTGGTCACCGTGAGAAACAGGCAGTATAA
TCCGTATTGCAGCAACAATCACGAAGGCACGGGGAACGAATTGGTAACAA
GGCCTACTACCCAAACAAATGGACCAGACTCTGTAATTTCACTGCCGTAT
TGGTGATAGTCAGTTTTTCTCCGTACTTGTACTTACTGACATGAACAAGA
ATCGAAGCATCAGAAGAACAAAGTCAAATGTCAACGATGCCTCATCAGTT
TTTGCTTGAGTTGTAAATATGCTGAACACGTAAGCAACTTGCACAGCAGA
TTCCAATCACTCTCCGCTTCGACGTTGCAAAAACCGGAACTCTCCAAGTA
TTTTCATGGCGTGGGCCTTATTTTAACATTGACAGCCTCCGCCAACAACG
GTATTTGTCGACCCGAAAAAGATCGGGTCTGTACTTGAATCTCCTACCTT
ATCCTAATTATACAACTTCACCACTCAACATCAGTTCATATCAGAAGAAT
TCAC
>lnc_55 21- 453339-453976
GACTTGCTTTCAAGTTCTTACCGTAATTGTGAACATTCGCTTGGCTCACA
AACTGGAACTTTTCCGAAATCTTCGTTGTGGCTACTGGGTATTTTCAACG
ACTTATGTGGTCCCGCAAGCACATACAGTTCTGATGACGGGAGGTGATGG
AATTTCATGGGCTTGTGGTACGAGTGTATGTTTGTGCTAGTTGTGTATCC
AATACATCCCCAATCTGAGTGTACATCAGCTGCCACTGTAAAGCAGTTGA
CTCTGAATGGATAGAGAGTAATCTTGCCTCCGTGTACCGATATAGATTCG
TCGATATGGGCTATACAGCTTCGTTTAAAAAAGGACTAGCGTACTCAGGA
ACGATATGCCCTTTGTCAAGCAAAAAGCCGGCTATTGCAAGTTCGGCCAA
GATTCGCCGCTCAGCAATTCAAATGATAAAGAAACTCAAAGAAGGTGGCG
CTCGCAGGAGCACTTGGCGCAAAGCGTAAAAATCATTTGACAAAATTTCC
GCCTTTTCCAGCGTCGGATACTTTGCTTTAACATCGACAGCAGAATATTC
CATCAGACTCGCTTTCAAGTCCCGACGTCTAGTATAAAGACGCCGACGGC
GATCAAACCCGACGCACACGTCGGAACCGAAAAAGGCA
>lnc_58 21- 570059-570987
CGACGAGGCTTTTCAGCTTGCTTCGGCATCCGAAGAAGCAAACAAGGACA
TACCAGTAAGCAATGGAAGCGTGACTGACTCAGAAAGAAAGCTAGTTCGA
CTACTCACAGTCAAAGCTTCCAGAACTTTCTGGACTGGTCTTTTGCGCTT
CGCGAAGAAAGACTTTCGTCCTCGTGGGACACGATCAACGAAATGTGACA
AGCAGGTCACCTAATCACAAAGCCGGTACAAATGCAAAAACGGCTGCACC
AACGAATCTCGTTGATGGATCGAAGACATACCTAACTTGCTTCCCGTATC
CATTCATTCACTGTCAATCGCCTTCGGTATCCTACTGACTGTGAGTTCAT
TATTTCTCACTGAAATACATTAGGCATTATGTTTGTGGAAACTCGCTTGA
TGGAAACGCTACAGATAACTTATCCCGACGCAACGACGTTGGTCGCCAGG
GCCCGTCAATGTCTTGGTGTTCGCTTCGGGGCGAATGACCGGGATCTTGA
TCGCGCCCTTCTTCGCGAAGCCAAACGTATCCATCGCGTTCAGGCTATCT
CTCCAGCCAATACAGCCCGTCGTTGGAAACGAGCAACTGTGACGCCGCTG
TAACGGAACAGAAGCAGTAGAGCCTGTTGAGGAGAGTTCAAGGAAAAGAC
ATGACGGTGTGTTCGTGTAAGCGCCCCTCGATCGAATCTTCCGTGAACTG
TGTCATGGTGCACTAGATATTGCGAGAGTGCATCAAATTTCGCTAGTGGC
GACTATTTGTCCGCAGGAGGAATGGTGATAAGAAACTCACCTCGCGGGCC
AATGTGATTTGACACCTGGAAATAGACTGGAGCAGAATGACGTCTATTTG
TAAACCGACAAAGTGTTCACATCAACAGGAATAGACAGTTTACGAGATGG
CGCATAAAGCAGAAAGATAATACGAAGGC
>lnc_61 23- 107846-108481
CGTTTGACGCGGATGCTTACAATTGACGCCTTTCGGTGATGGCGAGCGAA
CAGACACCGTCCAGCAAAATTCAATATATATACGCAATAACTGCAGAGAT
AAAAAGAAATTCTTGCCATCGAAAGGAATCGAAAACTGCCAAACGCCAAC
GTGAACCAACCTGGTTTCTGTATAGATGGTCAAAGGGCACCCCATGCCAC
ACTTCGCAAAAAGAAATACCGAGACTGCATGCCCATCCGAATTCCAGGCT
ATCAACGGGAAGCCTACCTATCGAGACATAGGGACCACTTCTTCACGAGT
CGTTACTTAGACGAGGCAGTGATCTCGTTTTGAGGCCTTCCTAGATCGGG
ATACTCCTTGGGGGAGCAACCGGTGAGGCACTTTTACTGATTCCAAAGTT
TGAAAACTCTATGCCCCGACCCGTCGTTCAACGCTCCCACCCTCTACTAG
CTTGACGACCACGTTGTGCTTTCCATTAGTCATGGTGCTACCGTGCAAAT
TCCCTCCCTAGTCCTCTGGCGACAGTGATAGCCAGACCCATACGAAAAAA
AAACCGCGCTCACGCATAGCTACGCGTTTCCATCCCACGGGGTGCACGCG
GGTGTCACAATAAAACGAACTAATGTAATATAAACC
>lnc_62 23- 151770-152771
GATTCGATTGTAATTCTAGTAAGAGTACTCCGCTTATCTTCGAAAGCACT
GGGAGTCCTCTTGGTCTGTGTTCCAACACGAGGACACGGCTGTCAAAAAA
CGTCGTGTTCGTGGCGATATGCTGAGGAGCATCACAAATATAGTATTCCG
AAACACTGCAGAAATTTTGATGAGCGGATTTCATCCAAAAAAGCGTCAAG
TTCCCAACATCCCCCCTGTACGTGGGAATTTCTGCCGTGCGTGCTTTGAC
TCGCTGGCTTTTGACATCTGGGGATAACTTCAAATTACCAAAACTCTCAT
CACTCCAAGCGACGATGCCAAACCTCTCGTGCGACGTTATCTCTCGTAGA
TAGAATCTGCTTTTCGCTCTAGAGTTAACTGAAAAATCAAACTCTCCACT
CTTGAAAGACAGGTACTAACGCCTCATACGGGATGGAAGAGGACAGGATA
CTGGATCCAGATTGACAACAAGAAGTGTAGAGGTGTGAATCTCAAAGGAT
TGGGATTGCCCACAAAGGGCATTGTCTAATATTTCGCTAGCGCAGCCCAC
ATGAAAAAACCCATGTGGTTCTTTTTCCCGCTCCGCTCCAAAAATGTACA
ATTTGTTCAAGCCTTCTTGACTGTAAATGACCACTTCCGGAGCTTAATCT
CTTTGGAAAGGCTAGTGATCTGTCCATACCTAGTTACGACGTGAGGGGGG
GAAGGTTTTCAAAAAGTTGACATTTATCTTTGAGCTACTTTAATGTCTAC
CATTCCATTGCTTACAGTTAAATGTCGGGGGCAGCGCATTGCAACTACAA
CTCATCGTTTTCCAGTCCAGAACACCCAAGCCAGTTAAAGGTAGGTACTT
CTCTTGGTTCCAACGAAAGTGTATAACAGTAAGGCAGTTCTCTTGTTGAC
TGCAATTGACTGGTGGAAAGGGATAATTCAAAATCCCGGGTATTTCAATA
TGTCTAGATCGATAGATGCTTTGGTCATTACTGAGATATAGAAAGCTTTT
CA
>lnc_67 23- 367372-368070
CGTTCCCGAACTACCATACCATACTACTAATTGTACGTGGTTCTCTTCTA
GCATCAACATTCTAGTAAGAACCTTTTACATTTGTGGTAACTGCAACTAG
AAAAAAATGGCTCGTTTTTCGGCAAGTTGGCGTAGAGAAGTATTTACAAC
ATGACATAGCCACTAATCGAGGAGAGTCCGCCTTGTCAACAGAAGCGATT
GAAGCTTGTCATGGTATGGAAGATATGGATTGGGCCATGTACAAGCAAGT
AGTAGGCGAATGTTCCGAAGCTGAATTCCCTGAATAGCCCATTTGTGTGT
GCAAGCATCGTTTTTTGCTCGAAATAAAACAAAAACTACGACAAACTTAC
TTGTAACACCGCTTTCAACTGGATGCATTTGATAGACAACCAGATGCCAA
TAAAATGTAATTCCGTTTTCCTTTGCGGGATTATATTCCCAGGAGACTAT
TATTTGGTCGCTGTTTGAGCTGCCGCAGAGGCGGTTTAAAAATTTTGGAG
GTCCAAATTAGACGTTTAGAGTGATCCGAACGCGAAAATAAGACGGAGGT
CCAAATTAGACGTTTAGAGTGATCCGAACGCGAAAATAAGACACCAGAAA
AAAGCTTCTGATAGACATTGTCAGCCTTTCTAGTATTTTGGTATAGGACC
GAGAGCTGCCTTAATATATACTAGTCTTATTCACAATTGACACACCCAC
>lnc_69 23- 484574-485754
AAATGGCTAGTCCTATTTTGAAGAGTGTCACTACAAACAGCCAAAGTCGC
TTCCACTGAACTTGATTTGCTTCACAGAGAGCTAGATTGGAACGAGACGT
GAGACAGCAAATTGCTATAGCGGAATTGCTCTAGATAGCTTTGGCTGTTG
GCTAGCAAGTAGTGGCTCTGGGAGCAACGCTCCTGGTGCGTACGTCGATA
CGTCGGCTGCGCTTTGTAACTCGGAGGAGATGAATTCTGACAGTCAGCTC
AGCCTTGCAGACATTGACAGTGAAATTGTATTTCTGATTGCAACATAATA
CAAATGCGGACCGCATGTTTCAGATAAGGTGATGTGGCGGTGCTGACTCT
GCACTGACTATGAATTGGCGTCGCAACTTTGGACTGACTGTTACAATCGA
TCGCGTAAGAACACTTCTGAGCGACGTACGTGGTCAAAAGAGTGTGCGCG
GGCTTCACGAAATTGAGATTGCGCTTTTTCCTAGCCAAGACAAGGACGAC
TTTGAGAGTTGGTCGACATATACAGAACGTGTTAATGCGACCTCGCTCCC
AATAGTATACTAAAGGATGCTACTGTTCCAGAATTTTGATATTAGAGATA
AAGACTGGAGTCAGCTTCTGATCCATACGGATCACTTCCGACACCCGCCA
AATCATCGCTCCTTGTTTCACCTTTCACTATTGGGCCTCCCCGCAATGGT
AAATGTGGGACAAAAATTTGATTCAACAAAGCCAAGCTCACTGGGGTAAG
CCTGTTTTGTTAACCTCAATCTTTTATGCTCTAGACATTGTTCTTGGCTA
AGATGATGTCTGATTGTTGTTGTGTGTGCTGTCTGGGTTTATCGAGCGTG
TGCCATCAAGTCTGCACTCTGAGCACTCTTCAGAAAACCATCGTGATGTA
ACCCTGAATGAATTGGCAGCCACTGGGATTGTAAGGTTAAATGTGCAGAC
ATTCTTGGCTTCAATATCGCTAAGGTCGTGTACGAATTACCACCTGCCGC
TGGGTAGGTACGCCCCAACAGCAGGATCGCAACCGCGACAGTAGAATTTC
AACAAATTGGAATCAAATGAAAACCTAGTATAGATATTCAGCCTACTGTA
GTATAAGCCGTCTGTGTACGTCTTCTGCAGGGCTGGCGTGACGCTTTCGC
ATCTTTCCATACGACGGCGGTCGTTACCAAC
>lnc_31 24- 6035-6388,7626-7787
CGTCAGCCGAATTGGACTTGCCGTTGCTAAAGCTACGAGCAGATGAAATT
TTCGTCAAACTTCGTCAATTTTTACAACAGAAACACTCACGGCACCATGT
CTGCATCTACAATGCAGCACGCAAACAGCATCAACCGCGGATCTTTTTTG
CGGATAGGGTAGGCTAACACCAGAGAAGACTGGTGATCATGCAGTGTGGT
GATTTGGAGTGTAATTCGGAGCGTTTTACGAAATCTGGTGCTTCATTCGC
GACAGACCCGCCCGCTCTTGTGTTGCTCCCCGGAATGGGGAAGACAATGT
CAAATTGTTCAACAAGAAACTCCAGGAGCAGATGCAAGCAGCGCACCAGG
AGCAGCAGAATTTCGAAGAAGCGCTAAAGCAGGGATTAGCGGCCTTGTCG
GACAATCAGGAAGGAGAACAAACGAAAGGAGCGACGGTCAAGCAAGATGC
AAACAACGTCCCAAATCGAGCAATATGAAACAGTTGCGCTGGCCCTATTG
ACAGCCTGGGCTCTAC
>lnc_32 24- 96400-97002
GAAAACTGCACGGTGCTCTCTACTCAACCGAACTAGAAGCTTATTTACAA
TACTAATTTTGAAAGGATTTGCTTGTGGTGCTGGGAAGGGTCGTTGCGTT
CTTCCCGGCAAGCTTACAATTAACATGCACCGTCACCGGTGATTGAAAGT
TCACGTTCGCATGATTGTGGCCATTGACAGTAAATATCCACAAACGTGTT
GTACAGCTTGAATGTTCTCGGTGAAAAATTCATACTTGGCTTGGATTCGG
GCTGCTCAACGACCGGAGAGCTTCAACGTAAATCGAATTGCCTAAAGTAA
AGGATACTGCACATCTAGATGAAGGATCTCTTCCGCTTCCTTTTAGATTC
CGCGTAAGTGAGCTGATCGCCGGAATTTCAAGGGGGCGAAAAGGTACAGC
GAGCACTGTCCTCGGACGTCCAAAATGGATCTGGCTCCACAAACCCCGCT
GACTTTGACTGTTGTGATTTCCTCCATTCCAAGCGAATGCGTCATCCTGT
TACTTCTTCCGTGAGCAGTTAGGTTGGCGTAACTGTGATTGGTCGAGTTT
TTCCATGATTTGATCAGCGTATCATGTGTTGAGATATTTTTGGAGTTTTA
GTC
>lnc_29 24- 242890-243186,243324-243665
GCAAGAGGTCCTTCCTGTTAAGTCTTTCCCTTGACACTGCAGTGCTGCTC
TGACAGCGATCCGACCTCGTGTGACGTTGGTAGTCCTAATGTAAGCAGTT
TTCGGTACGAGGTTTTCGCAATATCCTTCTATTGGTTGAACCGCTACTCC
CATTCCAGTAGGTCGAAGCTTTCACGTCAATGTATACGTCAGCTTAAATT
ATGTTTTCAAAAGACAGCCTGCAAAAAAGACCACAAAATCCTTTGCAAGA
AAAAAGAGCTTTCACCAGCAGTGTCACGAGTCATGGCGAACTTTCTCTTC
GCTGTCATGGCCAGAGGCCCACGGCAATCGAGCAACGCAATGGACTCACG
GAAAGTGACTTCTCTTGCAGGAGACCTCAAGAAATTTTTTAACCGCGCAG
GCAGCGACAACAGCATCGACCGCTTGCCCGGAATTCCAGCCACTGATCCG
GGCGATACCCTGGCAGCGTCCATTCGTAGCGGCAAAGGGAAGTAATGCTG
CAGAACGATTTCCCGCATCTTTTATGGTTAAGGACTTCTTACCACATCAG
ACCTTCGCGGCTTCCAAAAAGCACGACATCTTCTGCTGGCTCACGAACTG
GGCCGAACAACTCCCGGCGCTTGCATCCTTTTCAATGAG
>lnc_30 24- 420201-421379
GGAAGGCTCGACAAATGTATGTTGAAGGATCCATGATAGCGGGGCCCAAA
TTTTTATCCGTTTTGCAAACAATCAGCAAATAATTTGTACTAAGGGTACA
AAGCGCGGCAGACTGAGACGGAAGTAAGTTTGAAGAACAAAATTGTCGCC
AAAAAAGGCGACGGACGTCACGAGAAAAAGTTGCAACGCGGACACGAAAT
TCAGGAGGAATTTCGTCCGGGGGTGGTTCCCAAGTCGAGCGAAAAAGTTT
TGTTGGTGGGAGAGGGTCGCTTCCCGCAAAGAGCCTTTTTGTAAAGCAAT
TGCAACGGAAACAATGCTTTGGCCTTGTTGTCCAAAGTGCAGGGCAGTCA
CATTGACGAAGTTTTTATTGGCTCATGCATGACCAACATTTGGTACTTTT
GCGCCACCGGAAAGTTGCTCAACAAATTGGAGAAGCCCATCCCGACACGC
CTTTGGATTGCTCCTCCTACCAAGATGGACAAAGCGCAGTTGGTTGAAGA
GGGCTATTGCAATATCTTTGGTTAGGCCTGTGCCTGTACGGAAATGCCTA
GTTGCAGCCTTTGCATGGGCAACCAAGCTCGGATTGCTCCGAGATGTACC
GTCGTGTCTACCTCAACGCGGAACTTCCCCATCTGTCTTGGACAAGGTGC
TAACGTGTATCTTGCCAGTGCTGAGCTGGCCGCCGTCGCCGCAATCGAAG
GTTGATGGGACAATCCATTGTCAGCGAGTCGACGTAAGCAACAATAAAAT
CGACGTGCTTGTCATCGTTGTCGTCGTCTTTACCGTTGCGCTTGGACCAC
GGCAAGAAAAGGCGTGGCTGGAATGCAGTACGTCATGGATTGGAAGCCTC
AATTGCCAGCATCCGCTAGCTTTTGTTCATTGCTTGGCGGAACGAAAGCT
TTGGGTCAGGAGTTTGTTGTCTCCCCAAGACTCGCCAAGAGTGAAGCAAA
GTATGTGCTTCCCCAATAGGTCCACCAAATTCGTCTTCACACGCTGCCGC
CGCAACTGTTGTTGTGCTTTAGTCTTCCAATGCCTTTCTAGGCTTCGAAG
GAGACGTTTAATTCTTGTGCAACAAGAAATATTTCAAAAGATAATAGGTA
GTACTTTTTCTTCCAATTTCACGTGCCGTTTCCCATCTTAACCAACTCTA
AGGTGGTCCGTCCCGTTAATGTACACCCT
>lnc_38 25- 26429-27577
CAAACAAAAAGGAAGAGGATAGGAATACCAACAAAATCTTTTTCTTCAGT
CCTCGATATTCACGTCTTAAACAGCTGCAGAGTCATGAAGGTGACAATTC
TTGCCGCAATAATATTGATCCGTGCTGCTTTTGTTTACAAAATTTAACGG
ATTTGTCGCGATTCTCCTCTGATGGCACCACAGCGGCAATTGGTGCTCTG
CTGAAGCCGGGCTGAGTGCTGGCTATGTGCCAGTGTAGAAGAGGACGGGT
TCATGCGAAATCAGGTCGGATTTGGCATCAACGGAGAAGATGCTCAAGAT
TTTATCTGGAAGGTCCATTGCGCTGTCTGCCGACGAATTCACGGTGTCGA
TTGGAACGATACGTAAAGCTGGAGACGGCTTCACTAGTTCTGACCATGTC
CGAGTGTACCAATGCGACGGGCTCATATGAAGCCAGAATGGCCTCGACAT
ACACGGCGAATTTAGAAGGCTCTGGCTCCTCCGTTGCGCTTTTCTCCAAT
GTATGACGGTAGCGTTTGCTGCCGGTGGTCCTTACAGTGTTACTGGCCAT
CGGCGAGTGTACAAAATAGGACGCATCCATATGGAACAAGAATGGTGCTT
[truncated: 182 more rows]

## Sheet: expression
lncRNAs	H15_normalize	L15_normalize	FoldChange	pval	padj	Up/Down	Significant
lnc_1	132.061	7117.26	0.0185551	2.43e-119	1.03e-118	down	yes
lnc_10	132.061	101.918	1.29577	0.000882221	0.000177322	down	yes
lnc_100	132.061	1545.75	0.0854351	6.28e-36	4.15e-36	down	yes
lnc_101	2285.68	50.9589	44.8534	1.03e-47	9.59e-48	up	yes
lnc_102	132.061	985.205	0.134045	7.03e-25	2.99e-25	down	yes
lnc_103	11072.8	14370.4	0.770531	7.4e-12	2e-12	down	no
lnc_104	132.061	1231.51	0.107236	7.2e-30	3.9e-30	down	yes
lnc_105	5262.14	5953.7	0.883845	0.0312735	0.00592548	down	no
lnc_106	507.929	50.9589	9.96742	3.46e-14	1.02e-14	up	yes
lnc_107	132.061	475.616	0.277664	1.38e-13	3.93e-14	down	yes
lnc_108	1391.72	50.9589	27.3107	3.6e-32	2.18e-32	up	yes
lnc_109	8726.22	12722.7	0.685876	1.49e-19	4.98e-20	down	no
lnc_11	1869.18	1155.07	1.61824	1.77e-05	3.75e-06	up	no
lnc_110	2702.18	1656.16	1.63159	1.6e-07	3.67e-08	up	no
lnc_111	812.686	50.9589	15.9479	7.79e-21	2.9e-21	up	yes
lnc_112	863.479	925.753	0.932731	0.62818	0.102113	down	no
lnc_113	132.061	25827.7	0.00511318	0	0	down	yes
lnc_114	1838.7	50.9589	36.0821	3.59e-40	2.61e-40	up	yes
lnc_115	2945.99	2412.05	1.22136	0.0162455	0.0031178	up	no
lnc_116	934.589	840.821	1.11152	0.464087	0.0779962	up	no
lnc_117	49472.3	50.9589	970.827	0	0	up	yes
lnc_118	12931.9	6514.24	1.98517	3.97e-53	4.37e-53	up	no
lnc_119	132.061	4187.12	0.0315399	2.82e-79	5.25e-79	down	yes
lnc_12	132.061	662.465	0.199348	6.44e-18	2.06e-18	down	yes
lnc_120	132.061	2573.42	0.0513174	4.61e-54	5.72e-54	down	yes
lnc_121	1320.61	50.9589	25.9153	7.59e-31	4.18e-31	up	yes
lnc_122	2001.24	1307.94	1.53006	6.88e-05	1.42e-05	up	no
lnc_123	2143.46	2828.22	0.757883	0.00136536	0.000272589	down	no
lnc_124	3728.2	1826.03	2.0417	2.12e-17	6.63e-18	up	yes
lnc_125	15461.4	10582.5	1.46104	1.09e-23	4.44e-24	up	no
lnc_126	3809.47	2233.7	1.70545	1.91e-11	5.08e-12	up	no
lnc_127	132.061	7236.16	0.0182502	7.36e-121	3.65e-120	down	yes
lnc_128	132.061	636.986	0.207322	2.42e-17	7.43e-18	down	yes
lnc_129	2052.03	50.9589	40.2684	8.06e-44	6.66e-44	up	yes
lnc_13	2366.95	2123.29	1.11476	0.231257	0.0404663	up	no
lnc_130	28423.7	22133.1	1.28421	1.08e-20	3.93e-21	up	no
lnc_131	132.061	891.78	0.148087	6.41e-23	2.58e-23	down	yes
lnc_132	1158.08	50.9589	22.7257	9.37e-28	4.49e-28	up	yes
lnc_133	761.893	50.9589	14.9511	9.08e-20	3.14e-20	up	yes
lnc_134	5851.34	50.9589	114.825	8.03e-99	1.99e-98	up	yes
lnc_135	2102.83	3133.97	0.670978	2.53e-06	5.57e-07	down	no
lnc_136	2092.67	1860	1.12509	0.223126	0.0392746	up	no
lnc_137	2925.67	2454.52	1.19195	0.0343449	0.00646625	up	no
lnc_138	1442.52	1443.83	0.999088	0.993564	0.155557	down	no
lnc_139	1970.76	50.9589	38.6736	1.93e-42	1.47e-42	up	yes
lnc_14	373866	373809	1.00015	0.978068	0.153941	up	no
lnc_140	3301.54	1843.01	1.79138	1.59e-11	4.26e-12	up	no
lnc_141	38978.5	30235.6	1.28916	8.66e-29	4.44e-29	up	no
lnc_142	2112.98	1384.38	1.5263	4.72e-05	9.83e-06	up	no
lnc_143	1605.05	50.9589	31.4971	4.7e-36	3.18e-36	up	yes
lnc_144	17269.6	11227.9	1.53809	1.27e-32	7.87e-33	up	no
lnc_145	132.061	44512.6	0.00296684	0	0	down	yes
lnc_146	3169.48	4416.44	0.717655	2.28e-06	5.07e-07	down	no
lnc_147	995.54	50.9589	19.5362	1.45e-24	6.08e-25	up	yes
lnc_148	1320.61	3609.59	0.365863	7.9e-28	3.85e-28	down	yes
lnc_149	3230.43	3414.24	0.946162	0.457683	0.0773569	down	no
lnc_15	650.149	50.9589	12.7583	2.28e-17	7.07e-18	up	yes
lnc_150	660.307	50.9589	12.9577	1.37e-17	4.34e-18	up	yes
lnc_151	812.686	713.424	1.13913	0.40316	0.0685309	up	no
lnc_152	132.061	5596.98	0.0235951	2.93e-99	7.93e-99	down	yes
lnc_153	477.453	50.9589	9.36938	1.75e-13	4.94e-14	up	yes
lnc_154	3860.26	2488.49	1.55124	1.26e-08	3.07e-09	up	no
lnc_155	9142.72	50.9589	179.414	1.88e-138	1.12e-137	up	yes
lnc_156	132.061	1995.89	0.0661667	3.85e-44	3.27e-44	down	yes
lnc_157	132.061	577.534	0.228664	5.55e-16	1.67e-16	down	yes
lnc_158	132.061	195.342	0.676051	1.92e-06	4.29e-07	down	yes
lnc_159	751.735	50.9589	14.7518	1.49e-19	4.98e-20	up	yes
lnc_16	416.502	50.9589	8.17329	4.72e-12	1.3e-12	up	yes
lnc_160	28027.5	24061.1	1.16485	6.95e-09	1.71e-09	up	no
lnc_161	4865.96	6930.41	0.702117	3.31e-10	8.49e-11	down	no
lnc_162	1462.83	1282.47	1.14064	0.257229	0.0447477	up	no
lnc_163	518.087	1061.64	0.488005	5.53e-06	1.19e-06	down	yes
lnc_164	5983.4	50.9589	117.416	1.63e-100	4.84e-100	up	yes
lnc_165	833.003	1324.93	0.628714	0.000467514	9.46e-05	down	no
lnc_166	487.612	2131.78	0.228735	6.22e-28	3.08e-28	down	yes
lnc_167	1472.99	50.9589	28.9055	1.15e-33	7.28e-34	up	yes
lnc_168	9335.73	7499.45	1.24486	2.91e-06	6.36e-07	up	no
lnc_169	4703.42	1876.99	2.50584	2.08e-31	1.24e-31	up	yes
lnc_17	914.272	976.712	0.936071	0.636682	0.102932	down	no
lnc_170	1442.52	2259.18	0.638515	9.2e-06	1.97e-06	down	no
lnc_171	132.061	823.835	0.160301	1.81e-21	7.01e-22	down	yes
lnc_172	132.061	755.89	0.17471	5.43e-20	1.9e-20	down	yes
lnc_173	1859.02	50.9589	36.4808	1.6e-40	1.19e-40	up	yes
lnc_174	2620.91	50.9589	51.4319	3.95e-53	4.37e-53	up	yes
lnc_175	132.061	246.301	0.536179	8.03e-08	1.87e-08	down	yes
lnc_176	132.061	1307.94	0.100969	2.26e-31	1.27e-31	down	yes
lnc_177	751.735	50.9589	14.7518	1.49e-19	4.98e-20	up	yes
lnc_178	26320.9	39883.8	0.659939	5.95e-70	9.31e-70	down	no
lnc_179	132.061	288.767	0.457329	6.13e-09	1.52e-09	down	yes
lnc_18	2102.83	1180.55	1.78123	9.74e-08	2.25e-08	up	no
lnc_180	1198.71	857.808	1.39741	0.0131953	0.00254886	up	no
lnc_181	1300.3	1290.96	1.00723	0.95187	0.150615	up	no
lnc_182	2072.35	628.493	3.29733	6.88e-21	2.59e-21	up	yes
lnc_183	873.637	50.9589	17.144	4.27e-22	1.67e-22	up	yes
lnc_184	6206.89	6879.45	0.902237	0.0524164	0.00974528	down	no
lnc_185	2539.64	50.9589	49.8371	7.82e-52	8.02e-52	up	yes
lnc_186	6745.29	6497.26	1.03818	0.477074	0.0797283	up	no
lnc_187	8309.71	6718.08	1.23692	1.8e-05	3.79e-06	up	no
lnc_188	132.061	407.671	0.323941	6.1e-12	1.67e-12	down	yes
lnc_189	132.061	1944.93	0.0679004	3.1e-43	2.49e-43	down	yes
lnc_19	1391.72	1189.04	1.17046	0.189103	0.0338874	up	no
lnc_190	132.061	1214.52	0.108736	1.56e-29	8.16e-30	down	yes
lnc_191	132.061	1307.94	0.100969	2.26e-31	1.27e-31	down	yes
lnc_2	700.942	50.9589	13.755	1.81e-18	5.85e-19	up	yes
lnc_20	5780.23	50.9589	113.429	6.62e-98	1.51e-97	up	yes
lnc_21	7039.89	6794.52	1.03611	0.491278	0.0812621	up	no
lnc_22	12637.3	13121.9	0.963066	0.317671	0.0549409	down	no
lnc_23	2326.31	50.9589	45.6508	2.22e-48	2.13e-48	up	yes
lnc_24	132.061	339.726	0.38873	3.02e-10	7.82e-11	down	yes
lnc_25	2173.94	2038.36	1.06651	0.491715	0.0812621	up	no
lnc_26	28901.1	21088.5	1.37047	2.12e-31	1.24e-31	up	no
lnc_27	132.061	127.397	1.03661	0.000158053	3.22e-05	down	yes
lnc_29	6471.01	50.9589	126.985	1.11e-106	3.67e-106	up	yes
lnc_3	386.026	50.9589	7.57524	2.54e-11	6.68e-12	up	yes
lnc_30	3240.59	2811.23	1.15273	0.0690568	0.0126806	up	no
lnc_31	20246	21869.9	0.925751	0.00855033	0.00169566	down	no
lnc_32	1635.53	1876.99	0.87136	0.179877	0.0324294	down	no
lnc_33	132.061	1494.79	0.0883476	5.76e-35	3.73e-35	down	yes
lnc_34	558.722	543.561	1.02789	0.880631	0.140841	up	no
lnc_35	365.709	50.9589	7.17655	7.88e-11	2.06e-11	up	yes
lnc_36	2001.24	2106.3	0.950121	0.589523	0.0963555	down	no
lnc_37	132.061	2853.7	0.0462773	1.12e-58	1.45e-58	down	yes
lnc_38	2041.87	1350.41	1.51204	8.85e-05	1.82e-05	up	no
lnc_39	11824.6	7380.54	1.60213	1.93e-26	8.44e-27	up	no
lnc_4	1198.71	50.9589	23.5231	1.55e-28	7.81e-29	up	yes
lnc_40	132.061	721.917	0.182932	3.04e-19	1e-19	down	yes
lnc_41	132.061	2063.83	0.0639884	2.43e-45	2.12e-45	down	yes
lnc_42	132.061	458.63	0.287948	3.52e-13	9.87e-14	down	yes
lnc_43	3443.76	4586.3	0.750879	2.58e-05	5.41e-06	down	no
lnc_44	2011.4	50.9589	39.471	3.93e-43	3.07e-43	up	yes
lnc_45	700.942	2488.49	0.281673	8.99e-27	3.99e-27	down	yes
lnc_46	264.123	50.9589	5.18306	2.75e-08	6.54e-09	up	yes
lnc_47	3504.71	3108.49	1.12746	0.108499	0.0196801	up	no
lnc_49	2610.75	1299.45	2.00912	3.23e-12	8.97e-13	up	yes
lnc_5	294.599	50.9589	5.78111	4.58e-09	1.15e-09	up	yes
lnc_50	5251.98	50.9589	103.063	5.33e-91	1.13e-90	up	yes
lnc_51	3342.17	1392.88	2.39948	3.03e-21	1.16e-21	up	yes
lnc_52	3189.79	50.9589	62.5954	6.1e-62	8.64e-62	up	yes
lnc_53	497.77	50.9589	9.76808	5.92e-14	1.73e-14	up	yes
lnc_54	132.061	1078.63	0.122435	8.44e-27	3.8e-27	down	yes
lnc_55	751.735	789.863	0.951728	0.749419	0.120504	down	no
lnc_56	375.867	1401.37	0.268214	1.65e-16	5.02e-17	down	yes
lnc_57	2519.33	50.9589	49.4384	1.65e-51	1.64e-51	up	yes
lnc_58	1523.79	2615.89	0.582512	1.92e-08	4.6e-09	down	no
lnc_59	1066.65	806.849	1.322	0.0479888	0.00897822	up	no
lnc_6	6623.39	5061.92	1.30848	1.84e-06	4.18e-07	up	no
lnc_60	132.061	3694.52	0.0357452	6.79e-72	1.12e-71	down	yes
lnc_61	3352.33	50.9589	65.785	2.21e-64	3.29e-64	up	yes
lnc_62	5668.49	5495.07	1.03156	0.588407	0.0963555	up	no
lnc_63	132.061	2938.63	0.0449398	4.72e-60	6.38e-60	down	yes
lnc_64	132.061	2165.75	0.0609772	4.01e-47	3.61e-47	down	yes
lnc_65	132.061	254.794	0.518306	4.78e-08	1.12e-08	down	yes
lnc_66	132.061	4424.93	0.0298449	9.31e-83	1.85e-82	down	yes
lnc_67	1290.14	1104.11	1.16849	0.210816	0.037552	up	no
lnc_68	19748.3	32384.4	0.609809	1.39e-76	2.44e-76	down	no
lnc_69	3362.49	5027.94	0.66876	1.86e-09	4.68e-10	down	no
lnc_7	132.061	27339.4	0.00483044	0	0	down	yes
lnc_70	1726.96	2199.72	0.785079	0.0129236	0.00251269	down	no
lnc_71	4154.86	3915.34	1.06117	0.379721	0.0649176	up	no
lnc_72	132.061	789.863	0.167196	9.85e-21	3.62e-21	down	yes
lnc_73	132.061	934.246	0.141356	8.14e-24	3.37e-24	down	yes
lnc_74	1594.9	1282.47	1.24362	0.055088	0.0101784	up	no
lnc_75	5353.57	2471.51	2.16612	1.84e-27	8.57e-28	up	yes
lnc_76	132.061	1613.7	0.0818378	3.36e-37	2.32e-37	down	yes
lnc_77	132.061	1104.11	0.119609	2.56e-27	1.17e-27	down	yes
lnc_78	1147.92	50.9589	22.5264	1.47e-27	6.95e-28	up	yes
lnc_79	132.061	263.288	0.501587	2.85e-08	6.73e-09	down	yes
lnc_8	2468.53	2675.34	0.922699	0.342437	0.0588819	down	no
lnc_80	2570.12	50.9589	50.4352	2.54e-52	2.7e-52	up	yes
lnc_81	1950.45	1528.77	1.27583	0.018508	0.00352925	up	no
lnc_82	132.061	569.041	0.232077	8.72e-16	2.59e-16	down	yes
lnc_83	477.453	484.109	0.98625	0.943724	0.150124	down	no
lnc_84	1178.39	1002.19	1.17582	0.214265	0.0379393	up	no
lnc_85	132.061	195.342	0.676051	1.92e-06	4.29e-07	down	yes
lnc_86	1666.01	1995.89	0.834719	0.0726361	0.013256	down	no
lnc_87	3189.79	1010.68	3.15607	9.11e-30	4.84e-30	up	yes
lnc_88	132.061	1698.63	0.0777459	8.99e-39	6.36e-39	down	yes
lnc_89	132.061	696.438	0.189624	1.12e-18	3.65e-19	down	yes
lnc_9	132.061	2556.44	0.0516584	8.86e-54	1.05e-53	down	yes
lnc_90	7090.69	50.9589	139.145	2.47e-114	9.18e-114	up	yes
lnc_91	3941.53	2785.75	1.41489	3.29e-06	7.14e-07	up	no
lnc_92	1015.86	50.9589	19.9348	5.72e-25	2.46e-25	up	yes
lnc_93	2265.36	1248.49	1.81448	1.31e-08	3.17e-09	up	no
lnc_94	132.061	874.794	0.150963	1.47e-22	5.83e-23	down	yes
lnc_95	436.819	696.438	0.627218	0.0108507	0.0021376	down	no
lnc_96	132.061	764.383	0.172769	3.54e-20	1.25e-20	down	yes
lnc_97	304.757	1443.83	0.211075	1.2e-20	4.29e-21	down	yes
lnc_98	4225.97	2675.34	1.5796	6.69e-10	1.7e-10	up	no
lnc_99	487.612	50.9589	9.56873	1.02e-13	2.93e-14	up	yes
