# Supplementary material for: A Potential Role for Epigenetic Processes in the Acclimation Response to Elevated pCO2 in the Model Diatom Phaeodactylum tricornutum
Source: Front Microbiol. 2019 Jan 14;9:3342. doi: 10.3389/fmicb.2018.03342 (PMC6340190; doi:10.3389/fmicb.2018.03342)
Supplement: Supplementary file 9 [file Table_9.XLSX]

## Sheet: LC
Chr	Chr_start	Chr_end	name	Score	strand	thick_start	thick_end	Score	number	size	extron_start	chr	chr_start	chr_end	name	match	strand
1	310487	311242	TCONS_00000023	0	-	310487	311242	0	2	117,515,	0,240,	1	310818	311222	XLOC_000802	0	+
1	717953	718559	TCONS_00000007	0	+	717953	718559	0	1	606,	0,	1	717192	718126	XLOC_000916	0	+
1	1216943	1217605	TCONS_00000030	0	-	1216943	1217605	0	2	360,212,	0,450,	1	1216914	1217635	XLOC_001790	0	-
1	1306169	1306911	TCONS_00000031	0	-	1306169	1306911	0	2	138,416,	0,326,	1	1306401	1306751	XLOC_001087	0	+
1	1306169	1307000	TCONS_00000032	0	-	1306169	1307000	0	2	131,505,	0,326,	1	1306401	1306751	XLOC_001087	0	+
1	1653546	1654385	TCONS_00000015	0	+	1653546	1654385	0	1	839,	0,	1	1653280	1654473	XLOC_001196	0	+
1	2113591	2114576	TCONS_00000038	0	-	2113591	2114576	0	1	985,	0,	1	2113607	2114659	XLOC_002050	0	-
10	146610	147244	TCONS_00000055	0	-	146610	147244	0	1	634,	0,	10	147077	147350	XLOC_002218	0	+
10	146610	147244	TCONS_00000055	0	-	146610	147244	0	1	634,	0,	10	146494	147187	XLOC_002494	0	-
10	338179	339687	TCONS_00000057	0	-	338179	339687	0	1	1508,	0,	10	338137	339646	XLOC_002274	0	+
10	338841	339568	TCONS_00000045	0	+	338841	339568	0	1	727,	0,	10	338137	339646	XLOC_002274	0	+
10	433349	434105	TCONS_00000046	0	+	433349	434105	0	1	756,	0,	10	433301	434162	XLOC_002302	0	+
10	566867	568134	TCONS_00000060	0	-	566867	568134	0	2	296,700,	0,567,	10	567547	567931	XLOC_002341	0	+
10	972232	974379	TCONS_00000054	0	+	972232	974379	0	2	79,410,	0,1737,	10	972145	972718	XLOC_002461	0	+
10	972232	974379	TCONS_00000054	0	+	972232	974379	0	2	79,410,	0,1737,	10	973847	974429	XLOC_002463	0	+
10	972232	974379	TCONS_00000054	0	+	972232	974379	0	2	79,410,	0,1737,	10	972301	972977	XLOC_002742	0	-
13	796023	796733	TCONS_00000095	0	+	796023	796733	0	1	710,	0,	13	796194	796732	XLOC_003969	0	+
13	799464	800678	TCONS_00000099	0	-	799464	800678	0	2	882,244,	0,970,	13	800348	800770	XLOC_003971	0	+
13	799464	800678	TCONS_00000099	0	-	799464	800678	0	2	882,244,	0,970,	13	798639	800752	XLOC_004214	0	-
14	100080	100871	TCONS_00000115	0	-	100080	100871	0	1	791,	0,	14	99834	100772	XLOC_004517	0	-
14	204211	205442	TCONS_00000116	0	-	204211	205442	0	1	1231,	0,	14	204207	205442	XLOC_004551	0	-
14	822876	825373	TCONS_00000112	0	+	822876	825373	0	2	52,186,	0,2311,	14	823459	823804	XLOC_004739	0	-
14	822876	825373	TCONS_00000112	0	+	822876	825373	0	2	52,186,	0,2311,	14	823014	823398	XLOC_004483	0	+
15	200195	201330	TCONS_00000139	0	-	200195	201330	0	1	1135,	0,	15	200227	201071	XLOC_004801	0	+
15	200195	201330	TCONS_00000139	0	-	200195	201330	0	1	1135,	0,	15	200195	201041	XLOC_005057	0	-
15	200305	201071	TCONS_00000127	0	+	200305	201071	0	1	766,	0,	15	200227	201071	XLOC_004801	0	+
15	200305	201071	TCONS_00000127	0	+	200305	201071	0	1	766,	0,	15	200195	201041	XLOC_005057	0	-
15	518947	519947	TCONS_00000142	0	-	518947	519947	0	1	1000,	0,	15	518888	519988	XLOC_005150	0	-
16	68613	69224	TCONS_00000147	0	+	68613	69224	0	1	611,	0,	16	68887	69306	XLOC_005486	0	-
16	98952	99680	TCONS_00000157	0	-	98952	99680	0	1	728,	0,	16	98558	100222	XLOC_005496	0	-
16	478453	479344	TCONS_00000160	0	-	478453	479344	0	2	720,98,	0,793,	16	478814	479782	XLOC_005372	0	+
16	478453	479344	TCONS_00000160	0	-	478453	479344	0	2	720,98,	0,793,	16	478247	479416	XLOC_005614	0	-
17	2086	2897	TCONS_00000164	0	+	2086	2897	0	1	811,	0,	17	2819	3529	XLOC_005909	0	-
17	2086	2897	TCONS_00000164	0	+	2086	2897	0	1	811,	0,	17	2095	2895	XLOC_005702	0	+
17	618486	619270	TCONS_00000175	0	+	618486	619270	0	2	74,631,	0,153,	17	618495	619270	XLOC_005889	0	+
18	121101	122371	TCONS_00000194	0	-	121101	122371	0	1	1270,	0,	18	120938	122365	XLOC_006328	0	-
18	121101	122371	TCONS_00000194	0	-	121101	122371	0	1	1270,	0,	18	120880	122497	XLOC_006126	0	+
18	171223	172056	TCONS_00000195	0	-	171223	172056	0	1	833,	0,	18	171225	171993	XLOC_006344	0	-
19	3457	4439	TCONS_00000199	0	+	3457	4439	0	1	982,	0,	19	3785	4209	XLOC_006494	0	+
19	6626	7736	TCONS_00000200	0	+	6626	7736	0	1	1110,	0,	19	7691	8293	XLOC_006692	0	-
19	6626	7736	TCONS_00000200	0	+	6626	7736	0	1	1110,	0,	19	6632	7742	XLOC_006496	0	+
19	363485	364342	TCONS_00000203	0	+	363485	364342	0	1	857,	0,	19	363458	363914	XLOC_006785	0	-
19	414758	415452	TCONS_00000205	0	+	414758	415452	0	1	694,	0,	19	414816	415190	XLOC_006619	0	+
2	609905	610814	TCONS_00000224	0	+	609905	610814	0	2	31,654,	0,255,	2	609909	610908	XLOC_007074	0	+
2	609907	610814	TCONS_00000225	0	+	609907	610814	0	2	29,762,	0,145,	2	609909	610908	XLOC_007074	0	+
20	1926	2846	TCONS_00000238	0	+	1926	2846	0	1	920,	0,	20	2841	3406	XLOC_007941	0	-
20	1926	2846	TCONS_00000238	0	+	1926	2846	0	1	920,	0,	20	1988	2846	XLOC_007749	0	+
20	260346	261336	TCONS_00000251	0	-	260346	261336	0	1	990,	0,	20	260371	261315	XLOC_008017	0	-
21	453326	454034	TCONS_00000273	0	-	453326	454034	0	1	708,	0,	21	453202	453936	XLOC_008496	0	-
21	520747	521410	TCONS_00000266	0	+	520747	521410	0	1	663,	0,	21	520758	521642	XLOC_008311	0	+
22	134793	135589	TCONS_00000277	0	+	134793	135589	0	1	796,	0,	22	135196	135662	XLOC_008759	0	-
23	151761	152774	TCONS_00000307	0	-	151761	152774	0	1	1013,	0,	23	152562	152986	XLOC_008960	0	+
23	316913	317622	TCONS_00000300	0	+	316913	317622	0	2	22,566,	0,143,	23	317108	318129	XLOC_009176	0	-
23	319163	319851	TCONS_00000301	0	+	319163	319851	0	1	688,	0,	23	319109	319868	XLOC_009016	0	+
23	319163	319851	TCONS_00000301	0	+	319163	319851	0	1	688,	0,	23	319332	320226	XLOC_009177	0	-
23	320435	321058	TCONS_00000309	0	-	320435	321058	0	2	282,241,	0,382,	23	320281	321234	XLOC_009178	0	-
23	367377	368016	TCONS_00000312	0	-	367377	368016	0	1	639,	0,	23	367379	367728	XLOC_009192	0	-
23	441253	441880	TCONS_00000302	0	+	441253	441880	0	3	266,33,74,	0,373,553,	23	441393	441896	XLOC_009212	0	-
23	441253	441880	TCONS_00000302	0	+	441253	441880	0	3	266,33,74,	0,373,553,	23	441284	442094	XLOC_009057	0	+
24	6047	7710	TCONS_00000320	0	-	6047	7710	0	2	341,85,	0,1578,	24	6061	6394	XLOC_009231	0	+
24	6047	7710	TCONS_00000320	0	-	6047	7710	0	2	341,85,	0,1578,	24	7231	7770	XLOC_009370	0	-
24	6047	7710	TCONS_00000320	0	-	6047	7710	0	2	341,85,	0,1578,	24	6838	7382	XLOC_009233	0	+
24	6047	7710	TCONS_00000320	0	-	6047	7710	0	2	341,85,	0,1578,	24	5833	6572	XLOC_009369	0	-
24	7276	7740	TCONS_00000321	0	-	7276	7740	0	1	464,	0,	24	7231	7770	XLOC_009370	0	-
24	7276	7740	TCONS_00000321	0	-	7276	7740	0	1	464,	0,	24	6838	7382	XLOC_009233	0	+
24	96169	96993	TCONS_00000322	0	-	96169	96993	0	1	824,	0,	24	96483	96974	XLOC_009261	0	+
24	137157	137803	TCONS_00000323	0	-	137157	137803	0	1	646,	0,	24	137134	137581	XLOC_009414	0	-
24	420213	421637	TCONS_00000329	0	-	420213	421637	0	1	1424,	0,	24	421298	421599	XLOC_009347	0	+
25	6335	6992	TCONS_00000330	0	+	6335	6992	0	1	657,	0,	25	6267	6737	XLOC_009516	0	+
25	6335	6992	TCONS_00000330	0	+	6335	6992	0	1	657,	0,	25	6814	7366	XLOC_009673	0	-
25	26498	27701	TCONS_00000349	0	-	26498	27701	0	1	1203,	0,	25	26125	27697	XLOC_009677	0	-
25	197492	198187	TCONS_00000353	0	-	197492	198187	0	1	695,	0,	25	197705	198397	XLOC_009576	0	+
25	236739	237626	TCONS_00000336	0	+	236739	237626	0	1	887,	0,	25	236567	237678	XLOC_009735	0	-
25	259643	260487	TCONS_00000337	0	+	259643	260487	0	1	844,	0,	25	259604	260603	XLOC_009746	0	-
25	259643	260487	TCONS_00000337	0	+	259643	260487	0	1	844,	0,	25	259698	261090	XLOC_009600	0	+
25	259797	260550	TCONS_00000357	0	-	259797	260550	0	1	753,	0,	25	259604	260603	XLOC_009746	0	-
25	259797	260550	TCONS_00000357	0	-	259797	260550	0	1	753,	0,	25	259698	261090	XLOC_009600	0	+
25	340967	342969	TCONS_00000340	0	+	340967	342969	0	1	2002,	0,	25	340929	342350	XLOC_009776	0	-
25	340967	342969	TCONS_00000340	0	+	340967	342969	0	1	2002,	0,	25	340672	343004	XLOC_009626	0	+
26	37539	38277	TCONS_00000360	0	+	37539	38277	0	2	494,171,	0,567,	26	37540	38331	XLOC_009822	0	+
26	191457	192236	TCONS_00000367	0	-	191457	192236	0	1	779,	0,	26	191565	192084	XLOC_009872	0	+
26	191457	192236	TCONS_00000367	0	-	191457	192236	0	1	779,	0,	26	190645	191488	XLOC_009871	0	+
26	191457	192236	TCONS_00000367	0	-	191457	192236	0	1	779,	0,	26	191201	192235	XLOC_009995	0	-
29	213064	213942	TCONS_00000379	0	+	213064	213942	0	1	878,	0,	29	213068	214259	XLOC_010593	0	+
29	213203	213831	TCONS_00000383	0	-	213203	213831	0	1	628,	0,	29	213068	214259	XLOC_010593	0	+
3	5933	6915	TCONS_00000384	0	+	5933	6915	0	1	982,	0,	3	6171	6908	XLOC_010720	0	+
3	68305	69195	TCONS_00000387	0	+	68305	69195	0	1	890,	0,	3	67811	68993	XLOC_011143	0	-
3	706048	707065	TCONS_00000406	0	-	706048	707065	0	1	1017,	0,	3	706011	707051	XLOC_011326	0	-
3	1108921	1109623	TCONS_00000395	0	+	1108921	1109623	0	1	702,	0,	3	1109505	1110096	XLOC_011426	0	-
31	148654	149299	TCONS_00000422	0	+	148654	149299	0	1	645,	0,	31	148483	149301	XLOC_011747	0	+
32	65832	66437	TCONS_00000430	0	-	65832	66437	0	1	605,	0,	32	65626	66436	XLOC_011895	0	-
4	193139	194251	TCONS_00000438	0	+	193139	194251	0	1	1112,	0,	4	192941	193969	XLOC_012430	0	-
4	193139	194251	TCONS_00000438	0	+	193139	194251	0	1	1112,	0,	4	193192	194470	XLOC_012028	0	+
4	317744	318544	TCONS_00000441	0	+	317744	318544	0	2	195,496,	0,304,	4	317755	318433	XLOC_012061	0	+
4	317744	318544	TCONS_00000442	0	+	317744	318544	0	2	195,435,	0,365,	4	317755	318433	XLOC_012061	0	+
4	346703	347360	TCONS_00000452	0	-	346703	347360	0	1	657,	0,	4	346581	347314	XLOC_012478	0	-
4	852172	852954	TCONS_00000455	0	-	852172	852954	0	1	782,	0,	4	852007	852921	XLOC_012617	0	-
4	990899	991531	TCONS_00000449	0	+	990899	991531	0	1	632,	0,	4	990878	991592	XLOC_012261	0	+
5	555269	556011	TCONS_00000467	0	+	555269	556011	0	1	742,	0,	5	555281	556037	XLOC_012921	0	+
5	656262	656941	TCONS_00000472	0	+	656262	656941	0	1	679,	0,	5	656393	656754	XLOC_013256	0	-
5	656262	656941	TCONS_00000472	0	+	656262	656941	0	1	679,	0,	5	656296	656963	XLOC_012951	0	+
5	669901	670627	TCONS_00000485	0	-	669901	670627	0	1	726,	0,	5	670158	670986	XLOC_012957	0	+
5	966988	967727	TCONS_00000488	0	-	966988	967727	0	2	371,238,	0,501,	5	967437	967774	XLOC_013042	0	+
6	155589	156283	TCONS_00000491	0	+	155589	156283	0	1	694,	0,	6	155831	156066	XLOC_013736	0	-
6	469617	470544	TCONS_00000493	0	+	469617	470544	0	1	927,	0,	6	469928	470263	XLOC_013828	0	-
6	634098	634751	TCONS_00000496	0	+	634098	634751	0	1	653,	0,	6	634349	634756	XLOC_013878	0	-
6	878956	879602	TCONS_00000507	0	-	878956	879602	0	1	646,	0,	6	878953	879361	XLOC_013956	0	-
7	51411	52196	TCONS_00000509	0	+	51411	52196	0	1	785,	0,	7	51417	52253	XLOC_014009	0	+
7	405437	406094	TCONS_00000519	0	-	405437	406094	0	1	657,	0,	7	405705	406082	XLOC_014392	0	-
8	184897	185686	TCONS_00000527	0	+	184897	185686	0	1	789,	0,	8	184751	185344	XLOC_014892	0	-
8	350934	351585	TCONS_00000537	0	-	350934	351585	0	1	651,	0,	8	349793	351610	XLOC_014945	0	-
8	350934	351585	TCONS_00000537	0	-	350934	351585	0	1	651,	0,	8	349482	351634	XLOC_014654	0	+
8	395570	396225	TCONS_00000529	0	+	395570	396225	0	1	655,	0,	8	395603	395970	XLOC_014668	0	+
8	684534	685183	TCONS_00000541	0	-	684534	685183	0	1	649,	0,	8	684469	685014	XLOC_015040	0	-
8	684534	685183	TCONS_00000541	0	-	684534	685183	0	1	649,	0,	8	684650	685331	XLOC_014747	0	+
8	741880	742619	TCONS_00000544	0	-	741880	742619	0	1	739,	0,	8	741373	742732	XLOC_014763	0	+
9	231188	231829	TCONS_00000549	0	+	231188	231829	0	1	641,	0,	9	231185	231903	XLOC_015192	0	+
9	939512	940143	TCONS_00000563	0	-	939512	940143	0	1	631,	0,	9	939512	940139	XLOC_015669	0	-
bd_21x34	7100	7779	TCONS_00000570	0	-	7100	7779	0	1	679,	0,	bd_21x34	7079	7790	XLOC_000139	0	-
bd_26x34	0	838	TCONS_00000571	0	+	0	838	0	1	838,	0,	bd_26x34	3	1290	XLOC_000177	0	+
bd_26x34	5586	6216	TCONS_00000574	0	-	5586	6216	0	1	630,	0,	bd_26x34	5717	6394	XLOC_000179	0	+
bd_31x35	115735	116533	TCONS_00000584	0	-	115735	116533	0	2	391,317,	0,481,	bd_31x35	115746	116724	XLOC_000310	0	-
bd_31x35	169971	170767	TCONS_00000585	0	-	169971	170767	0	1	796,	0,	bd_31x35	170016	170773	XLOC_000321	0	-
bd_32x35	9412	10101	TCONS_00000592	0	-	9412	10101	0	1	689,	0,	bd_32x35	9838	10198	XLOC_000409	0	-
bd_33x35	2094	3166	TCONS_00000597	0	+	2094	3166	0	1	1072,	0,	bd_33x35	3121	3759	XLOC_000495	0	-
bd_33x35	2094	3166	TCONS_00000597	0	+	2094	3166	0	1	1072,	0,	bd_33x35	2061	3172	XLOC_000484	0	+
1	337545	338257	TCONS_00000003	0	+	337545	338257	0	2	170,461,	0,251,	.	-1	-1	.	-1	.
1	590857	591698	TCONS_00000025	0	-	590857	591698	0	2	712,57,	0,784,	.	-1	-1	.	-1	.
1	1066925	1067777	TCONS_00000029	0	-	1066925	1067777	0	1	852,	0,	.	-1	-1	.	-1	.
1	2337057	2337726	TCONS_00000039	0	-	2337057	2337726	0	2	386,107,	0,562,	.	-1	-1	.	-1	.
10	920065	921424	TCONS_00000067	0	-	920065	921424	0	1	1359,	0,	.	-1	-1	.	-1	.
10	974468	975264	TCONS_00000068	0	-	974468	975264	0	1	796,	0,	.	-1	-1	.	-1	.
11	391989	393475	TCONS_00000074	0	-	391989	393475	0	2	1160,50,	0,1436,	.	-1	-1	.	-1	.
11	392129	393115	TCONS_00000070	0	+	392129	393115	0	1	986,	0,	.	-1	-1	.	-1	.
11	719192	719902	TCONS_00000075	0	-	719192	719902	0	1	710,	0,	.	-1	-1	.	-1	.
12	518227	519799	TCONS_00000079	0	+	518227	519799	0	1	1572,	0,	.	-1	-1	.	-1	.
12	771259	772286	TCONS_00000085	0	+	771259	772286	0	1	1027,	0,	.	-1	-1	.	-1	.
13	778298	778908	TCONS_00000098	0	-	778298	778908	0	2	433,95,	0,515,	.	-1	-1	.	-1	.
14	48970	49676	TCONS_00000114	0	-	48970	49676	0	3	3,146,395,	0,87,311,	.	-1	-1	.	-1	.
14	309884	310507	TCONS_00000118	0	-	309884	310507	0	2	260,77,	0,546,	.	-1	-1	.	-1	.
14	309884	310440	TCONS_00000117	0	-	309884	310440	0	1	556,	0,	.	-1	-1	.	-1	.
14	448104	448817	TCONS_00000106	0	+	448104	448817	0	1	713,	0,	.	-1	-1	.	-1	.
15	331100	332262	TCONS_00000129	0	+	331100	332262	0	1	1162,	0,	.	-1	-1	.	-1	.
15	453945	454627	TCONS_00000131	0	+	453945	454627	0	1	682,	0,	.	-1	-1	.	-1	.
15	453949	454627	TCONS_00000132	0	+	453949	454627	0	2	96,269,	0,409,	.	-1	-1	.	-1	.
16	327064	328186	TCONS_00000151	0	+	327064	328186	0	2	19,957,	0,165,	.	-1	-1	.	-1	.
16	379161	379804	TCONS_00000152	0	+	379161	379804	0	1	643,	0,	.	-1	-1	.	-1	.
16	437931	439556	TCONS_00000153	0	+	437931	439556	0	1	1625,	0,	.	-1	-1	.	-1	.
16	507821	509444	TCONS_00000161	0	-	507821	509444	0	1	1623,	0,	.	-1	-1	.	-1	.
17	215364	215965	TCONS_00000168	0	+	215364	215965	0	1	601,	0,	.	-1	-1	.	-1	.
18	4934	5707	TCONS_00000184	0	+	4934	5707	0	1	773,	0,	.	-1	-1	.	-1	.
18	54468	55188	TCONS_00000193	0	-	54468	55188	0	1	720,	0,	.	-1	-1	.	-1	.
18	352334	353387	TCONS_00000187	0	+	352334	353387	0	2	489,490,	0,563,	.	-1	-1	.	-1	.
19	228777	230556	TCONS_00000202	0	+	228777	230556	0	1	1779,	0,	.	-1	-1	.	-1	.
2	7703	8309	TCONS_00000229	0	-	7703	8309	0	2	121,384,	0,222,	.	-1	-1	.	-1	.
20	378007	378724	TCONS_00000244	0	+	378007	378724	0	1	717,	0,	.	-1	-1	.	-1	.
20	599112	600322	TCONS_00000247	0	+	599112	600322	0	1	1210,	0,	.	-1	-1	.	-1	.
20	674661	675346	TCONS_00000250	0	+	674661	675346	0	1	685,	0,	.	-1	-1	.	-1	.
21	569967	571033	TCONS_00000275	0	-	569967	571033	0	1	1066,	0,	.	-1	-1	.	-1	.
22	351648	352627	TCONS_00000290	0	-	351648	352627	0	2	637,264,	0,715,	.	-1	-1	.	-1	.
23	263369	264198	TCONS_00000308	0	-	263369	264198	0	2	70,532,	0,297,	.	-1	-1	.	-1	.
23	484570	485768	TCONS_00000313	0	-	484570	485768	0	2	603,439,	0,759,	.	-1	-1	.	-1	.
25	49020	49797	TCONS_00000332	0	+	49020	49797	0	1	777,	0,	.	-1	-1	.	-1	.
25	121107	121779	TCONS_00000352	0	-	121107	121779	0	1	672,	0,	.	-1	-1	.	-1	.
25	352882	353483	TCONS_00000358	0	-	352882	353483	0	1	601,	0,	.	-1	-1	.	-1	.
28	323034	323981	TCONS_00000375	0	+	323034	323981	0	2	186,384,	0,563,	.	-1	-1	.	-1	.
3	300944	301568	TCONS_00000388	0	+	300944	301568	0	1	624,	0,	.	-1	-1	.	-1	.
3	577154	577914	TCONS_00000389	0	+	577154	577914	0	2	373,318,	0,442,	.	-1	-1	.	-1	.
3	577161	577914	TCONS_00000390	0	+	577161	577914	0	2	366,327,	0,426,	.	-1	-1	.	-1	.
3	841447	842114	TCONS_00000407	0	-	841447	842114	0	1	667,	0,	.	-1	-1	.	-1	.
4	24802	25665	TCONS_00000434	0	+	24802	25665	0	2	293,255,	0,608,	.	-1	-1	.	-1	.
4	774013	774624	TCONS_00000454	0	-	774013	774624	0	1	611,	0,	.	-1	-1	.	-1	.
4	869112	869746	TCONS_00000447	0	+	869112	869746	0	1	634,	0,	.	-1	-1	.	-1	.
5	601353	602412	TCONS_00000470	0	+	601353	602412	0	2	609,332,	0,727,	.	-1	-1	.	-1	.
5	954491	955198	TCONS_00000487	0	-	954491	955198	0	1	707,	0,	.	-1	-1	.	-1	.
6	23064	23774	TCONS_00000500	0	-	23064	23774	0	1	710,	0,	.	-1	-1	.	-1	.
6	632808	633533	TCONS_00000495	0	+	632808	633533	0	1	725,	0,	.	-1	-1	.	-1	.
7	439361	440113	TCONS_00000520	0	-	439361	440113	0	1	752,	0,	.	-1	-1	.	-1	.
8	1000885	1001688	TCONS_00000546	0	-	1000885	1001688	0	1	803,	0,	.	-1	-1	.	-1	.
9	699923	700547	TCONS_00000552	0	+	699923	700547	0	1	624,	0,	.	-1	-1	.	-1	.
9	901007	901855	TCONS_00000555	0	+	901007	901855	0	1	848,	0,	.	-1	-1	.	-1	.
bd_32x35	134428	135173	TCONS_00000588	0	+	134428	135173	0	1	745,	0,	.	-1	-1	.	-1	.
bd_32x35	139577	140263	TCONS_00000590	0	+	139577	140263	0	1	686,	0,	.	-1	-1	.	-1	.
bd_8x17	26120	26897	TCONS_00000604	0	-	26120	26897	0	1	777,	0,	.	-1	-1	.	-1	.

## Sheet: HC
Chr	Chr_start	Chr_end	name	Score	strand	thick_start	thick_end	Score	number	size	extron_start	chr	chr_start	chr_end	name	match	strand
1	310435	311067	TCONS_00000018	0	-	310435	311067	0	2	169,340,	0,292,	1	310818	311222	XLOC_000802	0	+
1	717143	717757	TCONS_00000006	0	+	717143	717757	0	1	614,	0,	1	717192	718126	XLOC_000916	0	+
1	757332	757965	TCONS_00000022	0	-	757332	757965	0	1	633,	0,	1	757237	758026	XLOC_001664	0	-
1	1306184	1307000	TCONS_00000026	0	-	1306184	1307000	0	2	123,505,	0,311,	1	1306401	1306751	XLOC_001087	0	+
1	1653688	1654454	TCONS_00000012	0	+	1653688	1654454	0	1	766,	0,	1	1653280	1654473	XLOC_001196	0	+
10	146622	147249	TCONS_00000047	0	-	146622	147249	0	1	627,	0,	10	147077	147350	XLOC_002218	0	+
10	146622	147249	TCONS_00000047	0	-	146622	147249	0	1	627,	0,	10	146494	147187	XLOC_002494	0	-
10	338760	339689	TCONS_00000050	0	-	338760	339689	0	1	929,	0,	10	338137	339646	XLOC_002274	0	+
10	433367	434107	TCONS_00000039	0	+	433367	434107	0	1	740,	0,	10	433301	434162	XLOC_002302	0	+
10	566917	568145	TCONS_00000053	0	-	566917	568145	0	2	246,711,	0,517,	10	567547	567931	XLOC_002341	0	+
10	889296	889941	TCONS_00000044	0	+	889296	889941	0	1	645,	0,	10	889655	890226	XLOC_002717	0	-
10	972232	974344	TCONS_00000046	0	+	972232	974344	0	2	79,375,	0,1737,	10	972145	972718	XLOC_002461	0	+
10	972232	974344	TCONS_00000046	0	+	972232	974344	0	2	79,375,	0,1737,	10	973847	974429	XLOC_002463	0	+
10	972232	974344	TCONS_00000046	0	+	972232	974344	0	2	79,375,	0,1737,	10	972301	972977	XLOC_002742	0	-
11	860870	861483	TCONS_00000071	0	-	860870	861483	0	1	613,	0,	11	860569	861065	XLOC_002999	0	+
13	632617	633311	TCONS_00000099	0	-	632617	633311	0	1	694,	0,	13	632413	633944	XLOC_003928	0	+
13	799477	800640	TCONS_00000101	0	-	799477	800640	0	2	869,206,	0,957,	13	800348	800770	XLOC_003971	0	+
13	799477	800640	TCONS_00000101	0	-	799477	800640	0	2	869,206,	0,957,	13	798639	800752	XLOC_004214	0	-
14	100078	100847	TCONS_00000121	0	-	100078	100847	0	1	769,	0,	14	99834	100772	XLOC_004517	0	-
14	204209	205482	TCONS_00000122	0	-	204209	205482	0	1	1273,	0,	14	204207	205442	XLOC_004551	0	-
14	204209	204916	TCONS_00000107	0	+	204209	204916	0	1	707,	0,	14	204207	205442	XLOC_004551	0	-
14	715618	716496	TCONS_00000113	0	+	715618	716496	0	2	638,106,	0,772,	14	715345	716729	XLOC_004448	0	+
14	821673	822524	TCONS_00000116	0	+	821673	822524	0	2	565,68,	0,783,	14	821592	821937	XLOC_004481	0	+
14	821673	822524	TCONS_00000116	0	+	821673	822524	0	2	565,68,	0,783,	14	822049	822667	XLOC_004482	0	+
15	200199	200911	TCONS_00000131	0	+	200199	200911	0	1	712,	0,	15	200227	201071	XLOC_004801	0	+
15	200199	200911	TCONS_00000131	0	+	200199	200911	0	1	712,	0,	15	200195	201041	XLOC_005057	0	-
15	519001	519967	TCONS_00000140	0	-	519001	519967	0	1	966,	0,	15	518888	519988	XLOC_005150	0	-
16	478484	479333	TCONS_00000165	0	-	478484	479333	0	2	689,87,	0,762,	16	478814	479782	XLOC_005372	0	+
16	478484	479333	TCONS_00000165	0	-	478484	479333	0	2	689,87,	0,762,	16	478247	479416	XLOC_005614	0	-
17	2146	2895	TCONS_00000168	0	+	2146	2895	0	1	749,	0,	17	2819	3529	XLOC_005909	0	-
17	2146	2895	TCONS_00000168	0	+	2146	2895	0	1	749,	0,	17	2095	2895	XLOC_005702	0	+
17	18674	19338	TCONS_00000169	0	+	18674	19338	0	1	664,	0,	17	18502	19558	XLOC_005914	0	-
17	18674	19338	TCONS_00000169	0	+	18674	19338	0	1	664,	0,	17	18343	19802	XLOC_005705	0	+
18	3931	4540	TCONS_00000193	0	-	3931	4540	0	1	609,	0,	18	4060	4553	XLOC_006296	0	-
18	3931	4540	TCONS_00000193	0	-	3931	4540	0	1	609,	0,	18	3324	4020	XLOC_006098	0	+
18	121062	122337	TCONS_00000195	0	-	121062	122337	0	1	1275,	0,	18	120938	122365	XLOC_006328	0	-
18	121062	122337	TCONS_00000195	0	-	121062	122337	0	1	1275,	0,	18	120880	122497	XLOC_006126	0	+
18	171232	172104	TCONS_00000196	0	-	171232	172104	0	1	872,	0,	18	171225	171993	XLOC_006344	0	-
19	6627	8111	TCONS_00000205	0	+	6627	8111	0	1	1484,	0,	19	7691	8293	XLOC_006692	0	-
19	6627	8111	TCONS_00000205	0	+	6627	8111	0	1	1484,	0,	19	6632	7742	XLOC_006496	0	+
19	18758	19392	TCONS_00000219	0	-	18758	19392	0	1	634,	0,	19	18809	19186	XLOC_006696	0	-
2	609907	610817	TCONS_00000234	0	+	609907	610817	0	2	29,657,	0,253,	2	609909	610908	XLOC_007074	0	+
2	609907	610903	TCONS_00000235	0	+	609907	610903	0	4	23,366,105,61,	0,253,712,935,	2	609909	610908	XLOC_007074	0	+
20	1956	2791	TCONS_00000245	0	+	1956	2791	0	1	835,	0,	20	1988	2846	XLOC_007749	0	+
20	260351	261338	TCONS_00000257	0	-	260351	261338	0	1	987,	0,	20	260371	261315	XLOC_008017	0	-
20	540718	541434	TCONS_00000260	0	-	540718	541434	0	1	716,	0,	20	540735	541458	XLOC_007895	0	+
21	453338	453976	TCONS_00000283	0	-	453338	453976	0	1	638,	0,	21	453202	453936	XLOC_008496	0	-
21	520766	521439	TCONS_00000273	0	+	520766	521439	0	1	673,	0,	21	520758	521642	XLOC_008311	0	+
22	134803	135957	TCONS_00000289	0	+	134803	135957	0	1	1154,	0,	22	135196	135662	XLOC_008759	0	-
23	151769	152771	TCONS_00000307	0	-	151769	152771	0	1	1002,	0,	23	152562	152986	XLOC_008960	0	+
23	367371	368070	TCONS_00000310	0	-	367371	368070	0	1	699,	0,	23	367379	367728	XLOC_009192	0	-
23	441246	441887	TCONS_00000302	0	+	441246	441887	0	3	273,52,81,	0,361,560,	23	441393	441896	XLOC_009212	0	-
23	441246	441887	TCONS_00000302	0	+	441246	441887	0	3	273,52,81,	0,361,560,	23	441284	442094	XLOC_009057	0	+
23	441246	441887	TCONS_00000303	0	+	441246	441887	0	3	273,33,81,	0,380,560,	23	441393	441896	XLOC_009212	0	-
23	441246	441887	TCONS_00000303	0	+	441246	441887	0	3	273,33,81,	0,380,560,	23	441284	442094	XLOC_009057	0	+
24	6034	7787	TCONS_00000325	0	-	6034	7787	0	2	354,162,	0,1591,	24	6061	6394	XLOC_009231	0	+
24	6034	7787	TCONS_00000325	0	-	6034	7787	0	2	354,162,	0,1591,	24	7231	7770	XLOC_009370	0	-
24	6034	7787	TCONS_00000325	0	-	6034	7787	0	2	354,162,	0,1591,	24	6838	7382	XLOC_009233	0	+
24	6034	7787	TCONS_00000325	0	-	6034	7787	0	2	354,162,	0,1591,	24	5833	6572	XLOC_009369	0	-
24	7280	7787	TCONS_00000326	0	-	7280	7787	0	1	507,	0,	24	7231	7770	XLOC_009370	0	-
24	7280	7787	TCONS_00000326	0	-	7280	7787	0	1	507,	0,	24	6838	7382	XLOC_009233	0	+
24	96399	97002	TCONS_00000327	0	-	96399	97002	0	1	603,	0,	24	96483	96974	XLOC_009261	0	+
24	242889	243665	TCONS_00000329	0	-	242889	243665	0	2	297,342,	0,434,	24	242886	243701	XLOC_009450	0	-
24	420200	421379	TCONS_00000332	0	-	420200	421379	0	1	1179,	0,	24	421298	421599	XLOC_009347	0	+
25	26428	27577	TCONS_00000350	0	-	26428	27577	0	1	1149,	0,	25	26125	27697	XLOC_009677	0	-
25	197493	198189	TCONS_00000354	0	-	197493	198189	0	1	696,	0,	25	197705	198397	XLOC_009576	0	+
25	197738	198386	TCONS_00000339	0	+	197738	198386	0	1	648,	0,	25	197705	198397	XLOC_009576	0	+
25	236824	237512	TCONS_00000356	0	-	236824	237512	0	1	688,	0,	25	236567	237678	XLOC_009735	0	-
25	340401	342959	TCONS_00000344	0	+	340401	342959	0	2	171,2282,	0,276,	25	340929	342350	XLOC_009776	0	-
25	340401	342959	TCONS_00000344	0	+	340401	342959	0	2	171,2282,	0,276,	25	340672	343004	XLOC_009626	0	+
26	37561	38275	TCONS_00000360	0	+	37561	38275	0	2	472,169,	0,545,	26	37540	38331	XLOC_009822	0	+
26	191451	192234	TCONS_00000369	0	-	191451	192234	0	1	783,	0,	26	191565	192084	XLOC_009872	0	+
26	191451	192234	TCONS_00000369	0	-	191451	192234	0	1	783,	0,	26	190645	191488	XLOC_009871	0	+
26	191451	192234	TCONS_00000369	0	-	191451	192234	0	1	783,	0,	26	191201	192235	XLOC_009995	0	-
26	283199	283915	TCONS_00000370	0	-	283199	283915	0	1	716,	0,	26	282734	283804	XLOC_010019	0	-
27	290140	290787	TCONS_00000377	0	+	290140	290787	0	2	104,211,	0,436,	27	290492	291348	XLOC_010260	0	-
29	213063	213983	TCONS_00000390	0	+	213063	213983	0	1	920,	0,	29	213068	214259	XLOC_010593	0	+
29	213209	214255	TCONS_00000391	0	-	213209	214255	0	2	523,366,	0,680,	29	213068	214259	XLOC_010593	0	+
3	6171	6939	TCONS_00000393	0	+	6171	6939	0	1	768,	0,	3	6171	6908	XLOC_010720	0	+
3	68274	69305	TCONS_00000395	0	+	68274	69305	0	1	1031,	0,	3	67811	68993	XLOC_011143	0	-
3	189496	190443	TCONS_00000411	0	-	189496	190443	0	2	701,43,	0,904,	3	189474	189834	XLOC_011170	0	-
3	189496	190443	TCONS_00000411	0	-	189496	190443	0	2	701,43,	0,904,	3	189909	190580	XLOC_011171	0	-
3	189496	190443	TCONS_00000411	0	-	189496	190443	0	2	701,43,	0,904,	3	189718	191126	XLOC_010768	0	+
3	706081	707072	TCONS_00000416	0	-	706081	707072	0	1	991,	0,	3	706011	707051	XLOC_011326	0	-
3	1108948	1109595	TCONS_00000407	0	+	1108948	1109595	0	1	647,	0,	3	1109505	1110096	XLOC_011426	0	-
3	1256175	1256883	TCONS_00000421	0	-	1256175	1256883	0	1	708,	0,	3	1256615	1256978	XLOC_011470	0	-
3	1256175	1256883	TCONS_00000421	0	-	1256175	1256883	0	1	708,	0,	3	1256396	1257043	XLOC_011068	0	+
32	65664	66429	TCONS_00000440	0	-	65664	66429	0	1	765,	0,	32	65626	66436	XLOC_011895	0	-
4	193004	194171	TCONS_00000446	0	+	193004	194171	0	1	1167,	0,	4	192941	193969	XLOC_012430	0	-
4	193004	194171	TCONS_00000446	0	+	193004	194171	0	1	1167,	0,	4	193192	194470	XLOC_012028	0	+
4	317743	318377	TCONS_00000447	0	+	317743	318377	0	2	196,329,	0,305,	4	317755	318433	XLOC_012061	0	+
4	317748	318377	TCONS_00000448	0	+	317748	318377	0	2	191,268,	0,361,	4	317755	318433	XLOC_012061	0	+
4	852272	852921	TCONS_00000466	0	-	852272	852921	0	1	649,	0,	4	852007	852921	XLOC_012617	0	-
4	990898	991512	TCONS_00000455	0	+	990898	991512	0	1	614,	0,	4	990878	991592	XLOC_012261	0	+
4	1042974	1043621	TCONS_00000456	0	+	1042974	1043621	0	2	374,182,	0,465,	4	1043178	1044071	XLOC_012278	0	+
4	1257928	1258589	TCONS_00000457	0	+	1257928	1258589	0	1	661,	0,	4	1257955	1258595	XLOC_012341	0	+
5	555048	556008	TCONS_00000476	0	+	555048	556008	0	1	960,	0,	5	555281	556037	XLOC_012921	0	+
6	469827	470511	TCONS_00000490	0	+	469827	470511	0	1	684,	0,	6	469928	470263	XLOC_013828	0	-
6	878960	879600	TCONS_00000500	0	-	878960	879600	0	1	640,	0,	6	878953	879361	XLOC_013956	0	-
7	51062	52149	TCONS_00000502	0	+	51062	52149	0	1	1087,	0,	7	51417	52253	XLOC_014009	0	+
8	62158	62873	TCONS_00000527	0	-	62158	62873	0	1	715,	0,	8	62693	63573	XLOC_014575	0	+
8	184929	185687	TCONS_00000520	0	+	184929	185687	0	1	758,	0,	8	184751	185344	XLOC_014892	0	-
8	741863	742547	TCONS_00000533	0	-	741863	742547	0	1	684,	0,	8	741373	742732	XLOC_014763	0	+
9	231188	231802	TCONS_00000537	0	+	231188	231802	0	1	614,	0,	9	231185	231903	XLOC_015192	0	+
bd_21x34	7137	7761	TCONS_00000562	0	-	7137	7761	0	1	624,	0,	bd_21x34	7079	7790	XLOC_000139	0	-
bd_26x34	33	829	TCONS_00000564	0	+	33	829	0	1	796,	0,	bd_26x34	3	1290	XLOC_000177	0	+
bd_26x34	5588	6216	TCONS_00000566	0	-	5588	6216	0	1	628,	0,	bd_26x34	5717	6394	XLOC_000179	0	+
bd_26x34	30203	31091	TCONS_00000565	0	+	30203	31091	0	1	888,	0,	bd_26x34	30197	31121	XLOC_000185	0	+
bd_31x35	115745	116533	TCONS_00000575	0	-	115745	116533	0	2	381,317,	0,471,	bd_31x35	115746	116724	XLOC_000310	0	-
bd_31x35	169973	170696	TCONS_00000576	0	-	169973	170696	0	1	723,	0,	bd_31x35	170016	170773	XLOC_000321	0	-
1	590688	591749	TCONS_00000020	0	-	590688	591749	0	3	42,760,108,	0,121,953,	.	-1	-1	.	-1	.
1	1067028	1067842	TCONS_00000024	0	-	1067028	1067842	0	1	814,	0,	.	-1	-1	.	-1	.
1	1850268	1851191	TCONS_00000015	0	+	1850268	1851191	0	3	156,81,138,	0,538,785,	.	-1	-1	.	-1	.
1	2172157	2173113	TCONS_00000017	0	+	2172157	2173113	0	1	956,	0,	.	-1	-1	.	-1	.
10	920161	921371	TCONS_00000056	0	-	920161	921371	0	1	1210,	0,	.	-1	-1	.	-1	.
10	974458	975267	TCONS_00000057	0	-	974458	975267	0	1	809,	0,	.	-1	-1	.	-1	.
11	207606	208607	TCONS_00000064	0	-	207606	208607	0	1	1001,	0,	.	-1	-1	.	-1	.
11	391945	393802	TCONS_00000060	0	+	391945	393802	0	1	1857,	0,	.	-1	-1	.	-1	.
11	392160	393703	TCONS_00000065	0	-	392160	393703	0	2	16,1445,	0,98,	.	-1	-1	.	-1	.
11	719460	720129	TCONS_00000061	0	+	719460	720129	0	2	124,475,	0,194,	.	-1	-1	.	-1	.
11	880144	881400	TCONS_00000062	0	+	880144	881400	0	2	15,1070,	0,186,	.	-1	-1	.	-1	.
12	211874	212778	TCONS_00000075	0	+	211874	212778	0	1	904,	0,	.	-1	-1	.	-1	.
12	518172	518990	TCONS_00000077	0	+	518172	518990	0	1	818,	0,	.	-1	-1	.	-1	.
12	771405	772328	TCONS_00000081	0	+	771405	772328	0	1	923,	0,	.	-1	-1	.	-1	.
12	821279	821924	TCONS_00000085	0	+	821279	821924	0	1	645,	0,	.	-1	-1	.	-1	.
13	778301	778919	TCONS_00000100	0	-	778301	778919	0	2	430,106,	0,512,	.	-1	-1	.	-1	.
14	309884	310491	TCONS_00000123	0	-	309884	310491	0	2	260,61,	0,546,	.	-1	-1	.	-1	.
15	363292	364343	TCONS_00000134	0	+	363292	364343	0	1	1051,	0,	.	-1	-1	.	-1	.
15	453941	454302	TCONS_00000135	0	+	453941	454302	0	1	361,	0,	.	-1	-1	.	-1	.
15	453949	454626	TCONS_00000136	0	+	453949	454626	0	2	29,268,	0,409,	.	-1	-1	.	-1	.
15	453951	454626	TCONS_00000137	0	+	453951	454626	0	2	94,268,	0,407,	.	-1	-1	.	-1	.
16	254495	255263	TCONS_00000147	0	+	254495	255263	0	1	768,	0,	.	-1	-1	.	-1	.
16	327060	328018	TCONS_00000149	0	+	327060	328018	0	2	23,789,	0,169,	.	-1	-1	.	-1	.
16	379153	379805	TCONS_00000150	0	+	379153	379805	0	1	652,	0,	.	-1	-1	.	-1	.
16	438614	439508	TCONS_00000151	0	+	438614	439508	0	1	894,	0,	.	-1	-1	.	-1	.
16	507820	509282	TCONS_00000166	0	-	507820	509282	0	1	1462,	0,	.	-1	-1	.	-1	.
18	5021	5707	TCONS_00000186	0	+	5021	5707	0	1	686,	0,	.	-1	-1	.	-1	.
18	54479	55159	TCONS_00000194	0	-	54479	55159	0	1	680,	0,	.	-1	-1	.	-1	.
18	352423	353444	TCONS_00000189	0	+	352423	353444	0	2	857,74,	0,947,	.	-1	-1	.	-1	.
18	555449	556095	TCONS_00000190	0	+	555449	556095	0	1	646,	0,	.	-1	-1	.	-1	.
19	228763	229729	TCONS_00000207	0	+	228763	229729	0	1	966,	0,	.	-1	-1	.	-1	.
19	229831	230658	TCONS_00000208	0	+	229831	230658	0	1	827,	0,	.	-1	-1	.	-1	.
19	304824	305548	TCONS_00000210	0	+	304824	305548	0	1	724,	0,	.	-1	-1	.	-1	.
19	482613	483227	TCONS_00000216	0	+	482613	483227	0	1	614,	0,	.	-1	-1	.	-1	.
2	1475074	1475719	TCONS_00000244	0	-	1475074	1475719	0	1	645,	0,	.	-1	-1	.	-1	.
20	378006	378729	TCONS_00000249	0	+	378006	378729	0	1	723,	0,	.	-1	-1	.	-1	.
20	598713	600325	TCONS_00000250	0	+	598713	600325	0	1	1612,	0,	.	-1	-1	.	-1	.
20	627090	627744	TCONS_00000262	0	-	627090	627744	0	1	654,	0,	.	-1	-1	.	-1	.
20	635409	636098	TCONS_00000251	0	+	635409	636098	0	1	689,	0,	.	-1	-1	.	-1	.
21	568796	569991	TCONS_00000275	0	+	568796	569991	0	1	1195,	0,	.	-1	-1	.	-1	.
21	570058	570987	TCONS_00000287	0	-	570058	570987	0	1	929,	0,	.	-1	-1	.	-1	.
23	107845	108481	TCONS_00000305	0	-	107845	108481	0	1	636,	0,	.	-1	-1	.	-1	.
23	484573	485754	TCONS_00000315	0	-	484573	485754	0	1	1181,	0,	.	-1	-1	.	-1	.
24	240326	241053	TCONS_00000321	0	+	240326	241053	0	1	727,	0,	.	-1	-1	.	-1	.
28	323045	323919	TCONS_00000381	0	+	323045	323919	0	2	175,322,	0,552,	.	-1	-1	.	-1	.
3	300911	301561	TCONS_00000397	0	+	300911	301561	0	1	650,	0,	.	-1	-1	.	-1	.
3	577195	577939	TCONS_00000399	0	+	577195	577939	0	2	332,352,	0,392,	.	-1	-1	.	-1	.
3	635715	636564	TCONS_00000401	0	+	635715	636564	0	2	154,364,	0,485,	.	-1	-1	.	-1	.
3	635715	636564	TCONS_00000400	0	+	635715	636564	0	2	154,601,	0,248,	.	-1	-1	.	-1	.
3	799785	800579	TCONS_00000417	0	-	799785	800579	0	1	794,	0,	.	-1	-1	.	-1	.
4	143337	143979	TCONS_00000445	0	+	143337	143979	0	2	199,267,	0,375,	.	-1	-1	.	-1	.
4	1228653	1229257	TCONS_00000467	0	-	1228653	1229257	0	1	604,	0,	.	-1	-1	.	-1	.
5	164112	164931	TCONS_00000472	0	+	164112	164931	0	2	281,149,	0,670,	.	-1	-1	.	-1	.
5	164446	164931	TCONS_00000473	0	+	164446	164931	0	1	485,	0,	.	-1	-1	.	-1	.
5	601414	602690	TCONS_00000477	0	+	601414	602690	0	2	548,610,	0,666,	.	-1	-1	.	-1	.
6	23068	23774	TCONS_00000493	0	-	23068	23774	0	1	706,	0,	.	-1	-1	.	-1	.
6	81769	82503	TCONS_00000494	0	-	81769	82503	0	1	734,	0,	.	-1	-1	.	-1	.
7	439558	440205	TCONS_00000510	0	-	439558	440205	0	1	647,	0,	.	-1	-1	.	-1	.
8	739042	740195	TCONS_00000532	0	-	739042	740195	0	3	539,327,120,	0,606,1033,	.	-1	-1	.	-1	.
8	1000920	1001649	TCONS_00000535	0	-	1000920	1001649	0	1	729,	0,	.	-1	-1	.	-1	.
9	699889	700529	TCONS_00000544	0	+	699889	700529	0	1	640,	0,	.	-1	-1	.	-1	.
bd_27x34	17047	17737	TCONS_00000569	0	-	17047	17737	0	1	690,	0,	.	-1	-1	.	-1	.
bd_32x35	136454	137074	TCONS_00000579	0	+	136454	137074	0	1	620,	0,	.	-1	-1	.	-1	.
bd_32x35	139535	140262	TCONS_00000580	0	+	139535	140262	0	1	727,	0,	.	-1	-1	.	-1	.
bd_8x17	26055	26811	TCONS_00000597	0	-	26055	26811	0	1	756,	0,	.	-1	-1	.	-1	.

## Sheet: summary
LncRNA ID under Pi	type
XLOC_000139	LC and HC
XLOC_000177	LC and HC
XLOC_000179	LC and HC
XLOC_000310	LC and HC
XLOC_000321	LC and HC
XLOC_000802	LC and HC
XLOC_000916	LC and HC
XLOC_001087	LC and HC
XLOC_001196	LC and HC
XLOC_002218	LC and HC
XLOC_002274	LC and HC
XLOC_002302	LC and HC
XLOC_002341	LC and HC
XLOC_002461	LC and HC
XLOC_002463	LC and HC
XLOC_002494	LC and HC
XLOC_002742	LC and HC
XLOC_003971	LC and HC
XLOC_004214	LC and HC
XLOC_004517	LC and HC
XLOC_004551	LC and HC
XLOC_004801	LC and HC
XLOC_005057	LC and HC
XLOC_005150	LC and HC
XLOC_005372	LC and HC
XLOC_005614	LC and HC
XLOC_005702	LC and HC
XLOC_005909	LC and HC
XLOC_006126	LC and HC
XLOC_006328	LC and HC
XLOC_006344	LC and HC
XLOC_006496	LC and HC
XLOC_006692	LC and HC
XLOC_007074	LC and HC
XLOC_007749	LC and HC
XLOC_008017	LC and HC
XLOC_008311	LC and HC
XLOC_008496	LC and HC
XLOC_008759	LC and HC
XLOC_008960	LC and HC
XLOC_009057	LC and HC
XLOC_009192	LC and HC
XLOC_009212	LC and HC
XLOC_009231	LC and HC
XLOC_009233	LC and HC
XLOC_009261	LC and HC
XLOC_009347	LC and HC
XLOC_009369	LC and HC
XLOC_009370	LC and HC
XLOC_009576	LC and HC
XLOC_009626	LC and HC
XLOC_009677	LC and HC
XLOC_009735	LC and HC
XLOC_009776	LC and HC
XLOC_009822	LC and HC
XLOC_009871	LC and HC
XLOC_009872	LC and HC
XLOC_009995	LC and HC
XLOC_010593	LC and HC
XLOC_010720	LC and HC
XLOC_011143	LC and HC
XLOC_011326	LC and HC
XLOC_011426	LC and HC
XLOC_011895	LC and HC
XLOC_012028	LC and HC
XLOC_012061	LC and HC
XLOC_012261	LC and HC
XLOC_012430	LC and HC
XLOC_012617	LC and HC
XLOC_012921	LC and HC
XLOC_013828	LC and HC
XLOC_013956	LC and HC
XLOC_014009	LC and HC
XLOC_014763	LC and HC
XLOC_014892	LC and HC
XLOC_015192	LC and HC
XLOC_009600	LC specific
XLOC_009746	LC specific
XLOC_001790	LC specific
XLOC_002050	LC specific
XLOC_003969	LC specific
XLOC_004739	LC specific
XLOC_004483	LC specific
XLOC_005486	LC specific
XLOC_005496	LC specific
XLOC_005889	LC specific
XLOC_006494	LC specific
XLOC_006785	LC specific
XLOC_006619	LC specific
XLOC_007941	LC specific
XLOC_009176	LC specific
XLOC_009016	LC specific
XLOC_009177	LC specific
XLOC_009178	LC specific
XLOC_009414	LC specific
XLOC_009516	LC specific
XLOC_009673	LC specific
XLOC_011747	LC specific
XLOC_012478	LC specific
XLOC_013256	LC specific
XLOC_012951	LC specific
XLOC_012957	LC specific
XLOC_013042	LC specific
XLOC_013736	LC specific
XLOC_013878	LC specific
XLOC_014392	LC specific
XLOC_014945	LC specific
XLOC_014654	LC specific
XLOC_014668	LC specific
XLOC_015040	LC specific
XLOC_014747	LC specific
XLOC_015669	LC specific
XLOC_000409	LC specific
XLOC_000495	LC specific
XLOC_000484	LC specific
XLOC_001664	HC specific
XLOC_002717	HC specific
XLOC_002999	HC specific
XLOC_003928	HC specific
XLOC_004448	HC specific
XLOC_004481	HC specific
XLOC_004482	HC specific
XLOC_005914	HC specific
XLOC_005705	HC specific
XLOC_006296	HC specific
XLOC_006098	HC specific
XLOC_006696	HC specific
XLOC_007895	HC specific
XLOC_009450	HC specific
XLOC_010019	HC specific
XLOC_010260	HC specific
XLOC_011170	HC specific
XLOC_011171	HC specific
XLOC_010768	HC specific
XLOC_011470	HC specific
XLOC_011068	HC specific
XLOC_012278	HC specific
XLOC_012341	HC specific
XLOC_014575	HC specific
XLOC_000185	HC specific
